# Supplementary material for: Differential leaf flooding resilience in Arabidopsis thaliana is controlled by ethylene signaling-activated and age-dependent phosphorylation of ORESARA1
Source: Plant Commun. 2024 Feb 19;5(6):100848. doi: 10.1016/j.xplc.2024.100848 (PMC11211547; doi:10.1016/j.xplc.2024.100848)
Supplement: Supplemental Table 3. Transcriptome characterization and differential expression analyses based on RNA sequencing (Col-0 versus ore1-1) [file mmc4.xlsx]

## Sheet: RNAseq Col-0 vs ore1
	AGI	Loc_type	Name	Symbol	logFC_Aeff_C_0_00	logFC_Aeff_C_4_00	logFC_Aeff_C_4_06	logFC_Aeff_o_0_00	logFC_Aeff_o_4_00	logFC_Aeff_o_4_06	logFC_Teff_C_O_t4_00vs_t0	logFC_Teff_C_Y_t4_00vs_t0	logFC_Teff_O_O_t4_00vs_t0	logFC_Teff_O_Y_t4_00vs_t0	logFC_Teff_C_O_t4_06vs_t0	logFC_Teff_C_Y_t4_06vs_t0	logFC_Teff_O_O_t4_06vs_t0	logFC_Teff_O_Y_t4_06vs_t0	logFC_Teff_C_O_t4_06vs_t4	logFC_Teff_C_Y_t4_06vs_t4	logFC_Teff_O_O_t4_06vs_t4	logFC_Teff_O_Y_t4_06vs_t4	logFC_Geff_Old_t0_00	logFC_Geff_Old_t4_00	logFC_Geff_Old_t4_06	logFC_Geff_You_t0_00	logFC_Geff_You_t4_00	logFC_Geff_You_t4_06	logFC_Tdep_Aeff_C_t4_00vT0	logFC_Tdep_Aeff_C_t4_06vT0	logFC_Tdep_Aeff_O_t4_00vT0	logFC_Tdep_Aeff_O_t4_06vT0	logFC_Tdep_Aeff_C_t4_06vT4	logFC_Tdep_Aeff_O_t4_06vT4	logFC_Gdep_Aeff_t0_00	logFC_Gdep_Aeff_t4_00	logFC_Gdep_Aeff_t4_06	logFC_Gdep_Teff_Old_t4_00vs_t0	logFC_Gdep_Teff_You_t4_00vs_t0	logFC_Gdep_Teff_Old_t4_06vs_t0	logFC_Gdep_Teff_You_t4_06vs_t0	logFC_Gdep_Teff_Old_t4_06vs_t4	logFC_Gdep_Teff_You_t4_06vs_t4	logFC_Asp_Gdep_Teff_t4_00vs_t0	logFC_Asp_Gdep_Teff_t4_06vs_t0	logFC_Asp_Gdep_Teff_t4_06vs_t4	FDR_Aeff_C_0_00	FDR_Aeff_C_4_00	FDR_Aeff_C_4_06
AT1G01010	AT1G01010	protein_coding	NAC domain containing protein 1	NAC001	-1.45	-0.19	-1.37	-1.29	0	-2.11	0.21	1.47	0.92	2.21	2.5	2.58	3.5	2.68	2.3	1.11	2.58	0.47	-0.56	0.16	0.44	-0.39	0.35	-0.29	1.26	0.08	1.29	-0.82	-1.19	-2.11	0.16	0.19	-0.73	0.72	0.74	1	0.1	0.28	-0.64	-0.02	0.9	0.92	2.41056e-06	0.29265	2.69656e-07
AT1G01020	AT1G01020	protein_coding	ARV1 family protein	ARV1	0.69	-0.04	1.05	0.41	0.33	0.25	0.21	-0.53	-1.6	-1.68	-0.4	-0.04	-1.57	-1.73	-0.61	0.49	0.03	-0.05	0.67	-1.14	-0.49	0.4	-0.76	-1.3	-0.74	0.36	-0.08	-0.17	1.1	-0.09	-0.28	0.38	-0.8	-1.81	-1.15	-1.17	-1.69	0.64	-0.54	-0.66	0.53	1.18	0.0423763	0.906383	0.0025869
AT1G01030	AT1G01030	protein_coding	AP2/B3-like transcriptional factor family protein	NGA3	0.48	0.52	-0.63	0.6	0.39	-1.78	-1.18	-1.14	-0.87	-1.08	-0.33	-1.45	-0.07	-2.44	0.85	-0.31	0.8	-1.36	0.05	0.36	0.31	0.16	0.22	-0.83	0.04	-1.12	-0.21	-2.38	-1.16	-2.17	0.11	-0.14	-1.15	0.31	0.06	0.26	-1	-0.05	-1.06	0.25	1.26	1.01	0.0703657	0.0622423	0.017738
AT1G01040	AT1G01040	protein_coding	dicer-like 1	DCL1	-0.01	0.64	0.16	0.07	0.75	0.1	0.42	1.06	0.79	1.48	-0.31	-0.14	0.12	0.15	-0.72	-1.2	-0.67	-1.33	-0.12	0.25	0.3	-0.05	0.37	0.24	0.64	0.17	0.69	0.03	-0.48	-0.66	0.07	0.11	-0.06	0.37	0.42	0.42	0.29	0.05	-0.13	-0.04	0.14	0.18	0.981515	1.05298e-05	0.114096
AT1G01050	AT1G01050	protein_coding	pyrophosphorylase 1	PPa1	-0.7	0.61	-0.19	-0.51	0.62	-0.17	-2.12	-0.81	-1.82	-0.7	-1.23	-0.72	-1.56	-1.22	0.89	0.09	0.26	-0.53	0.08	0.38	-0.25	0.27	0.39	-0.23	1.31	0.51	1.12	0.34	-0.8	-0.79	0.19	0.01	0.02	0.3	0.12	-0.33	-0.5	-0.63	-0.62	0.19	0.17	-0.01	7.31211e-05	0.000202007	0.133769
AT1G01060	AT1G01060	protein_coding	Homeodomain-like superfamily protein	LHY	-0.52	-1.45	-1.01	-0.43	-0.48	-1.24	-2.45	-3.38	-3.75	-3.81	-5.33	-5.82	-5.15	-5.96	-2.87	-2.43	-1.4	-2.15	-0.04	-1.34	0.14	0.06	-0.37	-0.09	-0.93	-0.49	-0.06	-0.81	0.44	-0.75	0.1	0.97	-0.22	-1.3	-0.43	0.17	-0.15	1.47	0.28	-0.87	0.32	1.19	0.0474727	2.10851e-05	0.000774388
AT1G01070	AT1G01070	protein_coding	nodulin MtN21 /EamA-like transporter family protein	UMAMIT28	-8.74	-2.5	-4.74	-7.32	-3.06	-6.46	1.37	7.61	0.41	4.67	1.45	5.45	1.25	2.1	0.08	-2.17	0.84	-2.56	-0.77	-1.73	-0.98	0.64	-2.3	-2.7	6.24	4	4.26	0.86	-2.24	-3.4	1.42	-0.57	-1.72	-0.96	-2.95	-0.2	-3.34	0.76	-0.4	1.99	3.14	1.16	4.15061e-08	6.65735e-06	8.87679e-09
AT1G01080	AT1G01080	protein_coding	RNA-binding (RRM/RBD/RNP motifs) family protein		0.22	-0.23	2	0.32	0.06	2.29	-1.95	-2.4	-2.13	-2.39	-2.66	-0.87	-3.16	-1.19	-0.71	1.52	-1.03	1.19	-0.14	-0.32	-0.64	-0.04	-0.03	-0.36	-0.44	1.79	-0.26	1.96	2.23	2.23	0.11	0.29	0.28	-0.17	0.01	-0.5	-0.32	-0.32	-0.33	-0.18	-0.18	0.01	0.0355853	0.0258268	2.74453e-11
AT1G01090	AT1G01090	protein_coding	pyruvate dehydrogenase E1 alpha	PDH-E1 ALPHA	-0.13	-0.16	-0.6	0.02	0.13	-0.1	0.37	0.34	0.28	0.38	-0.46	-0.93	-0.59	-0.72	-0.83	-1.27	-0.87	-1.1	-0.1	-0.2	-0.23	0.05	0.09	0.27	-0.03	-0.47	0.11	-0.12	-0.44	-0.23	0.15	0.29	0.5	-0.09	0.04	-0.13	0.22	-0.03	0.18	-0.14	-0.35	-0.21	0.325135	0.207638	0.000132735
AT1G01100	AT1G01100	protein_coding	60S acidic ribosomal protein family		1.16	1.88	0.92	0.97	1.29	0.9	-1.82	-1.1	-1.46	-1.14	-0.64	-0.88	-0.79	-0.86	1.18	0.21	0.67	0.28	-0.01	0.34	-0.16	-0.21	-0.25	-0.18	0.72	-0.24	0.33	-0.07	-0.96	-0.39	-0.19	-0.59	-0.02	0.35	-0.04	-0.15	0.02	-0.51	0.07	0.4	-0.18	-0.57	5.12744e-07	1.664e-09	1.51862e-06
AT1G01110	AT1G01110	protein_coding	IQ-domain 18	IQD18	1.99	2.36	2.74	1.67	1.34	2.46	-0.43	-0.06	1.06	0.74	-3.57	-2.82	-3.26	-2.47	-3.14	-2.77	-4.32	-3.2	-0.29	1.2	0.02	-0.62	0.18	-0.26	0.37	0.74	-0.33	0.8	0.37	1.12	-0.33	-1.02	-0.28	1.49	0.79	0.31	0.36	-1.18	-0.43	0.7	-0.05	-0.75	5.54394e-05	7.64243e-06	4.70444e-05
AT1G01120	AT1G01120	protein_coding	3-ketoacyl-CoA synthase 1	KCS1	-1.71	-0.68	-2.1	-1.48	-1.28	-1.9	-4.69	-3.66	-4.99	-4.79	0.2	-0.19	0.63	0.21	4.88	3.47	5.63	5	0.01	-0.3	0.44	0.24	-0.9	0.64	1.03	-0.38	0.2	-0.42	-1.42	-0.62	0.23	-0.6	0.2	-0.31	-1.14	0.44	0.4	0.74	1.53	0.83	0.04	-0.79	0.000524822	0.125776	3.84077e-05
AT1G01130	AT1G01130	protein_coding	CBL-interacting Serine/Threonine-kinase		0.65	0.93	0.78	0.5	0.29	0.11	-1.03	-0.75	-0.64	-0.85	-1.2	-1.07	-0.58	-0.96	-0.17	-0.32	0.06	-0.12	0.03	0.42	0.65	-0.13	-0.22	-0.02	0.28	0.13	-0.21	-0.39	-0.15	-0.18	-0.16	-0.64	-0.67	0.39	-0.09	0.62	0.11	0.23	0.2	0.48	0.51	0.03	0.159038	0.0470916	0.0770981
AT1G01140	AT1G01140	protein_coding	CBL-interacting protein kinase 9	CIPK9	-2.01	-2.26	-1.98	-1.73	-1.73	-1.66	1.44	1.2	0.64	0.64	0.7	0.73	0.63	0.69	-0.74	-0.47	-0.02	0.05	-0.09	-0.89	-0.17	0.19	-0.37	0.15	-0.24	0.03	-0.01	0.06	0.27	0.07	0.29	0.52	0.32	-0.8	-0.56	-0.08	-0.04	0.72	0.52	-0.24	-0.03	0.2	3.61642e-08	2.27695e-09	3.17305e-09
AT1G01150	AT1G01150	protein_coding	Homeodomain-like protein with RING/FYVE/PHD-type zinc finger domain-containing protein		3.8	-7.34	-2.09	0.66	-2.27	-2.95	11.24	0.1	-2.57	-5.49	6.88	0.99	0.3	-3.31	-4.36	0.9	2.87	2.19	6.44	-7.37	-0.14	3.3	-2.29	-1	-11.14	-5.89	-2.93	-3.61	5.25	-0.68	-3.14	5.07	-0.86	-13.81	-5.59	-6.58	-4.3	7.23	1.29	-8.22	-2.28	5.93	0.15864	0.00555237	0.237013
AT1G01160	AT1G01160	protein_coding	GRF1-interacting factor 2	GIF2	0.18	0.33	-0.35	0.09	0.42	-0.06	0.75	0.9	1.03	1.36	0.62	0.1	0.52	0.36	-0.13	-0.8	-0.51	-1	0	0.29	-0.1	-0.08	0.38	0.18	0.15	-0.53	0.33	-0.16	-0.67	-0.49	-0.08	0.09	0.28	0.28	0.46	-0.11	0.26	-0.39	-0.2	-0.18	-0.37	-0.19	0.132434	0.00643703	0.00348455
AT1G01170	AT1G01170	protein_coding	ozone-responsive stress-like protein (DUF1138)		-0.17	2.32	3.91	-0.2	1.6	3.04	-1.05	1.44	0.08	1.88	-4.12	-0.04	-3.99	-0.74	-3.08	-1.48	-4.07	-2.62	-0.03	1.1	0.11	-0.06	0.38	-0.77	2.48	4.08	1.8	3.24	1.6	1.44	-0.03	-0.71	-0.87	1.13	0.44	0.14	-0.7	-0.99	-1.15	0.68	0.84	0.16	0.447226	2.52434e-08	1.48181e-10
AT1G01180	AT1G01180	protein_coding	S-adenosyl-L-methionine-dependent methyltransferases superfamily protein		-2.4	-0.97	-0.59	-2.16	-0.68	-0.86	2.61	4.03	2.21	3.69	-1.77	0.04	-2.32	-1.02	-4.38	-3.99	-4.53	-4.71	0.12	-0.28	-0.43	0.36	0.02	-0.7	1.42	1.81	1.48	1.3	0.38	-0.18	0.24	0.29	-0.27	-0.4	-0.34	-0.55	-1.06	-0.15	-0.71	-0.05	0.51	0.56	1.9275e-07	0.000182679	0.020291
AT1G01190	AT1G01190	protein_coding	cytochrome P450%2C family 78%2C subfamily A%2C polypeptide 8	CYP78A8	-0.06	-2.82	-0.71	-0.62	-3.02	0.72	2.26	-0.51	-1.29	-3.7	-2.03	-2.68	-4.04	-2.71	-4.29	-2.17	-2.75	0.99	0.57	-2.99	-1.44	0.01	-3.18	-0.02	-2.77	-0.65	-2.41	1.33	2.12	3.74	-0.56	-0.2	1.42	-3.56	-3.19	-2.01	-0.03	1.54	3.16	-0.36	-1.98	-1.62	0.94669	0.000150067	0.364003
AT1G01200	AT1G01200	protein_coding	RAB GTPase homolog A3	RABA3	0.77	-1.39	3.4	1.26	-0.9	1.49	-2.77	-4.92	-4.01	-6.17	-6.28	-3.65	-5.17	-4.94	-3.52	1.27	-1.16	1.23	-0.4	-1.65	0.7	0.08	-1.16	-1.2	-2.16	2.63	-2.15	0.24	4.79	2.39	0.49	0.49	-1.91	-1.25	-1.25	1.11	-1.29	2.35	-0.04	0	2.4	2.4	0.290773	0.320942	0.0152531
AT1G01210	AT1G01210	protein_coding	DNA-directed RNA polymerase%2C subunit M%2C archaeal		0.26	1.26	0.54	0.23	0.87	0.65	-1.82	-0.82	-1.3	-0.66	-0.73	-0.45	-0.62	-0.2	1.09	0.37	0.68	0.46	-0.13	0.4	-0.01	-0.15	0.01	0.1	1	0.28	0.64	0.42	-0.72	-0.22	-0.03	-0.38	0.11	0.52	0.16	0.11	0.25	-0.41	0.09	0.36	-0.14	-0.5	0.0403279	4.79085e-08	0.000164699
AT1G01220	AT1G01220	protein_coding	L-fucokinase/GDP-L-fucose pyrophosphorylase	FKGP	0.36	-0.03	1.43	0.24	0.17	1.42	-0.25	-0.65	-0.73	-0.8	-1.07	0	-1.11	0.06	-0.82	0.64	-0.39	0.86	0	-0.47	-0.04	-0.12	-0.27	-0.05	-0.39	1.07	-0.07	1.18	1.46	1.25	-0.12	0.2	-0.01	-0.48	-0.15	-0.04	0.06	0.43	0.22	-0.32	-0.11	0.22	0.00907976	0.801331	5.73648e-09
AT1G01225	AT1G01225	protein_coding	NC domain-containing protein-like protein		1.35	2.78	3.32	1.1	2.84	2.15	-4.41	-2.98	-4.91	-3.17	-3.39	-1.43	-2.66	-1.61	1.01	1.55	2.25	1.56	0.22	-0.29	0.96	-0.03	-0.23	-0.22	1.43	1.97	1.74	1.05	0.54	-0.69	-0.25	0.06	-1.18	-0.51	-0.19	0.74	-0.19	1.24	0.01	-0.31	0.92	1.23	0.00275496	0.000286754	1.81381e-06
AT1G01230	AT1G01230	protein_coding	ORMDL family protein		-0.74	-0.78	-1.25	-0.82	-0.5	-1.2	0.86	0.82	0.64	0.96	0.48	-0.03	0.26	-0.12	-0.38	-0.85	-0.38	-1.08	0.15	-0.06	-0.06	0.07	0.22	-0.01	-0.04	-0.51	0.32	-0.38	-0.47	-0.7	-0.08	0.28	0.05	-0.22	0.14	-0.21	-0.09	0	-0.23	-0.36	-0.13	0.23	0.000100469	2.73324e-05	1.10631e-07
AT1G01240	AT1G01240	protein_coding	transmembrane protein		-0.85	-0.45	-2.66	-1.01	0.01	-2.33	3.28	3.68	1.91	2.92	1.07	-0.74	-0.26	-1.59	-2.21	-4.42	-2.17	-4.51	0.38	-0.99	-0.94	0.23	-0.53	-0.62	0.4	-1.81	1.02	-1.33	-2.21	-2.34	-0.16	0.46	0.32	-1.37	-0.76	-1.33	-0.85	0.04	-0.09	-0.61	-0.48	0.14	0.00306368	0.0530023	1.75418e-08
AT1G01250	AT1G01250	protein_coding	Integrase-type DNA-binding superfamily protein		-1.68	3.15	0.87	-1.74	0.41	0.82	-9.39	-4.56	-6.31	-4.17	-4.52	-1.97	-3.78	-1.22	4.87	2.59	2.53	2.94	-0.13	2.94	0.6	-0.19	0.2	0.55	4.83	2.55	2.15	2.56	-2.28	0.41	-0.05	-2.74	-0.05	3.08	0.39	0.74	0.74	-2.34	0.35	2.69	-0.01	-2.69	0.000882818	0.0108582	0.0610212
AT1G01260	AT1G01260	protein_coding	basic helix-loop-helix (bHLH) DNA-binding superfamily protein		0.83	-0.32	0.1	0.61	0.08	-0.1	2.69	1.53	2.42	1.9	0.79	0.06	1.01	0.29	-1.89	-1.47	-1.41	-1.6	0.03	-0.24	0.24	-0.2	0.16	0.03	-1.15	-0.73	-0.52	-0.71	0.42	-0.19	-0.23	0.4	-0.21	-0.27	0.36	0.21	0.23	0.48	-0.13	-0.63	-0.02	0.61	2.16802e-06	0.00514656	0.313236
AT1G01290	AT1G01290	protein_coding	cofactor of nitrate reductase and xanthine dehydrogenase 3	CNX3	0.07	0.73	0.07	-0.02	0.38	0.1	-0.12	0.53	0.35	0.75	-0.01	-0.01	0.06	0.17	0.12	-0.54	-0.29	-0.57	-0.11	0.36	-0.05	-0.2	0.01	-0.02	0.65	0	0.39	0.11	-0.66	-0.28	-0.09	-0.35	0.03	0.47	0.21	0.07	0.18	-0.41	-0.03	0.26	-0.12	-0.38	0.703929	0.000448669	0.682996
AT1G01300	AT1G01300	protein_coding	Eukaryotic aspartyl protease family protein		0.15	1.42	1.34	0.15	1	1.65	-0.91	0.36	-0.05	0.8	-1.36	-0.16	-1.92	-0.42	-0.44	-0.52	-1.87	-1.22	0.07	0.93	-0.5	0.07	0.51	-0.19	1.27	1.19	0.85	1.5	-0.08	0.65	0	-0.42	0.31	0.87	0.44	-0.57	-0.26	-1.43	-0.7	0.42	-0.31	-0.73	0.305272	3.42782e-08	3.48001e-08
AT1G01310	AT1G01310	protein_coding	CAP (Cysteine-rich secretory proteins%2C Antigen 5%2C and Pathogenesis-related 1 protein) superfamily protein		3.46	0.7	-3.35	0.97	-0.22	-1.48	5.79	3.03	3.28	2.1	6.66	-0.16	3.38	0.93	0.86	-3.19	0.09	-1.17	3.31	0.8	0.03	0.81	-0.12	1.9	-2.76	-6.81	-1.18	-2.45	-4.05	-1.26	-2.5	-0.92	1.87	-2.51	-0.93	-3.28	1.09	-0.77	2.02	-1.58	-4.37	-2.79	0.0784697	0.440766	0.0064287
AT1G01320	AT1G01320	protein_coding	Tetratricopeptide repeat (TPR)-like superfamily protein		-0.04	-0.65	0.79	0.02	-0.3	1.08	-0.53	-1.13	-0.74	-1.06	-1.06	-0.22	-1.13	-0.06	-0.53	0.91	-0.39	1	-0.14	-0.36	-0.21	-0.08	-0.01	0.08	-0.6	0.84	-0.32	1.07	1.44	1.39	0.06	0.35	0.29	-0.21	0.07	-0.07	0.16	0.14	0.09	-0.28	-0.23	0.06	0.759676	5.67688e-05	5.08631e-06
AT1G01340	AT1G01340	protein_coding	cyclic nucleotide gated channel 10	CNGC10	-1.38	-1.26	-2.14	-1.16	-1.15	-2.18	3.77	3.88	3.86	3.87	1.93	1.17	2.32	1.3	-1.84	-2.71	-1.54	-2.56	-0.35	-0.26	0.04	-0.13	-0.15	0	0.12	-0.76	0.01	-1.02	-0.88	-1.03	0.22	0.11	-0.04	0.09	-0.02	0.39	0.13	0.3	0.15	0.1	0.26	0.15	1.47133e-05	8.15067e-06	2.08192e-08
AT1G01350	AT1G01350	protein_coding	Zinc finger (CCCH-type/C3HC4-type RING finger) family protein		-0.19	0.2	-0.33	-0.24	0.04	-0.39	0.04	0.43	0.32	0.6	0.08	-0.06	0.22	0.07	0.04	-0.49	-0.1	-0.52	0.03	0.32	0.18	-0.01	0.15	0.12	0.39	-0.13	0.28	-0.15	-0.53	-0.43	-0.05	-0.17	-0.07	0.29	0.17	0.15	0.13	-0.14	-0.04	0.12	0.02	-0.1	0.101269	0.0759533	0.00570586
AT1G01355	AT1G01355	protein_coding	Putative endonuclease or glycosyl hydrolase		-5.19	-1.57	-2.26	-1.61	-2.07	-6.79	2.28	5.9	5.1	4.64	0.86	3.79	1.58	-3.6	-1.42	-2.12	-3.52	-8.25	-0.87	1.95	-0.15	2.71	1.45	-4.68	3.63	2.93	-0.46	-5.19	-0.7	-4.73	3.58	-0.5	-4.53	2.83	-1.26	0.72	-7.39	-2.1	-6.13	4.09	8.12	4.03	0.00762248	0.04349	0.0227213
AT1G01360	AT1G01360	protein_coding	regulatory component of ABA receptor 1	RCAR1	-1.16	-0.95	-0.92	-1.02	-0.68	-0.9	0.13	0.34	-0.15	0.19	-1.25	-1	-1.36	-1.24	-1.38	-1.34	-1.21	-1.43	0.19	-0.1	0.07	0.33	0.17	0.09	0.21	0.24	0.34	0.12	0.03	-0.22	0.14	0.27	0.02	-0.29	-0.15	-0.12	-0.24	0.17	-0.09	-0.13	0.12	0.25	1.2259e-05	4.31226e-05	5.83344e-05
AT1G01370	AT1G01370	protein_coding	Histone superfamily protein	HTR12	2.69	0.01	1.74	2.19	-0.69	1.77	-1.84	-4.51	-0.48	-3.37	-1.26	-2.2	-2.13	-2.56	0.58	2.31	-1.65	0.81	0.22	1.58	-0.65	-0.27	0.87	-0.63	-2.67	-0.94	-2.89	-0.43	1.73	2.46	-0.49	-0.71	0.02	1.35	1.14	-0.87	-0.36	-2.23	-1.5	0.22	-0.51	-0.73	7.5538e-06	0.995501	0.000722014
AT1G01380	AT1G01380	protein_coding	Homeodomain-like superfamily protein	ETC1	0.78	2.28	1.42	-0.22	-4.95	1.76	-5.07	-3.58	-1.61	-6.34	-3.04	-2.4	-2.42	-0.44	2.03	1.18	-0.81	5.9	0.38	3.84	1	-0.62	-3.38	1.34	1.49	0.64	-4.73	1.98	-0.85	6.71	-1	-7.22	0.34	3.46	-2.76	0.62	1.97	-2.84	4.73	6.22	-1.34	-7.56	0.207035	0.0795966	0.0443537
AT1G01390	AT1G01390	protein_coding	UDP-Glycosyltransferase superfamily protein		-3.49	-1.42	-0.18	-3	-0.11	0.1	-7.07	-4.99	-5.83	-2.93	-5.11	-1.79	-4.43	-1.33	1.96	3.2	1.4	1.6	-0.2	1.04	0.48	0.29	2.35	0.76	2.07	3.32	2.9	3.11	1.24	0.21	0.49	1.32	0.28	1.24	2.06	0.68	0.47	-0.56	-1.6	-0.83	0.21	1.04	6.20035e-07	0.0598073	0.683966
AT1G01420	AT1G01420	protein_coding	UDP-glucosyl transferase 72B3	UGT72B3	-2.53	0.99	-0.97	-2.27	0.91	-0.29	-3.82	-0.29	-2.54	0.64	-1.01	0.56	-0.71	1.28	2.81	0.84	1.83	0.63	-0.16	1.12	0.14	0.1	1.03	0.82	3.53	1.56	3.18	1.99	-1.97	-1.2	0.26	-0.08	0.69	1.28	0.93	0.3	0.72	-0.98	-0.21	0.35	-0.42	-0.77	8.27434e-08	0.000723383	0.000213743
AT1G01430	AT1G01430	protein_coding	TRICHOME BIREFRINGENCE-LIKE 25	TBL25	-1.4	0.81	1.52	-1.37	0.62	1.33	-2.9	-0.69	-2.55	-0.56	-3.88	-0.96	-3.8	-1.1	-0.98	-0.27	-1.25	-0.54	0.08	0.44	0.16	0.11	0.25	-0.03	2.21	2.92	1.99	2.7	0.71	0.71	0.03	-0.19	-0.19	0.36	0.14	0.08	-0.13	-0.28	-0.27	0.22	0.21	0	9.6304e-06	0.00112878	1.89987e-06
AT1G01440	AT1G01440	protein_coding	hypothetical protein (DUF3133)		-0.39	-0.96	0.04	-0.29	-0.81	-0.08	1.57	1.01	1.46	0.94	-0.54	-0.12	0.05	0.26	-2.12	-1.12	-1.42	-0.68	-0.01	-0.12	0.58	0.09	0.02	0.47	-0.57	0.42	-0.52	0.21	0.99	0.73	0.1	0.14	-0.12	-0.11	-0.06	0.59	0.38	0.7	0.44	-0.05	0.21	0.26	0.0343267	2.23309e-05	0.833872
AT1G01450	AT1G01450	protein_coding	Protein kinase superfamily protein		0.3	0.92	1.27	0.23	0.77	1.14	0.81	1.43	1.37	1.9	-1.12	-0.14	-0.98	-0.07	-1.93	-1.58	-2.35	-1.97	0.18	0.74	0.32	0.11	0.58	0.19	0.62	0.97	0.53	0.9	0.35	0.37	-0.06	-0.15	-0.13	0.56	0.47	0.14	0.07	-0.42	-0.4	0.09	0.07	-0.02	0.0757786	1.44543e-05	4.03336e-07
AT1G01453	AT1G01453	protein_coding	late embryogenesis abundant hydroxyproline-rich glycoprotein family protein		0	-4.02	-7.86	-1.94	-5.03	-5.93	10.68	6.66	6.38	3.28	9.22	1.36	6.81	2.83	-1.46	-5.3	0.44	-0.45	0.78	-3.52	-1.62	-1.16	-4.54	0.31	-4.02	-7.86	-3.09	-3.98	-3.84	-0.89	-1.94	-1.02	1.93	-4.31	-3.38	-2.4	1.47	1.9	4.85	-0.93	-3.87	-2.95	1	6.46504e-06	3.23447e-07
AT1G01470	AT1G01470	protein_coding	Late embryogenesis abundant protein	LEA14	-2.1	-1.72	-4.11	-1.54	-1.49	-3.98	0.24	0.62	0.58	0.62	3.02	1.01	3.36	0.92	2.78	0.38	2.78	0.3	-0.03	0.3	0.31	0.53	0.53	0.45	0.38	-2.01	0.05	-2.43	-2.39	-2.48	0.56	0.22	0.14	0.33	0	0.34	-0.08	0.01	-0.08	0.33	0.42	0.09	4.50479e-07	1.13343e-06	1.12224e-10
AT1G01480	AT1G01480	protein_coding	1-amino-cyclopropane-1-carboxylate synthase 2	ACS2	-1.31	-3.13	-3.05	-2.5	-2.83	-4.36	11.02	9.2	14.64	14.3	9.22	7.48	14.07	12.21	-1.8	-1.72	-0.57	-2.09	-4.22	-0.61	0.63	-5.41	-0.31	-0.69	-1.82	-1.74	-0.33	-1.86	0.08	-1.53	-1.19	0.29	-1.32	3.61	5.1	4.85	4.73	1.24	-0.37	-1.49	0.12	1.61	0.613253	3.31035e-05	3.0851e-05
AT1G01490	AT1G01490	protein_coding	Heavy metal transport/detoxification superfamily protein		-1.42	-0.52	-1.32	-1.2	-0.31	-0.95	1.38	2.29	1.57	2.46	-0.56	-0.46	-0.78	-0.53	-1.94	-2.74	-2.35	-2.99	-0.23	-0.05	-0.45	-0.01	0.16	-0.09	0.91	0.11	0.89	0.25	-0.8	-0.64	0.22	0.21	0.37	0.19	0.18	-0.22	-0.07	-0.41	-0.25	0.01	-0.15	-0.16	3.56631e-07	0.00219934	1.59804e-07
AT1G01500	AT1G01500	protein_coding	Erythronate-4-phosphate dehydrogenase family protein		-1.4	-0.6	-1.45	-0.98	-0.32	-0.91	-0.57	0.23	-0.67	-0.01	0.27	0.22	0.41	0.47	0.84	-0.01	1.08	0.48	-0.1	-0.2	0.04	0.33	0.09	0.58	0.8	-0.05	0.66	0.06	-0.85	-0.6	0.42	0.28	0.54	-0.1	-0.24	0.14	0.25	0.24	0.49	0.14	-0.11	-0.25	1.09642e-07	0.000215057	7.76614e-09
AT1G01510	AT1G01510	protein_coding	NAD(P)-binding Rossmann-fold superfamily protein	AN	0.33	1.12	0.35	0.34	0.87	0.25	-0.92	-0.12	-0.56	-0.03	-0.3	-0.28	-0.23	-0.33	0.62	-0.15	0.33	-0.29	0.07	0.42	0.14	0.08	0.17	0.03	0.8	0.03	0.53	-0.09	-0.77	-0.62	0.01	-0.25	-0.1	0.36	0.09	0.07	-0.05	-0.29	-0.14	0.27	0.12	-0.15	0.00113377	2.82865e-09	0.00031409
AT1G01520	AT1G01520	protein_coding	Homeodomain-like superfamily protein	ASG4	-0.45	1.93	-1.49	-0.29	0.58	-1.57	-7.26	-4.87	-7.16	-6.29	-1.94	-2.98	-1.48	-2.76	5.32	1.9	5.68	3.53	-0.13	-0.03	0.33	0.03	-1.38	0.25	2.39	-1.04	0.87	-1.28	-3.43	-2.15	0.16	-1.36	-0.08	0.1	-1.41	0.46	0.22	0.36	1.64	1.52	0.24	-1.28	0.072204	0.000381581	1.12576e-05
AT1G01540	AT1G01540	protein_coding	Protein kinase superfamily protein		-0.07	1.2	0.07	-0.05	0.62	0.3	-1.33	-0.06	-0.4	0.27	-1.18	-1.04	-1.18	-0.83	0.15	-0.98	-0.78	-1.1	-0.04	0.89	-0.04	-0.03	0.3	0.18	1.27	0.14	0.67	0.35	-1.13	-0.32	0.02	-0.58	0.23	0.93	0.33	0	0.21	-0.93	-0.12	0.6	-0.21	-0.81	0.63425	1.62225e-07	0.583568
AT1G01550	AT1G01550	protein_coding	BPS1-like protein (DUF793)	BPS1	-0.82	-1.83	-1.64	-0.83	-1.36	-1.39	2.26	1.25	1.73	1.2	0.91	0.09	0.93	0.37	-1.35	-1.16	-0.8	-0.83	0.06	-0.47	0.07	0.04	-0.01	0.33	-1.01	-0.82	-0.53	-0.56	0.19	-0.03	-0.01	0.47	0.25	-0.53	-0.05	0.02	0.28	0.55	0.33	-0.48	-0.26	0.22	3.01748e-05	3.70771e-09	4.83484e-09
AT1G01560	AT1G01560	protein_coding	MAP kinase 11	MPK11	-3.51	-2.67	-1.16	-2.27	-3.08	-1.47	5.61	6.45	4.42	3.6	4.47	6.81	3.89	4.69	-1.15	0.36	-0.52	1.08	0.59	-0.61	0.01	1.83	-1.02	-0.3	0.84	2.35	-0.81	0.8	1.5	1.61	1.24	-0.41	-0.31	-1.2	-2.85	-0.57	-2.13	0.62	0.73	1.66	1.55	-0.11	0.000258319	5.57534e-05	0.0198048
AT1G01570	AT1G01570	protein_coding	transferring glycosyl group transferase (DUF604)		0.55	0.54	-0.11	0.69	1.83	-0.6	-2.36	-2.37	-2.88	-1.74	0.15	-0.51	0.81	-0.48	2.51	1.86	3.69	1.26	-0.33	-0.84	0.34	-0.18	0.45	-0.14	0	-0.66	1.14	-1.29	-0.66	-2.43	0.15	1.29	-0.48	-0.51	0.63	0.66	0.04	1.18	-0.59	-1.14	0.63	1.77	0.0813301	0.16876	0.679425
AT1G01580	AT1G01580	protein_coding	ferric reduction oxidase 2	FRO2	-1.85	-0.49	-2.9	-1.28	0.31	-1.69	-2.1	-0.73	-2.1	-0.51	0.56	-0.48	0.35	-0.07	2.66	0.25	2.45	0.45	-0.19	-0.2	-0.4	0.39	0.61	0.8	1.36	-1.05	1.59	-0.41	-2.41	-2.01	0.57	0.8	1.2	-0.01	0.22	-0.21	0.42	-0.21	0.2	-0.23	-0.63	-0.4	0.000868764	0.343738	4.19173e-06
AT1G01590	AT1G01590	protein_coding	ferric reduction oxidase 1	FRO1	-3.18	-0.11	0.07	-3.67	-3.64	0.44	-7.35	-4.28	-5.99	-5.96	-4.21	-0.96	-3.86	0.24	3.14	3.32	2.13	6.21	-0.37	0.99	-0.02	-0.85	-2.54	0.35	3.07	3.25	0.03	4.1	0.18	4.08	-0.49	-3.53	0.37	1.36	-1.68	0.35	1.2	-1.01	2.89	3.04	-0.86	-3.9	0.026062	0.974152	0.969949
AT1G01600	AT1G01600	protein_coding	cytochrome P450%2C family 86%2C subfamily A%2C polypeptide 4	CYP86A4	4.75	2.4	-0.18	4.33	0.98	-0.78	-1.65	-4.01	-2.14	-5.48	3.55	-1.38	3.86	-1.25	5.2	2.63	6	4.24	0.37	-0.12	0.67	-0.06	-1.54	0.07	-2.35	-4.93	-3.34	-5.11	-2.57	-1.76	-0.42	-1.41	-0.6	-0.49	-1.48	0.31	0.13	0.8	1.61	0.99	0.18	-0.81	1.04704e-05	0.0381392	0.74081
AT1G01610	AT1G01610	protein_coding	glycerol-3-phosphate acyltransferase 4	GPAT4	-0.7	2.9	-1.95	-0.63	1.78	-1.9	-5.45	-1.86	-4	-1.59	1.04	-0.21	1.2	-0.07	6.49	1.64	5.2	1.52	0.12	1.57	0.28	0.18	0.45	0.33	3.59	-1.25	2.41	-1.27	-4.84	-3.68	0.07	-1.11	0.05	1.45	0.27	0.16	0.15	-1.29	-0.12	1.18	0.02	-1.16	0.0151217	1.21762e-07	1.04142e-06
AT1G01620	AT1G01620	protein_coding	plasma membrane intrinsic protein 1C	PIP1C	-0.02	2.13	-0.56	0.16	0.91	-0.59	-2.51	-0.36	-0.64	0.11	-1.57	-2.11	-1.6	-2.35	0.94	-1.75	-0.96	-2.46	-0.01	1.86	-0.04	0.17	0.64	-0.07	2.15	-0.54	0.75	-0.75	-2.69	-1.5	0.18	-1.22	-0.03	1.87	0.47	-0.03	-0.24	-1.9	-0.71	1.4	0.2	-1.19	0.960106	6.7382e-08	0.0114043
AT1G01630	AT1G01630	protein_coding	Sec14p-like phosphatidylinositol transfer family protein		-0.59	0.51	-1.19	-0.57	-0.03	-0.94	-2.62	-1.53	-2.77	-2.23	-0.61	-1.21	-0.61	-0.98	2.01	0.31	2.17	1.26	0.32	0.16	0.32	0.34	-0.37	0.57	1.09	-0.61	0.54	-0.37	-1.7	-0.91	0.02	-0.53	0.25	-0.16	-0.71	0	0.24	0.16	0.94	0.55	-0.23	-0.79	0.00560952	0.0154655	4.94646e-06
AT1G01640	AT1G01640	protein_coding	BTB/POZ domain-containing protein		0.05	-0.08	-1.54	-0.28	-0.39	-1.74	2.25	2.12	2.69	2.57	2.67	1.07	2.45	0.99	0.42	-1.04	-0.24	-1.58	0.24	0.68	0.03	-0.08	0.37	-0.17	-0.13	-1.59	-0.11	-1.46	-1.46	-1.35	-0.33	-0.31	-0.2	0.44	0.46	-0.22	-0.08	-0.66	-0.54	-0.02	-0.13	-0.11	0.9179	0.807885	8.81363e-05
AT1G01650	AT1G01650	protein_coding	SIGNAL PEPTIDE PEPTIDASE-LIKE 4	SPPL4	-0.41	-0.39	-1.52	-0.36	-0.35	-1.4	2.35	2.37	2.23	2.24	1.52	0.41	1.4	0.35	-0.83	-1.96	-0.83	-1.89	0.01	-0.12	-0.12	0.05	-0.08	0	0.02	-1.11	0.02	-1.04	-1.13	-1.06	0.05	0.04	0.12	-0.12	-0.13	-0.13	-0.05	0	0.07	0.01	-0.07	-0.08	0.00458049	0.00427399	2.93082e-09
AT1G01660	AT1G01660	protein_coding	RING/U-box superfamily protein		1.11	2.69	0.57	1.35	1.24	1.31	-1.94	-0.37	-0.06	-0.16	0.61	0.07	0.61	0.57	2.55	0.44	0.66	0.73	-0.45	1.43	-0.46	-0.21	-0.01	0.28	1.58	-0.54	-0.1	-0.04	-2.11	0.06	0.24	-1.44	0.73	1.89	0.2	0	0.49	-1.89	0.29	1.68	-0.5	-2.18	0.068628	0.000472968	0.257881
AT1G01670	AT1G01670	protein_coding	RING/U-box superfamily protein		0.3	1.53	0.81	0.36	1.41	1.17	-0.47	0.76	-0.01	1.04	0.15	0.66	0.05	0.85	0.62	-0.09	0.06	-0.18	-0.06	0.39	-0.17	0	0.28	0.19	1.23	0.51	1.05	0.8	-0.72	-0.25	0.07	-0.11	0.36	0.46	0.28	-0.1	0.19	-0.56	-0.09	0.18	-0.29	-0.47	0.294936	2.57006e-05	0.00302852
AT1G01680	AT1G01680	protein_coding	plant U-box 54	PUB54	-8.75	-1.92	1.07	-3.82	-6.29	-0.26	2.59	9.41	5.56	3.1	2.96	12.78	3.41	6.98	0.38	3.36	-2.15	3.88	0.24	3.22	0.69	5.17	-1.15	-0.63	6.83	9.82	-2.46	3.57	2.99	6.03	4.92	-4.37	-1.32	2.98	-6.31	0.45	-5.8	-2.53	0.52	9.29	6.25	-3.04	0.00410244	0.150779	0.359732
AT1G01690	AT1G01690	protein_coding	putative recombination initiation defects 3	PRD3	1.99	1.89	1.57	1.6	1.29	1.1	-0.31	-0.41	-0.17	-0.47	0.47	0.05	0.63	0.14	0.77	0.46	0.8	0.61	0.27	0.41	0.44	-0.12	-0.19	-0.04	-0.1	-0.42	-0.3	-0.49	-0.32	-0.19	-0.39	-0.6	-0.47	0.14	-0.07	0.16	0.09	0.03	0.15	0.2	0.08	-0.13	2.07306e-05	2.64084e-05	5.34125e-05
AT1G01695	AT1G01695	protein_coding	Phosphatidylinositol N-acetyglucosaminlytransferase subunit P-like protein	TRM33	2.03	2.15	3.2	0.79	0.9	1.88	-0.14	-0.02	-1.34	-1.23	-0.43	0.74	0.59	1.68	-0.29	0.76	1.93	2.92	0.09	-1.11	1.11	-1.15	-2.36	-0.21	0.12	1.17	0.11	1.09	1.05	0.98	-1.24	-1.25	-1.32	-1.2	-1.22	1.02	0.94	2.22	2.16	0.02	0.08	0.06	0.00759726	0.00877782	6.81941e-05
AT1G01700	AT1G01700	protein_coding	RHO guanyl-nucleotide exchange factor 2	ROPGEF2	0.81	1.26	1.06	1.06	0.85	1.25	0.15	0.6	0.39	0.18	-0.66	-0.41	-0.54	-0.36	-0.81	-1.01	-0.93	-0.53	-0.37	-0.13	-0.26	-0.11	-0.54	-0.06	0.45	0.25	-0.21	0.19	-0.2	0.4	0.26	-0.41	0.2	0.24	-0.43	0.11	0.05	-0.13	0.48	0.66	0.06	-0.6	0.0107178	0.000297286	0.00113714
AT1G01710	AT1G01710	protein_coding	acyl-CoA thioesterase II		-0.08	-0.44	-0.65	-0.18	-0.08	-0.33	0.69	0.33	0.47	0.57	0.04	-0.53	-0.24	-0.39	-0.65	-0.85	-0.71	-0.97	0.07	-0.14	-0.21	-0.03	0.22	0.11	-0.36	-0.57	0.1	-0.15	-0.21	-0.25	-0.1	0.36	0.32	-0.22	0.25	-0.28	0.14	-0.07	-0.11	-0.46	-0.42	0.05	0.317064	1.96197e-05	2.07014e-07
AT1G01715	AT1G01715	protein_coding	hypothetical protein		1	0.75	0.4	0.88	0.65	0.28	0.12	-0.13	-0.03	-0.27	0.91	0.32	0.79	0.19	0.79	0.45	0.83	0.46	-0.15	-0.31	-0.27	-0.27	-0.41	-0.4	-0.25	-0.59	-0.24	-0.6	-0.34	-0.36	-0.12	-0.1	-0.12	-0.16	-0.14	-0.12	-0.13	0.04	0.01	-0.02	0.01	0.02	0.00101154	0.00637724	0.0857502
AT1G01720	AT1G01720	protein_coding	NAC (No Apical Meristem) domain transcriptional regulator superfamily protein	ATAF1	-0.78	-0.3	-2.49	-0.61	-0.41	-2.35	2.11	2.59	2.22	2.42	3.91	2.21	3.93	2.2	1.81	-0.38	1.71	-0.22	-0.29	-0.17	-0.27	-0.12	-0.28	-0.13	0.48	-1.71	0.2	-1.73	-2.19	-1.93	0.17	-0.11	0.14	0.12	-0.16	0.02	0	-0.1	0.16	0.28	0.03	-0.25	0.00928821	0.247195	7.96639e-08
AT1G01725	AT1G01725	protein_coding	adenylosuccinate synthetase		-0.62	0.51	-1.21	-0.36	0.91	-1.4	2.15	3.28	2.1	3.38	0.68	0.09	0.46	-0.58	-1.47	-3.19	-1.64	-3.95	-0.14	-0.19	-0.36	0.12	0.22	-0.55	1.13	-0.59	1.27	-1.04	-1.72	-2.31	0.26	0.4	-0.19	-0.05	0.1	-0.22	-0.66	-0.17	-0.76	-0.15	0.45	0.59	0.0033225	0.0048699	1.77483e-06
AT1G01730	AT1G01730	protein_coding	hypothetical protein		-0.07	0.25	-1.42	-0.13	-0.11	-1.56	3.27	3.59	3.52	3.53	2.14	0.78	2.09	0.65	-1.13	-2.81	-1.43	-2.88	0.09	0.34	0.04	0.04	-0.02	-0.09	0.32	-1.35	0.02	-1.43	-1.68	-1.45	-0.06	-0.36	-0.13	0.25	-0.06	-0.05	-0.13	-0.3	-0.07	0.31	0.08	-0.23	0.603375	0.0361848	3.61083e-09
AT1G01740	AT1G01740	protein_coding	kinase with tetratricopeptide repeat domain-containing protein	BSK4	-0.44	-1.03	0.15	-0.49	-0.7	-0.49	0.06	-0.53	-0.49	-0.69	-0.27	0.32	-0.11	-0.11	-0.32	0.86	0.37	0.58	0	-0.55	0.15	-0.06	-0.21	-0.49	-0.59	0.59	-0.2	0	1.18	0.21	-0.05	0.33	-0.64	-0.54	-0.16	0.16	-0.43	0.7	-0.28	-0.39	0.59	0.97	0.0653906	0.000213804	0.483535
AT1G01750	AT1G01750	protein_coding	actin depolymerizing factor 11	ADF11	0.64	0.05	0.62	0.74	0.44	0.69	0.62	0.03	-0.31	-0.62	-0.18	-0.19	-0.55	-0.61	-0.8	-0.23	-0.24	0.01	-0.2	-1.13	-0.56	-0.09	-0.74	-0.5	-0.58	-0.01	-0.31	-0.06	0.57	0.25	0.11	0.38	0.06	-0.93	-0.65	-0.37	-0.41	0.56	0.24	-0.28	0.04	0.32	0.057668	0.882735	0.0439577
AT1G01760	AT1G01760	protein_coding	denosine deaminases acting on tRNA		-0.09	-0.8	1	0.27	-0.37	0.97	0.71	0	0.81	0.17	-1.55	-0.45	-0.51	0.2	-2.26	-0.46	-1.32	0.02	-0.16	-0.06	0.88	0.19	0.36	0.84	-0.71	1.09	-0.64	0.7	1.8	1.34	0.36	0.43	-0.03	0.1	0.17	1.04	0.65	0.94	0.48	-0.07	0.39	0.46	0.640468	0.00013614	1.37444e-05
AT1G01770	AT1G01770	protein_coding	propionyl-CoA carboxylase		0	-1.09	-0.19	-0.01	-0.44	-0.17	3.97	2.88	3.83	3.39	0.41	0.22	0.62	0.46	-3.56	-2.66	-3.2	-2.93	0.04	-0.11	0.25	0.03	0.54	0.27	-1.09	-0.19	-0.44	-0.17	0.9	0.27	-0.01	0.65	0.02	-0.15	0.51	0.21	0.24	0.36	-0.27	-0.65	-0.02	0.63	1	3.53078e-05	0.348809
AT1G01780	AT1G01780	protein_coding	GATA type zinc finger transcription factor family protein	PLIM2b	0.43	-0.51	0.04	0.24	-0.28	0.35	3.61	2.68	3.51	2.99	0.8	0.41	0.46	0.58	-2.81	-2.26	-3.05	-2.42	-0.3	-0.39	-0.63	-0.49	-0.17	-0.32	-0.93	-0.39	-0.52	0.11	0.54	0.63	-0.19	0.22	0.31	-0.09	0.32	-0.34	0.16	-0.24	-0.15	-0.41	-0.5	-0.09	0.063105	0.0163924	0.856899
AT1G01790	AT1G01790	protein_coding	K+ efflux antiporter 1	KEA1	-0.67	-0.63	1.31	-0.51	-0.43	1.43	-3.13	-3.09	-3.2	-3.12	-2.89	-0.9	-2.76	-0.83	0.24	2.19	0.43	2.29	-0.09	-0.15	0.04	0.08	0.05	0.15	0.04	1.99	0.07	1.94	1.95	1.86	0.17	0.2	0.11	-0.06	-0.03	0.13	0.07	0.19	0.1	-0.03	0.05	0.09	6.01992e-05	7.3449e-05	1.51529e-08
AT1G01800	AT1G01800	protein_coding	NAD(P)-binding Rossmann-fold superfamily protein		-1	0.63	-0.58	-0.85	0.3	-0.51	-0.01	1.62	0.21	1.36	-0.41	0.01	-0.39	-0.05	-0.4	-1.61	-0.6	-1.41	-0.01	0.22	0.01	0.14	-0.12	0.08	1.63	0.42	1.15	0.34	-1.21	-0.81	0.15	-0.33	0.07	0.22	-0.26	0.02	-0.07	-0.21	0.2	0.48	0.08	-0.4	4.48444e-07	1.89257e-05	3.79203e-05
AT1G01810	AT1G01810	protein_coding	hypothetical protein		1.22	0.81	-0.25	-0.09	0.43	-0.31	-0.44	-0.85	-0.98	-0.45	1.99	0.51	1.67	1.45	2.42	1.36	2.64	1.9	0.68	0.14	0.37	-0.63	-0.23	0.31	-0.41	-1.47	0.52	-0.22	-1.06	-0.74	-1.31	-0.38	-0.06	-0.54	0.39	-0.32	0.94	0.22	0.54	-0.93	-1.26	-0.32	0.0276681	0.159934	0.55885
AT1G01820	AT1G01820	protein_coding	peroxin 11c	PEX11C	-0.22	-0.48	-0.87	-0.31	-0.35	-0.54	3.24	2.97	3.4	3.36	1.43	0.77	1.38	1.15	-1.81	-2.2	-2.02	-2.22	-0.14	0.03	-0.18	-0.23	0.16	0.14	-0.27	-0.66	-0.04	-0.23	-0.39	-0.19	-0.09	0.13	0.33	0.16	0.39	-0.05	0.37	-0.21	-0.02	-0.23	-0.42	-0.2	0.0618081	0.000221269	3.35938e-07
AT1G01830	AT1G01830	protein_coding	ARM repeat superfamily protein		-1.33	-0.64	-1.53	-1.32	-0.85	-0.91	0.18	0.87	0.05	0.51	0.93	0.72	0.56	0.97	0.75	-0.14	0.52	0.46	-0.02	-0.15	-0.38	-0.01	-0.37	0.24	0.69	-0.2	0.46	0.41	-0.89	-0.06	0.01	-0.22	0.62	-0.13	-0.35	-0.36	0.25	-0.23	0.6	0.23	-0.61	-0.84	3.1616e-06	0.00151021	1.30217e-07
AT1G01840	AT1G01840	protein_coding	AP2-like ethylene-responsive transcription factor SNZ		0.06	3.44	2.02	-0.06	0.65	1.67	-6.83	-3.45	-3.39	-2.69	-2.59	-0.63	-1.54	0.2	4.24	2.82	1.86	2.88	-0.3	3.13	0.75	-0.42	0.34	0.41	3.38	1.96	0.71	1.74	-1.42	1.03	-0.12	-2.79	-0.34	3.43	0.76	1.05	0.83	-2.38	0.07	2.67	0.22	-2.45	0.900587	0.00269391	0.00014756
AT1G01860	AT1G01860	protein_coding	Ribosomal RNA adenine dimethylase family protein	PFC1	0.21	0.24	1.7	0.09	0.4	1.86	-0.69	-0.66	-0.54	-0.24	-1.22	0.27	-1.63	0.14	-0.53	0.93	-1.09	0.38	-0.08	0.07	-0.49	-0.2	0.23	-0.33	0.03	1.49	0.3	1.77	1.46	1.47	-0.12	0.16	0.17	0.15	0.42	-0.41	-0.13	-0.56	-0.55	-0.27	-0.28	-0.01	0.159841	0.0992165	4.3249e-09
AT1G01880	AT1G01880	protein_coding	5'-3' exonuclease family protein		2.04	2.02	1.01	1.37	1.27	0.84	-0.3	-0.32	0.08	-0.03	0.87	-0.17	0.79	0.25	1.17	0.16	0.71	0.28	-0.06	0.32	-0.14	-0.73	-0.43	-0.31	-0.02	-1.03	-0.1	-0.54	-1.01	-0.44	-0.67	-0.75	-0.17	0.38	0.3	-0.08	0.42	-0.46	0.12	0.08	-0.5	-0.58	2.3172e-05	1.92951e-05	0.00299097
AT1G01900	AT1G01900	protein_coding	subtilase family protein	SBTI1.1	1.76	2.1	-0.25	1.96	1.19	0.07	-4.18	-3.84	-5.04	-5.81	1.64	-0.37	1.51	-0.39	5.82	3.48	6.55	5.43	0.05	-0.82	-0.09	0.25	-1.72	0.23	0.34	-2.01	-0.77	-1.89	-2.35	-1.13	0.2	-0.9	0.32	-0.87	-1.97	-0.14	-0.02	0.73	1.95	1.11	-0.12	-1.22	0.000128548	0.00359321	0.433603
AT1G01910	AT1G01910	protein_coding	P-loop containing nucleoside triphosphate hydrolases superfamily protein		-0.07	-1.21	-0.91	0.11	-0.97	-0.88	1.71	0.57	1.03	-0.04	0.73	-0.11	0.82	-0.17	-0.98	-0.68	-0.21	-0.13	0.04	-0.64	0.13	0.22	-0.39	0.15	-1.14	-0.84	-1.08	-0.99	0.3	0.08	0.18	0.24	0.02	-0.68	-0.61	0.09	-0.06	0.77	0.55	-0.06	0.15	0.22	0.531497	6.90365e-09	8.83398e-08
AT1G01920	AT1G01920	protein_coding	SET domain-containing protein		1.11	2.43	0.99	0.84	2.12	1.18	-0.94	0.38	-0.34	0.94	0.84	0.72	0.62	0.96	1.78	0.34	0.96	0.02	0.05	0.65	-0.17	-0.22	0.34	0.03	1.32	-0.12	1.27	0.34	-1.44	-0.94	-0.27	-0.31	0.19	0.61	0.56	-0.21	0.25	-0.82	-0.31	0.05	-0.46	-0.51	0.000298844	8.07024e-08	0.000316325
AT1G01930	AT1G01930	protein_coding	zinc finger protein-like protein		-0.16	0.35	0.35	-0.15	0.21	0.34	0.01	0.51	0.32	0.69	-0.17	0.34	-0.1	0.39	-0.18	-0.17	-0.42	-0.3	-0.01	0.31	0.06	0	0.17	0.04	0.51	0.51	0.36	0.49	0.01	0.12	0.01	-0.14	-0.02	0.32	0.17	0.07	0.05	-0.25	-0.13	0.14	0.03	-0.12	0.162372	0.00369027	0.00253477
AT1G01940	AT1G01940	protein_coding	Cyclophilin-like peptidyl-prolyl cis-trans isomerase family protein		0.65	0.52	0.42	0.65	-0.01	0.2	0.89	0.77	1.04	0.39	0.78	0.55	1.34	0.89	-0.12	-0.22	0.3	0.51	-0.21	-0.06	0.36	-0.21	-0.59	0.14	-0.13	-0.23	-0.66	-0.45	-0.11	0.21	0	-0.53	-0.22	0.15	-0.38	0.57	0.35	0.42	0.73	0.53	0.22	-0.31	0.000281906	0.000922341	0.00400674
AT1G01950	AT1G01950	protein_coding	armadillo repeat kinesin 2	ARK2	-0.26	0.53	-0.29	-0.04	0.35	0.11	-1.17	-0.38	-1.02	-0.62	-0.49	-0.52	-0.39	-0.23	0.68	-0.14	0.63	0.39	-0.03	0.12	0.08	0.2	-0.05	0.48	0.8	-0.03	0.4	0.15	-0.82	-0.24	0.22	-0.18	0.4	0.15	-0.25	0.1	0.29	-0.05	0.53	0.4	-0.18	-0.58	0.0740932	0.00116503	0.0367329
AT1G01960	AT1G01960	protein_coding	SEC7-like guanine nucleotide exchange family protein	EDA10	-0.03	0.15	-0.05	0	0.25	-0.1	0.41	0.59	0.38	0.63	0.02	-0.01	0.2	0.1	-0.39	-0.6	-0.18	-0.53	0.2	0.17	0.38	0.23	0.27	0.34	0.18	-0.02	0.25	-0.1	-0.2	-0.35	0.03	0.1	-0.05	-0.03	0.04	0.18	0.11	0.22	0.07	-0.07	0.08	0.15	0.777045	0.0836018	0.526943
AT1G01970	AT1G01970	protein_coding	Tetratricopeptide repeat (TPR)-like superfamily protein		0.04	1.11	2.58	0.17	0.78	2.31	-2.89	-1.82	-2.48	-1.87	-2.71	-0.17	-2.7	-0.55	0.18	1.65	-0.22	1.31	-0.04	0.38	-0.02	0.09	0.05	-0.29	1.07	2.53	0.61	2.14	1.47	1.53	0.13	-0.33	-0.26	0.41	-0.04	0.01	-0.38	-0.4	-0.34	0.46	0.39	-0.06	0.796042	2.09915e-06	1.29625e-10
AT1G01990	AT1G01990	protein_coding	hypothetical protein		-0.05	-0.52	0.04	-0.14	-0.47	0.1	0.65	0.18	0.59	0.27	-0.06	0.03	-0.04	0.2	-0.71	-0.15	-0.64	-0.07	0.04	-0.02	0.05	-0.05	0.04	0.12	-0.47	0.09	-0.32	0.25	0.57	0.57	-0.09	0.06	0.06	-0.06	0.09	0.02	0.17	0.07	0.08	-0.15	-0.16	-0.01	0.629101	4.04756e-05	0.671861
AT1G02000	AT1G02000	protein_coding	UDP-D-glucuronate 4-epimerase 2	GAE2	-0.95	-1.2	-1.8	-0.72	-0.99	-1.14	0.43	0.18	0.15	-0.11	-0.18	-1.04	0.09	-0.33	-0.61	-1.21	-0.06	-0.22	-0.21	-0.49	0.06	0.01	-0.28	0.72	-0.25	-0.85	-0.26	-0.42	-0.6	-0.15	0.22	0.21	0.66	-0.28	-0.29	0.27	0.71	0.55	1	0.01	-0.44	-0.45	1.24126e-05	4.34189e-07	2.98579e-09
AT1G02010	AT1G02010	protein_coding	secretory 1A	SEC1A	-0.21	0.77	0.41	-0.13	0.83	0.48	-1.67	-0.69	-1.28	-0.32	-1.12	-0.5	-1.05	-0.44	0.55	0.18	0.23	-0.11	-0.2	0.18	-0.13	-0.13	0.24	-0.06	0.98	0.62	0.96	0.61	-0.36	-0.35	0.08	0.06	0.07	0.39	0.37	0.07	0.07	-0.31	-0.3	0.02	0	-0.02	0.0961517	8.32441e-06	0.00202981
AT1G02020	AT1G02020	protein_coding	nitroreductase family protein		-0.4	-0.34	-0.21	-0.33	0.01	0.12	0.09	0.14	-0.19	0.15	-0.3	-0.11	-0.29	0.16	-0.39	-0.25	-0.1	0.01	-0.14	-0.42	-0.13	-0.07	-0.07	0.2	0.06	0.19	0.34	0.45	0.13	0.11	0.07	0.35	0.33	-0.28	0.01	0.01	0.27	0.29	0.26	-0.28	-0.26	0.03	0.0028731	0.00597729	0.0659056
AT1G02030	AT1G02030	protein_coding	C2H2-like zinc finger protein		3.91	-1.01	-2.58	1.59	-5.72	-2.62	4.4	-0.51	4.16	-3.14	6.44	-0.05	5.39	1.19	2.04	0.46	1.22	4.33	1.24	1	0.18	-1.09	-3.71	0.15	-4.92	-6.49	-7.3	-4.2	-1.57	3.1	-2.32	-4.71	-0.03	-0.24	-2.63	-1.06	1.24	-0.82	3.86	2.39	-2.29	-4.68	0.00245156	0.186735	0.000672455
AT1G02050	AT1G02050	protein_coding	Chalcone and stilbene synthase family protein	LAP6	1	1.5	1.46	0.81	0.74	1.86	0.52	1.01	1.42	1.35	-0.2	0.26	-0.35	0.7	-0.71	-0.75	-1.77	-0.65	-0.26	0.64	-0.41	-0.45	-0.11	-0.01	0.49	0.46	-0.07	1.05	-0.04	1.12	-0.2	-0.76	0.4	0.9	0.34	-0.16	0.44	-1.06	0.1	0.56	-0.6	-1.16	0.000455329	4.81192e-06	4.69936e-06
AT1G02060	AT1G02060	protein_coding	Tetratricopeptide repeat (TPR)-like superfamily protein		0.57	0.09	1.67	0.43	0.38	1.07	0.85	0.37	1.13	1.08	-1.29	-0.2	-0.65	-0.01	-2.14	-0.57	-1.78	-1.09	0.2	0.48	0.84	0.06	0.77	0.24	-0.48	1.09	-0.05	0.64	1.58	0.69	-0.14	0.29	-0.6	0.28	0.71	0.64	0.19	0.36	-0.52	-0.43	0.46	0.89	0.00623017	0.61968	1.18292e-07
AT1G02065	AT1G02065	protein_coding	squamosa promoter binding protein-like 8	SPL8	6.01	1.45	1.52	8.31	5.64	3.26	2.58	-1.98	1.25	-1.42	-1.94	-6.43	-2.32	-7.36	-4.52	-4.45	-3.56	-5.94	-1	-2.33	-1.38	1.3	1.85	0.37	-4.56	-4.49	-2.67	-5.05	0.06	-2.38	2.3	4.19	1.75	-1.33	0.55	-0.38	-0.93	0.96	-1.48	-1.89	0.55	2.44	0.00232724	0.264647	0.369736
AT1G02070	AT1G02070	protein_coding	zinc ion-binding protein		0.47	1.86	-1.03	0.77	2.81	-0.6	-0.2	1.19	0.56	2.6	-2.17	-3.68	-0.53	-1.9	-1.97	-4.86	-1.09	-4.51	-0.84	-0.08	0.8	-0.54	0.87	1.23	1.39	-1.5	2.04	-1.37	-2.89	-3.41	0.3	0.95	0.43	0.76	1.42	1.64	1.77	0.88	0.36	-0.65	-0.13	0.52	0.799891	0.153744	0.519512
AT1G02080	AT1G02080	protein_coding	transcription regulator		0.19	-0.37	-0.35	0.24	-0.15	-0.52	0.9	0.34	0.58	0.18	0.61	0.07	0.7	-0.06	-0.28	-0.27	0.12	-0.24	0.13	-0.19	0.22	0.18	0.02	0.05	-0.56	-0.54	-0.4	-0.76	0.02	-0.37	0.05	0.21	-0.17	-0.32	-0.16	0.09	-0.13	0.41	0.02	-0.16	0.22	0.38	0.0660001	0.00121482	0.00153733
AT1G02090	AT1G02090	protein_coding	Proteasome component (PCI) domain protein	FUS5	-0.04	-0.34	-0.4	0.09	-0.43	-0.36	-0.46	-0.76	-0.4	-0.92	0.38	0.02	0.71	0.25	0.83	0.78	1.11	1.18	-0.13	-0.07	0.2	0.01	-0.16	0.24	-0.3	-0.35	-0.52	-0.45	-0.05	0.07	0.13	-0.09	0.04	0.06	-0.17	0.33	0.23	0.27	0.4	0.22	0.1	-0.12	0.736331	0.00489197	0.00130942
AT1G02100	AT1G02100	protein_coding	Leucine carboxyl methyltransferase	SBI1	0.08	0.22	-0.34	-0.1	0.04	-0.28	1.66	1.81	1.8	1.94	0.69	0.27	0.56	0.38	-0.97	-1.53	-1.24	-1.56	-0.03	0.11	-0.15	-0.2	-0.07	-0.1	0.15	-0.41	0.14	-0.18	-0.56	-0.32	-0.17	-0.18	0.05	0.14	0.13	-0.13	0.1	-0.26	-0.03	0.01	-0.23	-0.24	0.382695	0.00999838	0.000399922
AT1G02110	AT1G02110	protein_coding	bZIP domain class transcription factor (DUF630 and DUF632)		0.3	1.73	2.01	0.41	1.34	1.8	-3.39	-1.96	-2.54	-1.61	-2.56	-0.85	-2.21	-0.81	0.83	1.11	0.33	0.8	-0.18	0.67	0.17	-0.08	0.27	-0.04	1.43	1.71	0.93	1.4	0.28	0.46	0.1	-0.4	-0.21	0.85	0.35	0.35	0.04	-0.5	-0.31	0.5	0.31	-0.19	0.122826	3.97566e-07	2.06457e-08
AT1G02120	AT1G02120	protein_coding	GRAM domain family protein	VAD1	-0.3	-0.06	-0.46	-0.26	-0.09	-0.4	1.21	1.45	1.54	1.7	-0.05	-0.21	0.1	-0.04	-1.26	-1.66	-1.44	-1.74	-0.02	0.31	0.13	0.02	0.27	0.2	0.24	-0.16	0.16	-0.14	-0.4	-0.3	0.04	-0.04	0.07	0.33	0.25	0.15	0.18	-0.18	-0.07	0.08	-0.03	-0.1	0.0192971	0.622138	0.000604892
AT1G02130	AT1G02130	protein_coding	RAS 5	RA-5	-0.35	-1.03	-0.9	-0.19	-0.79	-0.89	1.02	0.34	0.44	-0.16	0.39	-0.16	0.23	-0.47	-0.63	-0.5	-0.22	-0.31	0.15	-0.43	-0.01	0.31	-0.19	0	-0.68	-0.55	-0.6	-0.7	0.14	-0.1	0.16	0.24	0.01	-0.58	-0.5	-0.16	-0.31	0.42	0.18	-0.08	0.15	0.23	0.00675378	1.37855e-07	4.21823e-07
AT1G02140	AT1G02140	protein_coding	mago nashi family protein	MAGO	-0.09	-0.27	-0.19	-0.06	-0.13	-0.65	-0.27	-0.45	-0.42	-0.48	0.25	0.15	0.09	-0.49	0.52	0.59	0.52	-0.01	0.14	-0.01	-0.01	0.17	0.13	-0.47	-0.18	-0.1	-0.06	-0.58	0.08	-0.52	0.03	0.14	-0.46	-0.15	-0.04	-0.15	-0.64	0	-0.6	-0.11	0.48	0.6	0.42352	0.0182104	0.0716581
AT1G02145	AT1G02145	protein_coding	homolog of asparagine-linked glycosylation 12	ALG12	0.35	0.96	0.86	0.27	0.86	0.87	-0.16	0.46	-0.24	0.35	-0.62	-0.1	-0.99	-0.39	-0.46	-0.56	-0.75	-0.74	0.08	-0.01	-0.3	0	-0.11	-0.29	0.61	0.52	0.59	0.6	-0.1	0.01	-0.08	-0.1	0.01	-0.08	-0.11	-0.38	-0.29	-0.29	-0.18	0.03	-0.09	-0.11	0.0398604	1.10495e-05	2.55387e-05
AT1G02150	AT1G02150	protein_coding	Tetratricopeptide repeat (TPR)-like superfamily protein		0.45	1.24	1.75	0.37	1.09	1.85	-1.28	-0.49	-0.66	0.06	-1.28	0.02	-1.52	-0.03	0	0.51	-0.86	-0.1	-0.1	0.52	-0.34	-0.18	0.37	-0.24	0.79	1.3	0.72	1.48	0.51	0.76	-0.08	-0.16	0.1	0.62	0.55	-0.24	-0.06	-0.86	-0.61	0.07	-0.18	-0.25	0.00102974	2.08285e-08	2.67825e-10
AT1G02160	AT1G02160	protein_coding	Cox19 family protein (CHCH motif)		0.31	0.16	0.16	0.13	-0.21	0.08	0.84	0.68	0.88	0.54	0	-0.15	-0.01	-0.06	-0.84	-0.83	-0.89	-0.6	-0.15	-0.1	-0.15	-0.33	-0.47	-0.24	-0.15	-0.15	-0.34	-0.05	0.01	0.29	-0.18	-0.37	-0.08	0.05	-0.14	-0.01	0.09	-0.05	0.23	0.19	-0.09	-0.28	0.0670884	0.319306	0.29231
AT1G02170	AT1G02170	protein_coding	metacaspase 1	MC1	-0.76	-1.15	-1.43	-0.69	-0.9	-1.2	2.41	2.02	2.08	1.86	1.06	0.39	0.93	0.41	-1.35	-1.63	-1.15	-1.45	-0.06	-0.39	-0.19	0.01	-0.14	0.04	-0.39	-0.67	-0.21	-0.52	-0.28	-0.3	0.08	0.25	0.22	-0.33	-0.16	-0.13	0.02	0.2	0.18	-0.17	-0.15	0.03	0.000434537	3.05139e-06	2.21933e-07
AT1G02180	AT1G02180	protein_coding	ferredoxin-like protein		0.7	0.19	0.79	0.64	-1.33	0.15	-3.7	-4.2	-2.7	-4.67	-1.83	-1.74	-2.42	-2.91	1.86	2.47	0.28	1.77	0.24	1.24	-0.35	0.18	-0.29	-0.99	-0.5	0.1	-1.97	-0.49	0.6	1.48	-0.06	-1.53	-0.64	1	-0.47	-0.59	-1.17	-1.58	-0.7	1.47	0.59	-0.88	0.0373664	0.681167	0.0186391
AT1G02190	AT1G02190	protein_coding	Fatty acid hydroxylase superfamily		-2.18	-3.43	-0.05	-3.24	3.32	0.11	-5.5	-6.76	-11.57	-5	-4.1	-1.97	-3.95	-0.6	1.4	4.79	7.62	4.4	-0.1	-6.16	0.05	-1.16	0.6	0.21	-1.25	2.13	6.57	3.35	3.38	-3.22	-1.06	6.76	0.16	-6.06	1.76	0.15	1.37	6.21	-0.39	-7.82	-1.22	6.6	0.00924823	0.0442053	0.953719
AT1G02205	AT1G02205	protein_coding	Fatty acid hydroxylase superfamily	CER1	1.32	-0.36	-2.09	1.29	0	-2.21	-9.68	-11.37	-13.91	-15.2	1.7	-1.72	1.58	-1.93	11.38	9.64	15.49	13.28	0.04	-4.19	-0.08	0.01	-3.82	-0.19	-1.69	-3.42	-1.29	-3.5	-1.73	-2.21	-0.03	0.36	-0.11	-4.23	-3.83	-0.12	-0.2	4.11	3.63	-0.39	0.08	0.48	0.00020396	0.827241	1.28972e-06
AT1G02220	AT1G02220	protein_coding	NAC domain containing protein 3	NAC003	-1.13	-1.54	-3.87	-0.98	-2.01	-4.54	2.08	1.68	0.98	-0.05	3.6	0.86	3.64	0.08	1.52	-0.81	2.66	0.13	0	-1.1	0.05	0.16	-1.56	-0.62	-0.4	-2.74	-1.03	-3.56	-2.33	-2.53	0.15	-0.47	-0.67	-1.1	-1.72	0.04	-0.78	1.15	0.94	0.62	0.82	0.2	0.0510863	0.00683873	1.48591e-06
AT1G02230	AT1G02230	protein_coding	NAC domain containing protein 4	NAC004	-1.77	-0.62	-0.62	-1.54	-0.51	-1.66	1.06	2.21	-0.14	0.89	2.57	3.72	2.47	2.35	1.51	1.51	2.61	1.45	0.71	-0.48	0.61	0.94	-0.37	-0.43	1.15	1.15	1.03	-0.13	0	-1.16	0.23	0.11	-1.04	-1.2	-1.31	-0.1	-1.37	1.1	-0.06	0.12	1.27	1.15	0.169147	0.561128	0.501115
AT1G02250	AT1G02250	protein_coding	NAC domain containing protein 5	NAC005	1.14	-0.79	1.08	0.53	0.41	-0.14	8.39	6.45	1.1	0.98	6.79	6.72	2.55	1.88	-1.6	0.27	1.46	0.91	4.52	-2.77	0.29	3.91	-1.57	-0.93	-1.94	-0.07	-0.12	-0.67	1.87	-0.55	-0.61	1.21	-1.21	-7.29	-5.48	-4.23	-4.84	3.06	0.64	-1.82	0.6	2.42	0.597385	0.49663	0.353402
AT1G02260	AT1G02260	protein_coding	Divalent ion symporter		0.92	0.5	-0.37	0.63	0.43	-0.58	2.49	2.07	2.57	2.37	1.42	0.12	1.49	0.28	-1.07	-1.95	-1.08	-2.09	-0.05	0.03	0.02	-0.34	-0.04	-0.19	-0.42	-1.3	-0.21	-1.21	-0.88	-1.01	-0.29	-0.08	-0.21	0.09	0.3	0.07	0.15	-0.01	-0.15	-0.22	-0.08	0.13	1.06645e-05	0.000968892	0.00812193
AT1G02270	AT1G02270	protein_coding	Calcium-binding endonuclease/exonuclease/phosphatase family		-1.15	-0.98	-1.11	-1.03	-1.56	-0.94	-0.36	-0.19	0.12	-0.41	0.16	0.21	0.19	0.28	0.53	0.39	0.07	0.69	0.03	0.51	0.06	0.15	-0.07	0.23	0.17	0.04	-0.53	0.09	-0.13	0.62	0.12	-0.58	0.17	0.48	-0.22	0.03	0.08	-0.46	0.3	0.7	-0.05	-0.76	3.41069e-05	0.000102851	1.7908e-05
AT1G02280	AT1G02280	protein_coding	translocon at the outer envelope membrane of chloroplasts 33	TOC33	0.72	1.84	2.17	0.64	1.01	1.63	-1.93	-0.8	-0.8	-0.43	-1.9	-0.45	-1.95	-0.97	0.03	0.35	-1.15	-0.53	-0.03	1.1	-0.08	-0.1	0.27	-0.62	1.13	1.45	0.37	0.99	0.32	0.62	-0.07	-0.83	-0.54	1.13	0.37	-0.05	-0.51	-1.18	-0.88	0.76	0.46	-0.3	0.000355951	1.45341e-08	1.18662e-09
AT1G02290	AT1G02290	protein_coding	hypothetical protein		0.22	2.88	1.26	-0.05	1.81	1.21	-2.75	-0.09	-1.41	0.45	-0.65	0.38	-0.79	0.47	2.09	0.47	0.62	0.02	0.28	1.63	0.15	0.02	0.56	0.1	2.66	1.03	1.86	1.26	-1.62	-0.6	-0.27	-1.07	-0.05	1.34	0.54	-0.13	0.09	-1.48	-0.45	0.8	-0.22	-1.02	0.364456	2.48485e-08	2.85803e-05
AT1G02300	AT1G02300	protein_coding	Cysteine proteinases superfamily protein		-0.11	1.02	0	-0.46	1.07	0.8	1.9	3.03	1.93	3.46	1.64	1.75	0.66	1.92	-0.26	-1.28	-1.27	-1.54	0.12	0.14	-0.86	-0.23	0.2	-0.06	1.12	0.11	1.53	1.26	-1.02	-0.27	-0.35	0.06	0.8	0.02	0.43	-0.98	0.17	-1.01	-0.26	-0.41	-1.15	-0.75	0.615303	3.37507e-05	0.998469
AT1G02305	AT1G02305	protein_coding	Cysteine proteinases superfamily protein		-0.75	-0.13	-1.64	-0.61	0.18	-1.08	3.38	4	3.38	4.16	1.32	0.43	0.66	0.19	-2.06	-3.57	-2.72	-3.97	0.05	0.05	-0.61	0.19	0.35	-0.05	0.62	-0.89	0.78	-0.47	-1.51	-1.25	0.14	0.3	0.56	0	0.16	-0.66	-0.24	-0.66	-0.4	-0.16	-0.42	-0.26	3.13886e-06	0.205959	1.39957e-10
AT1G02310	AT1G02310	protein_coding	Glycosyl hydrolase superfamily protein	MAN1	0.47	-5.77	-6.54	0.66	-5.7	-4.53	6.75	0.51	6.91	0.56	6.38	-0.63	8.12	2.93	-0.37	-1.15	1.21	2.38	-3.16	-3	-1.42	-2.98	-2.93	0.59	-6.24	-7.01	-6.35	-5.19	-0.77	1.17	0.18	0.07	2.01	0.16	0.04	1.74	3.57	1.58	3.52	0.12	-1.83	-1.94	0.779928	3.38676e-07	1.04188e-07
AT1G02330	AT1G02330	protein_coding	integrator complex subunit-like protein		0.33	-0.09	-0.1	0.26	0.01	-0.21	0.41	-0.01	0.77	0.52	0.45	0.02	0.6	0.13	0.04	0.03	-0.17	-0.39	-0.03	0.33	0.12	-0.1	0.43	0.01	-0.42	-0.43	-0.25	-0.47	-0.01	-0.22	-0.07	0.1	-0.11	0.36	0.53	0.15	0.11	-0.21	-0.42	-0.17	0.04	0.21	0.0182244	0.477669	0.411264
AT1G02335	AT1G02335	protein_coding	germin-like protein subfamily 2 member 2 precursor	GL22	1.58	2.66	6.5	1.89	1.39	5.3	-7.32	-6.24	-9.9	-10.4	-8.25	-3.33	-10.35	-6.94	-0.93	2.91	-0.45	3.47	0.25	-2.33	-1.86	0.56	-3.61	-3.05	1.08	4.92	-0.5	3.41	3.84	3.91	0.31	-1.27	-1.2	-2.58	-4.16	-2.1	-3.61	0.48	0.55	1.58	1.51	-0.07	0.00427306	0.229226	0.000219482
AT1G02340	AT1G02340	protein_coding	basic helix-loop-helix (bHLH) DNA-binding superfamily protein	HFR1	0.07	-0.19	-2.9	0.26	-0.81	-4.56	8.38	8.12	8.55	7.49	4.63	1.66	4.1	-0.72	-3.74	-6.46	-4.45	-8.21	1.01	1.18	0.48	1.2	0.57	-1.18	-0.26	-2.97	-1.06	-4.82	-2.71	-3.75	0.19	-0.62	-1.66	0.17	-0.64	-0.54	-2.38	-0.71	-1.75	0.81	1.85	1.04	0.942015	0.453329	1.72805e-07
AT1G02350	AT1G02350	protein_coding	protoporphyrinogen oxidase-like protein		0.85	1.96	1.48	0.95	1.07	2.6	-2.26	-1.16	-0.5	-0.37	-1.9	-1.28	-2.21	-0.56	0.36	-0.12	-1.71	-0.19	-0.05	1.71	-0.36	0.04	0.83	0.76	1.1	0.62	0.12	1.65	-0.48	1.53	0.09	-0.88	1.12	1.76	0.79	-0.31	0.72	-2.07	-0.07	0.98	-1.03	-2	0.0265495	0.000204193	0.000807269
AT1G02360	AT1G02360	protein_coding	Chitinase family protein		-3.63	-2.76	-1.87	-2.51	-2.22	-1.32	5.31	6.17	4.62	4.91	2.96	4.71	2.93	4.12	-2.35	-1.46	-1.69	-0.79	0.15	-0.54	0.12	1.26	0	0.67	0.86	1.75	0.29	1.19	0.89	0.9	1.11	0.54	0.55	-0.69	-1.26	-0.03	-0.59	0.66	0.67	0.57	0.56	-0.01	0.000402179	2.79987e-05	0.00102075
AT1G02370	AT1G02370	protein_coding	Tetratricopeptide repeat (TPR)-like superfamily protein		0.54	1.3	0.69	0.26	0.97	0.57	-1.34	-0.58	-0.36	0.35	0.86	1.01	0.91	1.22	2.2	1.58	1.27	0.87	0.28	1.25	0.32	0	0.92	0.21	0.76	0.14	0.71	0.31	-0.61	-0.4	-0.28	-0.33	-0.12	0.97	0.92	0.04	0.21	-0.93	-0.72	0.05	-0.16	-0.21	0.0236897	3.87911e-05	0.00292812
AT1G02380	AT1G02380	protein_coding	transmembrane protein		-0.33	-1.23	-1.96	-0.57	-0.63	-1.25	1.22	0.31	0.67	0.62	0.61	-1.03	0.45	-0.23	-0.61	-1.34	-0.23	-0.84	-0.23	-0.77	-0.38	-0.47	-0.17	0.32	-0.91	-1.63	-0.06	-0.68	-0.72	-0.62	-0.25	0.6	0.71	-0.54	0.3	-0.16	0.8	0.39	0.49	-0.85	-0.95	-0.11	0.324738	0.000602062	8.12026e-06
AT1G02390	AT1G02390	protein_coding	glycerol-3-phosphate acyltransferase 2	GPAT2	-2.19	-5.62	-2.31	-2.28	-4.78	-1.98	3.83	0.4	1.54	-0.95	3.02	2.9	2.41	2.72	-0.81	2.5	0.87	3.67	0.39	-1.9	-0.21	0.3	-1.05	0.12	-3.43	-0.11	-2.49	0.31	3.32	2.8	-0.09	0.84	0.33	-2.28	-1.35	-0.6	-0.18	1.68	1.17	-0.94	-0.42	0.51	6.25286e-06	3.93378e-10	1.60865e-07
AT1G02400	AT1G02400	protein_coding	gibberellin 2-oxidase 6	GA2OX6	-3.97	-2.87	-4.44	-1	-2.07	-4.66	8.92	10.01	7.45	6.38	9.44	8.96	8.58	4.92	0.52	-1.06	1.13	-1.46	0.62	-0.85	-0.24	3.58	-0.05	-0.46	1.1	-0.48	-1.07	-3.66	-1.57	-2.59	2.96	0.8	-0.22	-1.47	-3.63	-0.85	-4.04	0.62	-0.4	2.16	3.18	1.02	0.019611	7.63043e-08	6.69859e-10
AT1G02405	AT1G02405	protein_coding	proline-rich family protein		-2.61	-1.67	-2.4	-3.49	-0.3	-2.43	-1.96	-1.02	-2.7	0.49	-1.54	-1.33	-0.54	0.52	0.42	-0.31	2.16	0.03	-0.03	-0.78	0.96	-0.91	0.59	0.93	0.94	0.21	3.19	1.06	-0.73	-2.13	-0.88	1.37	-0.03	-0.75	1.51	1	1.85	1.74	0.34	-2.25	-0.85	1.4	0.00184738	0.0449139	0.00196955
AT1G02410	AT1G02410	protein_coding	cytochrome c oxidase assembly protein CtaG / Cox11 family		-0.42	-1.12	-0.49	-0.3	-0.72	-0.66	0.66	-0.04	-0.1	-0.52	0.1	0.03	-0.03	-0.39	-0.56	0.08	0.07	0.13	0.1	-0.65	-0.03	0.23	-0.24	-0.19	-0.7	-0.07	-0.42	-0.36	0.63	0.06	0.12	0.41	-0.17	-0.75	-0.47	-0.13	-0.42	0.63	0.05	-0.28	0.29	0.58	0.026439	6.97651e-06	0.00764283
AT1G02420	AT1G02420	protein_coding	Pentatricopeptide repeat (PPR) superfamily protein		-0.17	0.34	0.36	-0.17	0.54	0.06	-0.62	-0.12	-0.96	-0.25	-0.47	0.06	-0.14	0.09	0.15	0.17	0.82	0.34	0.24	-0.1	0.57	0.24	0.11	0.27	0.5	0.52	0.71	0.23	0.02	-0.48	0	0.2	-0.3	-0.34	-0.13	0.33	0.03	0.66	0.16	-0.21	0.29	0.5	0.484241	0.148949	0.0990325
AT1G02430	AT1G02430	protein_coding	ADP-ribosylation factor D1B	ARFD1B	0.68	1.07	0.8	0.49	-0.4	-0.26	-0.23	0.16	1.08	0.19	0.86	0.97	1.19	0.44	1.09	0.81	0.11	0.25	0.06	1.38	0.4	-0.13	-0.1	-0.66	0.39	0.11	-0.89	-0.75	-0.28	0.14	-0.19	-1.48	-1.06	1.31	0.03	0.33	-0.53	-0.98	-0.56	1.28	0.86	-0.42	0.124859	0.0196633	0.0470763
AT1G02440	AT1G02440	protein_coding	ADP-ribosylation factor D1A	ARFD1A	-0.48	1.81	0.57	-0.83	1.83	0.45	-1.16	1.14	-1.33	1.33	0.09	1.14	0.75	2.04	1.25	0	2.09	0.71	-0.67	-0.85	-0.01	-1.02	-0.83	-0.13	2.29	1.05	2.67	1.28	-1.24	-1.38	-0.35	0.02	-0.12	-0.18	0.2	0.66	0.9	0.84	0.7	-0.37	-0.23	0.14	0.584657	0.0335415	0.410271
AT1G02450	AT1G02450	protein_coding	NIM1-interacting 1	NIMIN1	-2.8	2.2	1.41	-1.51	-3.09	0.82	-3.85	1.14	1.47	-0.11	1.16	5.36	3.34	5.67	5.02	4.22	1.87	5.79	-0.89	4.44	1.3	0.4	-0.85	0.71	4.99	4.2	-1.59	2.33	-0.79	3.91	1.29	-5.29	-0.59	5.33	-1.25	2.18	0.31	-3.15	1.56	6.58	1.87	-4.71	0.0965254	0.459172	0.289569
AT1G02460	AT1G02460	protein_coding	Pectin lyase-like superfamily protein		1.32	0.5	-1.17	1.51	0.4	-0.61	-0.5	-1.32	-0.75	-1.87	2.97	0.48	2.94	0.82	3.48	1.8	3.7	2.68	-0.23	-0.48	-0.26	-0.04	-0.59	0.29	-0.82	-2.49	-1.11	-2.13	-1.67	-1.01	0.19	-0.1	0.56	-0.25	-0.54	-0.03	0.33	0.22	0.88	0.3	-0.36	-0.66	0.0021855	0.181421	0.00162155
AT1G02470	AT1G02470	protein_coding	Polyketide cyclase/dehydrase and lipid transport superfamily protein		0.05	-2.19	-3.41	-0.35	-2.28	-4.57	7.87	5.64	5.45	3.52	6.34	2.88	5.57	1.35	-1.53	-2.75	0.12	-2.16	-0.29	-2.71	-1.06	-0.68	-2.8	-2.21	-2.23	-3.46	-1.93	-4.22	-1.23	-2.28	-0.4	-0.1	-1.15	-2.42	-2.12	-0.77	-1.53	1.65	0.59	-0.3	0.76	1.06	0.941939	1.66662e-07	1.29664e-09
AT1G02475	AT1G02475	protein_coding	Polyketide cyclase/dehydrase and lipid transport superfamily protein		-1.41	-1.73	-0.79	-1.3	-1.28	-0.8	0.19	-0.13	-1.04	-1.02	-0.76	-0.14	-1.14	-0.64	-0.95	-0.01	-0.1	0.39	0.1	-1.13	-0.27	0.21	-0.67	-0.28	-0.32	0.62	0.02	0.5	0.94	0.48	0.11	0.45	-0.01	-1.23	-0.89	-0.38	-0.5	0.85	0.39	-0.34	0.12	0.46	4.7924e-06	2.41039e-07	0.000533111
AT1G02490	AT1G02490	protein_coding	hypothetical protein		2.92	-1.29	0.51	2.33	-4.87	1.4	2.14	-2.07	4.85	-2.36	1.02	-1.39	0.63	-0.31	-1.12	0.67	-4.22	2.05	-0.32	2.39	-0.71	-0.91	-1.2	0.18	-4.21	-2.41	-7.2	-0.94	1.8	6.27	-0.59	-3.58	0.89	2.71	-0.29	-0.39	1.09	-3.1	1.37	3	-1.48	-4.47	0.0335071	0.343113	0.675007
AT1G02500	AT1G02500	protein_coding	S-adenosylmethionine synthetase 1	SAM1	-0.12	-0.1	-1.25	0.09	-0.55	-1.07	1.08	1.1	1.07	0.43	0.34	-0.79	0.4	-0.76	-0.74	-1.88	-0.67	-1.19	-0.04	-0.05	0.02	0.18	-0.49	0.2	0.02	-1.12	-0.64	-1.16	-1.14	-0.52	0.22	-0.44	0.18	-0.01	-0.67	0.06	0.02	0.07	0.69	0.66	0.04	-0.62	0.391098	0.455856	8.92864e-08
AT1G02520	AT1G02520	protein_coding	P-glycoprotein 11	ABCB11	-1.23	-0.8	2.49	-0.69	-1.5	1.02	4.02	4.45	7.26	6.45	4.2	7.93	7.16	8.87	0.18	3.48	-0.1	2.42	-2.06	1.18	0.89	-1.52	0.47	-0.58	0.43	3.73	-0.81	1.71	3.3	2.52	0.54	-0.7	-1.48	3.24	2	2.95	0.94	-0.28	-1.06	1.24	2.02	0.77	0.381486	0.16778	0.000137736
AT1G02560	AT1G02560	protein_coding	nuclear encoded CLP protease 5	CLPP5	-0.22	-1.71	-0.87	-0.1	-1.13	-0.19	0.94	-0.55	0.01	-1.02	0.01	-0.64	-0.59	-0.68	-0.93	-0.09	-0.6	0.34	-0.12	-1.05	-0.72	0	-0.47	-0.05	-1.49	-0.65	-1.03	-0.09	0.85	0.94	0.12	0.58	0.67	-0.93	-0.47	-0.6	-0.04	0.33	0.42	-0.46	-0.56	-0.09	0.121314	5.10569e-09	4.78028e-06
AT1G02570	AT1G02570	protein_coding	transmembrane protein		0.57	-1.5	-2.62	2.62	-2.62	-2.23	7.53	5.46	9.09	3.85	8.01	4.81	9.32	4.47	0.48	-0.65	0.23	0.61	-1.58	-0.02	-0.27	0.46	-1.14	0.12	-2.07	-3.2	-5.24	-4.85	-1.13	0.39	2.04	-1.12	0.39	1.56	-1.6	1.31	-0.34	-0.25	1.26	3.17	1.65	-1.51	0.818378	0.135162	0.0172571
AT1G02580	AT1G02580	protein_coding	SET domain-containing protein	MEA	-4.88	-2.72	-5.75	-5.31	-2.64	-5.47	14.52	16.67	14.14	16.8	11.8	10.92	12.01	11.85	-2.72	-5.75	-2.13	-4.96	-0.02	-0.39	0.19	-0.45	-0.31	0.47	2.16	-0.88	2.66	-0.16	-3.03	-2.83	-0.43	0.08	0.28	-0.38	0.13	0.21	0.92	0.58	0.79	-0.51	-0.71	-0.2	0.00247133	5.4495e-09	5.592e-11
AT1G02610	AT1G02610	protein_coding	RING/FYVE/PHD zinc finger superfamily protein		-5.06	-0.39	-1.99	-3.13	-0.25	-2.7	4.47	9.14	3.82	6.7	0.95	4.02	0.31	0.74	-3.52	-5.12	-3.52	-5.97	0.22	-0.42	-0.42	2.16	-0.28	-1.13	4.67	3.07	2.88	0.43	-1.6	-2.45	1.93	0.15	-0.71	-0.64	-2.43	-0.64	-3.28	0	-0.85	1.79	2.64	0.85	2.32417e-06	0.194797	2.39834e-05
AT1G02620	AT1G02620	protein_coding	Ras-related small GTP-binding family protein		-3.66	2.27	0.24	-4.59	1.4	0.6	3.31	9.23	6.04	12.04	-0.37	3.53	-0.44	4.75	-3.68	-5.7	-6.49	-7.29	-1.24	1.49	-1.31	-2.18	0.62	-0.96	5.92	3.9	5.99	5.19	-2.02	-0.8	-0.94	-0.87	0.36	2.73	2.8	-0.07	1.22	-2.81	-1.58	-0.07	-1.29	-1.22	0.0003476	1.56531e-06	0.578396
AT1G02640	AT1G02640	protein_coding	beta-xylosidase 2	BXL2	0.87	0.15	2.75	0.79	0.22	4.6	1.26	0.54	0.85	0.28	-4.26	-2.39	-7.39	-3.57	-5.52	-2.93	-8.23	-3.85	0.11	-0.3	-3.01	0.03	-0.24	-1.15	-0.72	1.87	-0.57	3.82	2.59	4.38	-0.09	0.07	1.86	-0.42	-0.27	-3.12	-1.18	-2.71	-0.92	-0.15	-1.94	-1.79	0.0288949	0.667635	3.84647e-05
AT1G02650	AT1G02650	protein_coding	Tetratricopeptide repeat (TPR)-like superfamily protein		0.49	0.44	1.13	0.74	0.61	0.58	1.8	1.75	2.18	2.05	-1.61	-0.96	-1.27	-1.43	-3.4	-2.71	-3.45	-3.48	-0.22	0.16	0.11	0.03	0.33	-0.44	-0.05	0.64	-0.13	-0.16	0.69	-0.03	0.25	0.17	-0.55	0.38	0.3	0.33	-0.47	-0.05	-0.77	0.08	0.8	0.72	0.271991	0.21868	0.0189909
AT1G02660	AT1G02660	protein_coding	alpha/beta-Hydrolases superfamily protein		-0.73	-2.02	-3.9	-1.05	-1.59	-3.48	8.72	7.43	7.52	6.99	4.19	1.01	3.39	0.96	-4.54	-6.42	-4.13	-6.02	0.3	-0.9	-0.49	-0.03	-0.47	-0.08	-1.29	-3.18	-0.53	-2.43	-1.88	-1.9	-0.33	0.43	0.42	-1.2	-0.45	-0.79	-0.05	0.41	0.4	-0.76	-0.74	0.01	0.0177516	1.07992e-07	1.77334e-10
AT1G02670	AT1G02670	protein_coding	P-loop containing nucleoside triphosphate hydrolases superfamily protein		2.8	-1.82	-0.98	2.84	-0.83	-1.38	7.38	2.76	5.02	1.35	1.1	-2.68	1.52	-2.7	-6.28	-5.44	-3.5	-4.05	-0.26	-2.62	0.16	-0.22	-1.63	-0.24	-4.62	-3.78	-3.68	-4.22	0.84	-0.55	0.04	0.99	-0.4	-2.36	-1.41	0.42	-0.02	2.78	1.39	-0.94	0.45	1.39	1.16477e-06	1.26037e-06	0.00840246
AT1G02680	AT1G02680	protein_coding	TBP-associated factor 13	TAF13	0.42	0.56	-0.03	0.29	0.58	0.09	0.95	1.09	1.15	1.44	0.6	0.15	0.54	0.34	-0.35	-0.94	-0.61	-1.1	-0.1	0.1	-0.17	-0.24	0.12	-0.04	0.14	-0.46	0.29	-0.2	-0.6	-0.49	-0.14	0.02	0.13	0.2	0.35	-0.07	0.2	-0.27	-0.16	-0.15	-0.26	-0.11	0.00195507	8.42051e-05	0.760554
AT1G02690	AT1G02690	protein_coding	importin alpha isoform 6	IMPA-6	2.09	1.81	0.76	1.88	1.39	0.28	-0.57	-0.86	0.54	0.05	0.14	-1.2	0.87	-0.74	0.71	-0.34	0.33	-0.79	-0.28	0.83	0.45	-0.5	0.42	-0.03	-0.29	-1.34	-0.49	-1.6	-1.05	-1.12	-0.21	-0.41	-0.48	1.11	0.91	0.73	0.46	-0.38	-0.45	0.2	0.27	0.07	1.42468e-05	4.29852e-05	0.021253
AT1G02700	AT1G02700	protein_coding	GATA transcription factor-like protein		0.11	0.79	-0.36	-0.09	0.64	0.93	-0.05	0.64	0.07	0.8	0.2	-0.27	-0.94	0.08	0.24	-0.91	-1.01	-0.72	-0.27	-0.16	-1.41	-0.47	-0.31	-0.13	0.69	-0.46	0.73	1.01	-1.15	0.29	-0.19	-0.16	1.28	0.12	0.15	-1.13	0.34	-1.25	0.19	-0.04	-1.47	-1.44	0.800231	0.0312236	0.306287
AT1G02705	AT1G02705	protein_coding	hypothetical protein		0.5	1.25	-0.96	0.83	1.2	0.51	-2.31	-1.57	-4.18	-3.81	1.16	-0.31	0.23	-0.08	3.47	1.26	4.42	3.73	0.12	-1.74	-0.8	0.45	-1.79	0.68	0.74	-1.47	0.37	-0.32	-2.21	-0.69	0.33	-0.05	1.48	-1.87	-2.24	-0.92	0.22	0.94	2.47	0.37	-1.15	-1.52	0.271953	0.0417273	0.0306737
AT1G02720	AT1G02720	protein_coding	galacturonosyltransferase 5	GATL5	0.28	1.55	2.78	0.44	0.97	2.47	-4.04	-2.77	-3.53	-2.99	-2.86	-0.36	-2.32	-0.29	1.18	2.4	1.21	2.7	-0.22	0.28	0.32	-0.07	-0.29	0.01	1.27	2.5	0.54	2.04	1.23	1.5	0.15	-0.58	-0.31	0.51	-0.22	0.54	0.08	0.03	0.3	0.73	0.46	-0.27	0.0689724	2.94352e-07	7.59956e-11
AT1G02730	AT1G02730	protein_coding	cellulose synthase-like D5	CSLD5	3.7	1.47	5.74	3.45	0.43	5.7	-5.29	-7.53	-7.32	-10.33	-6.45	-4.4	-6.76	-4.51	-1.15	3.13	0.56	5.82	-0.07	-2.09	-0.38	-0.32	-3.12	-0.42	-2.24	2.04	-3.02	2.25	4.28	5.27	-0.25	-1.03	-0.04	-2.02	-2.81	-0.32	-0.11	1.71	2.7	0.78	-0.21	-0.99	1.40739e-06	0.314019	9.16618e-07
AT1G02740	AT1G02740	protein_coding	MRG family protein		0.55	0.1	0.33	0.13	-0.34	-0.16	0.45	0.01	0.28	-0.2	0.04	-0.18	0.01	-0.28	-0.42	-0.19	-0.26	-0.08	0.54	0.36	0.52	0.12	-0.08	0.02	-0.45	-0.22	-0.47	-0.29	0.23	0.18	-0.42	-0.45	-0.49	-0.18	-0.2	-0.02	-0.1	0.15	0.11	0.03	0.07	0.05	0.02892	0.668985	0.140525
AT1G02750	AT1G02750	protein_coding	Drought-responsive family protein		-0.16	-0.02	0.05	-0.35	-0.29	-0.35	0.55	0.69	0.86	0.92	0.47	0.69	0.52	0.52	-0.07	0	-0.34	-0.4	-0.03	0.29	0.02	-0.21	0.02	-0.38	0.14	0.21	0.06	0	0.07	-0.06	-0.18	-0.27	-0.4	0.31	0.23	0.04	-0.17	-0.27	-0.4	0.08	0.21	0.13	0.317612	0.914021	0.7204
AT1G02770	AT1G02770	protein_coding	hypothetical protein		-3.22	-2.6	-4.49	-2.57	-2.43	-2.98	0.2	0.82	-1.99	-1.85	1.61	0.34	0.93	0.52	1.41	-0.48	2.92	2.38	-0.18	-2.38	-0.86	0.47	-2.21	0.65	0.62	-1.27	0.14	-0.41	-1.89	-0.55	0.65	0.17	1.51	-2.2	-2.68	-0.68	0.18	1.52	2.86	0.48	-0.86	-1.34	0.0171626	0.00715062	5.4784e-05
AT1G02780	AT1G02780	protein_coding	Ribosomal protein L19e family protein	emb2386	0.97	1.23	0.49	0.81	0.74	0.71	-1.54	-1.28	-0.93	-1.01	-0.25	-0.73	-0.24	-0.35	1.29	0.55	0.69	0.66	-0.08	0.53	-0.07	-0.23	0.04	0.15	0.26	-0.48	-0.08	-0.11	-0.74	-0.03	-0.15	-0.49	0.22	0.61	0.27	0.01	0.38	-0.6	0.11	0.34	-0.37	-0.71	2.79549e-06	9.11033e-08	0.000872652
AT1G02800	AT1G02800	protein_coding	cellulase 2	CEL2	6.79	-3.1	4.19	5.13	1.8	6.03	-3.56	-13.44	-6.62	-9.95	0.22	-2.37	-2.81	-1.92	3.78	11.07	3.81	8.03	0.81	-2.25	-2.22	-0.85	2.65	-0.39	-9.88	-2.59	-3.33	0.89	7.29	4.22	-1.65	4.9	1.83	-3.06	3.49	-3.03	0.46	0.03	-3.04	-6.55	-3.49	3.07	2.23945e-06	0.231682	2.97404e-05
AT1G02816	AT1G02816	protein_coding	pectinesterase (Protein of unknown function%2C DUF538)		-1.13	-1.1	-1.78	-0.65	-0.46	-2	2.9	2.93	2.33	2.52	0.55	-0.09	0.54	-0.82	-2.35	-3.03	-1.79	-3.34	-0.33	-0.9	-0.34	0.16	-0.25	-0.57	0.03	-0.65	0.19	-1.36	-0.68	-1.55	0.49	0.65	-0.23	-0.57	-0.41	-0.01	-0.73	0.56	-0.31	-0.16	0.71	0.87	1.28605e-05	3.36105e-06	1.73895e-08
AT1G02820	AT1G02820	protein_coding	Late embryogenesis abundant 3 (LEA3) family protein	LEA3	-3.26	0.74	-2.49	-2.85	-0.11	-2.65	-10.76	-6.76	-9.89	-7.15	-3.23	-2.46	-1.67	-1.47	7.53	4.3	8.22	5.68	-0.77	0.1	0.8	-0.36	-0.75	0.63	4	0.77	2.74	0.2	-3.23	-2.54	0.41	-0.85	-0.16	0.87	-0.39	1.57	0.99	0.69	1.38	1.26	0.57	-0.69	7.61931e-08	0.26469	1.93267e-07
AT1G02840	AT1G02840	protein_coding	RNA-binding (RRM/RBD/RNP motifs) family protein	SR34	0.64	1.82	0.18	0.58	1.55	0.38	1.08	2.27	2.03	3	0.22	-0.23	0.19	-0.01	-0.86	-2.5	-1.84	-3.01	-0.04	0.9	-0.07	-0.1	0.63	0.13	1.18	-0.46	0.97	-0.2	-1.64	-1.17	-0.06	-0.27	0.2	0.94	0.73	-0.03	0.23	-0.98	-0.51	0.21	-0.26	-0.47	0.0003986	5.16308e-09	0.194466
AT1G02850	AT1G02850	protein_coding	beta glucosidase 11	BGLU11	-5.28	0.11	-0.96	-3.62	0.29	-1.43	4.51	9.9	4.03	7.94	6.09	10.41	5.8	7.99	1.58	0.5	1.77	0.05	0.25	-0.23	-0.04	1.91	-0.05	-0.5	5.4	4.32	3.91	2.19	-1.08	-1.72	1.66	0.17	-0.47	-0.48	-1.96	-0.29	-2.42	0.19	-0.45	1.49	2.13	0.64	2.402e-06	0.768225	0.0106919
AT1G02860	AT1G02860	protein_coding	SPX (SYG1/Pho81/XPR1) domain-containing protein	NLA	-1.75	-1.75	-1.1	-1.96	-1.26	-1.02	3.39	3.39	2.28	2.98	0.95	1.6	0.48	1.42	-2.45	-1.79	-1.8	-1.56	0.14	-0.97	-0.33	-0.07	-0.48	-0.25	-0.01	0.65	0.7	0.94	0.66	0.24	-0.21	0.49	0.07	-1.11	-0.41	-0.46	-0.18	0.65	0.23	-0.71	-0.28	0.42	9.50909e-08	5.3511e-09	6.42389e-07
AT1G02870	AT1G02870	protein_coding	nucleolar-like protein		0.57	2.22	0.55	0.31	1.35	0.5	-1.46	0.19	-0.44	0.6	0.54	0.52	0.47	0.66	2	0.33	0.91	0.06	0.07	1.09	0	-0.19	0.22	-0.05	1.65	-0.02	1.04	0.19	-1.67	-0.85	-0.26	-0.87	-0.05	1.02	0.41	-0.07	0.14	-1.09	-0.27	0.61	-0.21	-0.82	0.00196996	2.7306e-09	0.00134571
AT1G02880	AT1G02880	protein_coding	thiamin pyrophosphokinase1	TPK1	-0.04	-0.58	-0.54	-0.17	-0.55	-0.56	0.28	-0.25	-0.43	-0.81	0.87	0.37	0.6	0.21	0.59	0.62	1.04	1.02	0.15	-0.56	-0.11	0.02	-0.54	-0.14	-0.53	-0.5	-0.38	-0.39	0.03	-0.02	-0.13	0.03	-0.02	-0.72	-0.56	-0.27	-0.16	0.45	0.4	-0.16	-0.11	0.05	0.717332	3.58684e-05	4.06295e-05
AT1G02890	AT1G02890	protein_coding	AAA-type ATPase family protein		-0.4	-0.8	-0.56	-0.38	-0.48	-0.76	1.33	0.92	1.08	0.98	0.18	0.01	0.4	0.03	-1.15	-0.91	-0.67	-0.95	0.14	-0.11	0.37	0.16	0.22	0.18	-0.4	-0.16	-0.1	-0.38	0.24	-0.28	0.02	0.33	-0.2	-0.25	0.05	0.23	0.01	0.48	-0.04	-0.31	0.21	0.52	0.00231229	1.76704e-06	6.18586e-05
AT1G02900	AT1G02900	protein_coding	rapid alkalinization factor 1	RALF1	0.4	1.1	0.91	1.86	0.37	-0.81	0.51	1.21	2.18	0.69	-1.23	-0.72	-0.81	-3.47	-1.74	-1.93	-2.98	-4.17	0.11	1.78	0.54	1.57	1.05	-1.18	0.7	0.52	-1.48	-2.66	-0.19	-1.18	1.46	-0.73	-1.72	1.67	-0.52	0.43	-2.75	-1.24	-2.23	2.19	3.18	0.99	0.570003	0.0885237	0.227796
AT1G02910	AT1G02910	protein_coding	tetratricopeptide repeat (TPR)-containing protein	LPA1	-0.23	-0.14	0.82	-0.24	-0.02	0.88	-1.16	-1.07	-1.13	-0.9	-1.43	-0.37	-1.3	-0.18	-0.27	0.69	-0.17	0.73	-0.22	-0.18	-0.09	-0.22	-0.06	-0.03	0.1	1.06	0.23	1.13	0.96	0.9	-0.01	0.12	0.06	0.04	0.16	0.13	0.2	0.09	0.03	-0.13	-0.07	0.06	0.0135428	0.116834	4.98124e-08
AT1G02920	AT1G02920	protein_coding	glutathione S-transferase 7	GSTF7	-7.38	-2.94	-2.83	-4.65	-2.07	-2.72	7.84	12.27	6.71	9.29	5.82	10.36	5.34	7.27	-2.02	-1.91	-1.36	-2.02	0.04	-1.09	-0.44	2.77	-0.22	-0.33	4.44	4.55	2.58	1.92	0.11	-0.66	2.73	0.87	0.11	-1.13	-2.99	-0.47	-3.09	0.66	-0.11	1.86	2.62	0.77	3.97361e-06	0.000757317	0.000823878
AT1G02930	AT1G02930	protein_coding	glutathione S-transferase 6	GSTF6	-4.43	-2.09	-1.94	-3.42	-1.45	-1.77	6.88	9.21	6.83	8.8	4.87	7.36	4.98	6.64	-2.01	-1.85	-1.85	-2.16	-0.68	-0.73	-0.57	0.33	-0.09	-0.4	2.33	2.49	1.97	1.66	0.16	-0.31	1.01	0.64	0.17	-0.05	-0.42	0.11	-0.72	0.16	-0.31	0.36	0.84	0.47	9.68189e-07	0.000227535	0.000367984
AT1G02940	AT1G02940	protein_coding	glutathione S-transferase (class phi) 5	GSTF5	-1.85	0.67	2.26	-2.71	0.12	2.53	-0.65	1.87	0.43	3.26	-4.39	-0.27	-2.72	2.52	-3.74	-2.15	-3.15	-0.74	0.07	1.16	1.74	-0.78	0.6	2.01	2.53	4.12	2.83	5.23	1.59	2.41	-0.85	-0.55	0.26	1.09	1.39	1.67	2.79	0.59	1.4	-0.3	-1.12	-0.82	0.132236	0.493181	0.056192
AT1G02950	AT1G02950	protein_coding	glutathione S-transferase F4	GSTF4	0.26	3.24	1.83	0.22	3.26	2.05	-5.46	-2.48	-6.91	-3.86	-3.3	-1.73	-4.77	-2.94	2.16	0.75	2.14	0.93	0.24	-1.21	-1.23	0.2	-1.19	-1.02	2.98	1.57	3.04	1.83	-1.41	-1.21	-0.04	0.02	0.22	-1.45	-1.38	-1.47	-1.21	-0.02	0.17	-0.06	-0.26	-0.2	0.622915	0.00153069	0.00643479
AT1G02960	AT1G02960	protein_coding	kinetochore protein		0.22	0.95	0.41	0.23	0.83	0.49	0.69	1.42	0.78	1.38	-0.1	0.09	-0.2	0.05	-0.8	-1.33	-0.98	-1.33	0.05	0.14	-0.05	0.06	0.02	0.02	0.73	0.19	0.6	0.26	-0.53	-0.35	0.01	-0.11	0.07	0.09	-0.04	-0.1	-0.04	-0.19	0	0.13	-0.06	-0.19	0.164737	6.4028e-06	0.00801923
AT1G02970	AT1G02970	protein_coding	WEE1-like kinase	WEE1	2.09	-3.04	3.43	1.39	0.29	1.62	-4.81	-9.94	-4.43	-5.53	-5.43	-4.09	-3.64	-3.41	-0.62	5.85	0.79	2.12	0.16	0.55	1.96	-0.53	3.88	0.15	-5.12	1.34	-1.1	0.23	6.47	1.33	-0.7	3.33	-1.81	0.39	4.41	1.8	0.69	1.41	-3.73	-4.02	1.11	5.13	0.000592355	0.0292102	0.000336849
AT1G02990	AT1G02990	protein_coding	hypothetical protein		-0.44	-1.04	-0.35	-0.43	-0.88	-0.61	1.22	0.62	0.87	0.42	0.18	0.27	0.55	0.38	-1.04	-0.35	-0.32	-0.04	0.09	-0.26	0.46	0.1	-0.1	0.21	-0.6	0.08	-0.45	-0.18	0.69	0.28	0.01	0.16	-0.25	-0.35	-0.2	0.37	0.11	0.72	0.31	-0.15	0.26	0.41	0.00196775	2.06254e-07	0.00506502
AT1G03000	AT1G03000	protein_coding	peroxin 6	PEX6	0.08	0.33	1.38	0	0.58	1.55	-0.56	-0.31	-0.59	0	-1.45	-0.15	-1.66	-0.11	-0.89	0.16	-1.07	-0.11	0.05	0.02	-0.16	-0.04	0.27	0	0.25	1.3	0.59	1.55	1.05	0.96	-0.09	0.25	0.17	-0.03	0.31	-0.21	0.04	-0.18	-0.27	-0.34	-0.25	0.08	0.496452	0.00673298	3.10735e-09
AT1G03010	AT1G03010	protein_coding	Phototropic-responsive NPH3 family protein		-3.01	1.99	2.29	-1.31	0.46	3.38	-0.69	4.31	1.39	3.16	-4.29	1.01	-5.56	-0.87	-3.6	-3.3	-6.95	-4.03	-1.35	0.73	-2.62	0.34	-0.8	-1.54	4.99	5.3	1.77	4.69	0.31	2.92	1.7	-1.53	1.09	2.08	-1.15	-1.27	-1.88	-3.35	-0.73	3.23	0.61	-2.61	0.0231972	0.0478653	0.110316
AT1G03020	AT1G03020	protein_coding	Thioredoxin superfamily protein		-5.31	0	3.74	-4.03	0	1.67	-9.93	-4.62	-10.32	-6.28	-9.25	-0.2	-7.59	-1.89	0.68	4.42	2.72	4.39	0.39	0	2.04	1.66	0	-0.03	5.31	9.05	4.03	5.7	3.74	1.67	1.28	0	-2.07	-0.39	-1.66	1.66	-1.7	2.04	-0.03	1.28	3.35	2.07	5.62184e-05	1	0.0287502
AT1G03030	AT1G03030	protein_coding	P-loop containing nucleoside triphosphate hydrolases superfamily protein		0.03	-0.85	-0.52	-0.05	-0.56	-0.52	1.67	0.79	1.01	0.5	0.62	0.08	0.51	0.04	-1.04	-0.72	-0.5	-0.46	-0.02	-0.68	-0.14	-0.1	-0.39	-0.14	-0.88	-0.55	-0.51	-0.47	0.33	0.04	-0.08	0.29	0	-0.66	-0.29	-0.12	-0.04	0.54	0.25	-0.37	-0.08	0.29	0.839333	1.86406e-06	0.000231874
AT1G03040	AT1G03040	protein_coding	basic helix-loop-helix (bHLH) DNA-binding superfamily protein		0	-0.16	-0.07	-0.05	-0.16	-0.2	0.19	0.03	0.17	0.06	0.51	0.43	0.35	0.21	0.32	0.4	0.18	0.14	0.11	0.09	-0.05	0.05	0.09	-0.17	-0.16	-0.08	-0.11	-0.14	0.08	-0.03	-0.06	0	-0.12	-0.02	0.03	-0.16	-0.23	-0.14	-0.26	-0.05	0.07	0.12	0.997686	0.0953527	0.416307
AT1G03055	AT1G03055	protein_coding	beta-carotene isomerase D27-like protein	D27	-0.8	-1.2	0.96	-0.57	-2.62	0.97	-5.38	-5.78	-4.19	-6.24	-2.81	-1.05	-2.33	-0.78	2.57	4.73	1.87	5.46	-0.21	0.98	0.27	0.02	-0.44	0.29	-0.39	1.76	-2.04	1.55	2.15	3.59	0.23	-1.42	0.02	1.19	-0.46	0.49	0.27	-0.7	0.73	1.65	0.21	-1.44	0.0127462	0.0338279	0.00343107
AT1G03060	AT1G03060	protein_coding	BEACH-DOMAIN HOMOLOG A1	SPI	0.16	-1.44	-0.74	0.23	-1.08	-0.95	1.92	0.32	1.6	0.29	0.6	-0.3	1	-0.18	-1.32	-0.62	-0.6	-0.47	-0.03	-0.35	0.37	0.03	0.01	0.15	-1.6	-0.9	-1.31	-1.18	0.7	0.13	0.07	0.36	-0.21	-0.32	-0.03	0.4	0.12	0.72	0.15	-0.29	0.28	0.57	0.495549	6.30149e-06	0.0025967
AT1G03070	AT1G03070	protein_coding	Bax inhibitor-1 family protein		-1	-1.74	0.61	-0.02	-1.42	-1.07	-2.35	-3.1	-0.55	-1.94	-0.43	1.17	1.36	0.31	1.92	4.27	1.91	2.25	-1.41	0.4	0.39	-0.43	0.73	-1.29	-0.75	1.6	-1.39	-1.05	2.35	0.34	0.97	0.33	-1.68	1.81	1.16	1.79	-0.86	-0.01	-2.02	0.65	2.65	2.01	0.307664	0.130617	0.451625
AT1G03080	AT1G03080	protein_coding	kinase interacting (KIP1-like) family protein	NET1D	-0.35	-0.19	-1.81	-0.2	-0.08	-1.6	2	2.16	1.98	2.09	1.04	-0.41	1.09	-0.31	-0.96	-2.57	-0.88	-2.41	-0.08	-0.1	-0.03	0.08	0.01	0.18	0.16	-1.45	0.12	-1.41	-1.62	-1.52	0.16	0.11	0.2	-0.02	-0.07	0.05	0.1	0.07	0.17	0.05	-0.05	-0.09	0.0139277	0.140827	8.54394e-10
AT1G03090	AT1G03090	protein_coding	methylcrotonyl-CoA carboxylase alpha chain	MCCA	-0.39	0.56	-1.95	-0.16	0.76	-1.87	6.35	7.3	6.98	7.89	1.13	-0.44	0.41	-1.3	-5.22	-7.74	-6.56	-9.19	-0.2	0.42	-0.92	0.02	0.62	-0.83	0.95	-1.57	0.91	-1.71	-2.51	-2.63	0.23	0.2	0.09	0.63	0.59	-0.72	-0.86	-1.34	-1.45	0.03	0.14	0.11	0.0997533	0.0140875	1.77334e-07
AT1G03100	AT1G03100	protein_coding	Pentatricopeptide repeat (PPR) superfamily protein		0.95	1.8	2.42	0.92	1.05	2.43	-1.73	-0.87	-1.09	-0.96	-0.32	1.16	-0.59	0.92	1.41	2.03	0.5	1.88	-0.14	0.49	-0.41	-0.17	-0.26	-0.41	0.86	1.47	0.13	1.51	0.62	1.37	-0.03	-0.75	0	0.63	-0.09	-0.27	-0.24	-0.9	-0.15	0.72	-0.03	-0.75	0.0114242	0.000206004	1.5832e-06
AT1G03106	AT1G03106	protein_coding	hypothetical protein		3.17	-0.88	0.49	0	-0.95	-0.74	9.29	5.24	10.27	9.32	5.74	3.06	7.83	7.09	-3.55	-2.18	-2.45	-2.24	-1.06	-0.09	1.02	-4.24	-0.15	-0.21	-4.06	-2.69	-0.95	-0.74	1.37	0.21	-3.17	-0.07	-1.23	0.98	4.09	2.08	4.03	1.1	-0.06	-3.11	-1.95	1.16	0.101865	0.0159317	0.215898
AT1G03110	AT1G03110	protein_coding	Transducin/WD40 repeat-like superfamily protein	TRM82	1.15	0.72	1.22	1.19	0.83	1.09	-3.01	-3.45	-3.57	-3.93	-1.07	-1	-1.06	-1.17	1.94	2.45	2.51	2.76	-0.08	-0.64	-0.07	-0.04	-0.52	-0.21	-0.44	0.07	-0.36	-0.11	0.5	0.26	0.04	0.11	-0.13	-0.55	-0.48	0.01	-0.16	0.56	0.32	-0.07	0.17	0.25	7.76116e-06	0.00157707	1.4679e-06
AT1G03120	AT1G03120	protein_coding	responsive to abscisic acid 28	RAB28	0.74	1.91	3.33	1.24	4.52	2.21	-3.69	-2.52	-5.84	-2.56	-4.53	-1.95	-4.75	-3.78	-0.84	0.58	1.09	-1.22	-0.16	-2.31	-0.37	0.34	0.3	-1.49	1.17	2.59	3.28	0.97	1.42	-2.31	0.5	2.61	-1.12	-2.15	-0.04	-0.21	-1.83	1.94	-1.79	-2.11	1.62	3.73	0.294099	0.0479362	0.00348296
AT1G03130	AT1G03130	protein_coding	photosystem I subunit D-2	PSAD-2	-1.11	0.44	3.69	-0.91	0.56	4.09	-4.33	-2.78	-3.93	-2.46	-7.1	-2.31	-7.55	-2.55	-2.77	0.48	-3.62	-0.09	-0.09	0.32	-0.53	0.12	0.44	-0.12	1.55	4.8	1.47	5	3.25	3.53	0.2	0.13	0.4	0.4	0.33	-0.44	-0.24	-0.85	-0.57	0.07	-0.2	-0.28	0.00157029	0.138252	7.73424e-09
AT1G03140	AT1G03140	protein_coding	splicing factor Prp18 family protein		-0.16	0.46	-0.49	-0.14	0.56	-0.45	1.47	2.09	1.83	2.53	0.27	-0.06	0.15	-0.16	-1.2	-2.14	-1.68	-2.69	0.06	0.42	-0.07	0.08	0.52	-0.02	0.62	-0.33	0.7	-0.31	-0.95	-1.01	0.02	0.11	0.04	0.36	0.44	-0.12	-0.1	-0.48	-0.55	-0.08	-0.02	0.06	0.123471	0.00016246	7.29188e-05
AT1G03150	AT1G03150	protein_coding	Acyl-CoA N-acyltransferases (NAT) superfamily protein		-0.08	0.05	-0.4	-0.24	0.19	-0.57	0.69	0.82	0.23	0.66	0.11	-0.21	-0.04	-0.36	-0.58	-1.03	-0.27	-1.02	0.25	-0.21	0.1	0.09	-0.07	-0.06	0.13	-0.32	0.43	-0.32	-0.45	-0.75	-0.16	0.14	-0.16	-0.46	-0.16	-0.15	-0.15	0.31	0	-0.3	0	0.3	0.558966	0.705433	0.00272532
AT1G03160	AT1G03160	protein_coding	FZO-like protein	FZL	-0.28	0.01	1.09	-0.19	0.32	1.12	-0.94	-0.65	-0.92	-0.4	-1.49	-0.11	-1.59	-0.28	-0.54	0.54	-0.67	0.12	0.07	0.09	-0.04	0.16	0.41	-0.01	0.29	1.38	0.52	1.31	1.08	0.8	0.09	0.31	0.03	0.02	0.25	-0.11	-0.17	-0.13	-0.42	-0.23	0.06	0.29	0.0175677	0.948182	3.03178e-08
AT1G03165	AT1G03165	protein_coding	hypothetical protein		-0.22	0.89	0.5	0.2	0.81	1.49	-0.94	0.18	-0.26	0.35	-1.35	-0.62	-1.37	-0.09	-0.41	-0.8	-1.11	-0.44	-0.54	0.14	-0.57	-0.11	0.06	0.42	1.11	0.72	0.61	1.28	-0.39	0.68	0.43	-0.08	0.99	0.68	0.17	-0.02	0.54	-0.7	0.36	0.51	-0.56	-1.07	0.691547	0.0798258	0.295926
AT1G03170	AT1G03170	protein_coding	FANTASTIC four-like protein (DUF3049)	FAF2	0.24	0.63	-0.59	0.44	0.11	0.47	3.04	3.43	3.81	3.48	2.19	1.36	0.3	0.33	-0.85	-2.07	-3.51	-3.15	0.46	1.23	-1.43	0.66	0.71	-0.37	0.39	-0.83	-0.33	0.04	-1.22	0.36	0.2	-0.52	1.07	0.77	0.05	-1.89	-1.03	-2.66	-1.08	0.72	-0.87	-1.59	0.805648	0.280267	0.341846
AT1G03180	AT1G03180	protein_coding	non-structural protein		1.4	1.06	1.25	1.01	-0.03	0.77	-1.55	-1.88	-1.96	-3	-0.18	-0.33	-0.18	-0.42	1.37	1.56	1.77	2.58	0.43	0.03	0.43	0.05	-1.07	-0.05	-0.34	-0.15	-1.04	-0.24	0.19	0.8	-0.39	-1.09	-0.47	-0.41	-1.12	-0.01	-0.09	0.4	1.02	0.71	0.09	-0.62	0.000859893	0.0113123	0.00105609
AT1G03190	AT1G03190	protein_coding	RAD3-like DNA-binding helicase protein	UVH6	0.26	0.2	0.16	0.22	0.21	0.25	-0.34	-0.4	-0.08	-0.1	0.19	0.08	0.48	0.5	0.53	0.48	0.56	0.6	-0.17	0.09	0.12	-0.2	0.1	0.22	-0.06	-0.11	-0.02	0.03	-0.05	0.04	-0.04	0	0.09	0.26	0.3	0.29	0.42	0.03	0.12	-0.04	-0.13	-0.09	0.0531822	0.119208	0.201917
AT1G03200	AT1G03200	protein_coding	hypothetical protein		-0.33	0.18	-0.68	-0.41	0.67	-1.15	2.92	3.44	2.9	3.98	0.61	0.27	0.84	0.1	-2.31	-3.17	-2.06	-3.88	0.42	0.4	0.65	0.34	0.89	0.18	0.51	-0.35	1.08	-0.73	-0.86	-1.82	-0.08	0.49	-0.47	-0.02	0.55	0.22	-0.16	0.24	-0.71	-0.57	0.39	0.96	0.355703	0.511359	0.0251755
AT1G03210	AT1G03210	protein_coding	Phenazine biosynthesis PhzC/PhzF protein		-0.02	1.79	1.1	-0.2	1.28	0.76	1.05	2.87	1.81	3.29	-0.25	0.88	-0.13	0.83	-1.3	-1.99	-1.94	-2.46	0.02	0.77	0.13	-0.16	0.26	-0.21	1.82	1.13	1.48	0.96	-0.69	-0.52	-0.18	-0.52	-0.34	0.76	0.42	0.12	-0.05	-0.64	-0.47	0.34	0.17	-0.17	0.935556	1.00937e-07	1.83248e-05
AT1G03220	AT1G03220	protein_coding	Eukaryotic aspartyl protease family protein		-1.44	-2.77	-4.03	-1.33	-2.03	-4.13	5.64	4.31	3.84	3.15	3.65	1.06	2.65	-0.14	-1.99	-3.25	-1.19	-3.29	0.41	-1.39	-0.59	0.51	-0.65	-0.69	-1.33	-2.59	-0.69	-2.79	-1.26	-2.1	0.1	0.74	-0.1	-1.79	-1.16	-1	-1.2	0.8	-0.04	-0.63	0.2	0.84	0.0090049	3.2149e-05	7.63626e-07
AT1G03230	AT1G03230	protein_coding	Eukaryotic aspartyl protease family protein		-0.11	1.32	2.19	-0.24	0.86	1.29	-0.37	1.06	-0.06	1.04	-1.88	0.43	-1.8	-0.27	-1.51	-0.64	-1.74	-1.31	0.25	0.55	0.32	0.11	0.09	-0.59	1.43	2.3	1.1	1.53	0.87	0.43	-0.14	-0.46	-0.91	0.3	-0.02	0.08	-0.7	-0.23	-0.67	0.33	0.77	0.45	0.75843	0.000343403	2.46563e-06
AT1G03240	AT1G03240	protein_coding	hypothetical protein		0.24	0.33	-0.54	0.88	1.05	-0.68	3.73	3.82	3.94	4.1	-0.07	-0.85	1.82	0.25	-3.8	-4.67	-2.12	-3.85	-0.65	-0.44	1.24	0	0.28	1.09	0.09	-0.78	0.17	-1.56	-0.87	-1.73	0.64	0.72	-0.14	0.2	0.28	1.89	1.1	1.68	0.82	-0.08	0.79	0.87	0.848076	0.671665	0.550645
AT1G03250	AT1G03250	protein_coding	R3H domain protein		-0.65	-1.18	-0.57	-0.51	-0.93	-0.61	0.28	-0.25	-0.29	-0.71	-0.41	-0.33	-0.14	-0.25	-0.69	-0.08	0.14	0.46	-0.09	-0.65	0.18	0.05	-0.41	0.14	-0.52	0.08	-0.42	-0.11	0.6	0.32	0.14	0.24	-0.04	-0.56	-0.46	0.27	0.08	0.83	0.55	-0.1	0.18	0.28	6.75106e-06	5.79703e-09	8.94965e-06
AT1G03260	AT1G03260	protein_coding	SNARE associated Golgi protein family		-0.01	-0.4	-0.41	-0.26	-0.25	-0.43	0.18	-0.22	-0.34	-0.32	0.19	-0.22	0.09	-0.08	0.01	0	0.42	0.24	0.12	-0.39	0.02	-0.14	-0.24	0	-0.39	-0.41	0.01	-0.17	-0.02	-0.18	-0.26	0.15	-0.02	-0.51	-0.11	-0.1	0.14	0.41	0.24	-0.4	-0.24	0.16	0.988702	0.01968	0.0124597
AT1G03270	AT1G03270	protein_coding	CBS domain protein with a domain protein (DUF21)		1.02	0.95	1.46	0.58	1.31	1.56	-3.48	-3.56	-3.78	-3.05	-2.05	-1.61	-2.47	-1.48	1.43	1.94	1.31	1.56	0.19	-0.11	-0.23	-0.26	0.25	-0.12	-0.07	0.44	0.73	0.99	0.51	0.25	-0.44	0.36	0.1	-0.29	0.51	-0.41	0.13	-0.12	-0.38	-0.8	-0.55	0.26	0.000154693	0.00166756	2.48058e-06
AT1G03280	AT1G03280	protein_coding	Transcription factor TFIIE%2C alpha subunit		-0.25	-0.33	-0.24	-0.23	-0.28	-0.03	0.77	0.69	0.78	0.73	0	0.01	0.01	0.21	-0.77	-0.68	-0.77	-0.52	-0.1	-0.08	-0.08	-0.08	-0.03	0.12	-0.08	0.01	-0.05	0.2	0.09	0.25	0.02	0.05	0.21	0.02	0.05	0.01	0.2	0	0.15	-0.03	-0.19	-0.16	0.0151294	0.00174602	0.0137569
AT1G03290	AT1G03290	protein_coding	ELKS/Rab6-interacting/CAST family protein		-0.84	-0.32	-1.68	-0.84	-0.18	-1.8	2.11	2.62	2.19	2.85	1.58	0.74	1.88	0.92	-0.52	-1.88	-0.32	-1.93	-0.01	0.08	0.29	-0.01	0.22	0.17	0.52	-0.84	0.66	-0.96	-1.36	-1.62	0	0.14	-0.12	0.09	0.23	0.29	0.17	0.21	-0.05	-0.14	0.12	0.26	0.000334911	0.077445	8.42837e-08
AT1G03310	AT1G03310	protein_coding	debranching enzyme 1	DBE1	-0.28	0.93	0.05	-0.14	0.82	0.47	-5.34	-4.13	-5.2	-4.24	-1.08	-0.75	-1.35	-0.74	4.27	3.38	3.85	3.5	-0.02	0.12	-0.29	0.12	0.01	0.13	1.21	0.33	0.97	0.61	-0.88	-0.36	0.14	-0.11	0.42	0.14	-0.11	-0.27	0.01	-0.41	0.12	0.25	-0.28	-0.53	0.263123	0.00512906	0.839716
AT1G03320	AT1G03320	protein_coding	hypothetical protein		1.3	2.24	1.23	0.97	4.97	1.26	-2.73	-1.79	-4.38	-0.39	-1.67	-1.74	-2.17	-1.88	1.06	0.05	2.21	-1.49	0.41	-1.24	-0.09	0.09	1.49	-0.06	0.94	-0.07	3.99	0.29	-1.01	-3.71	-0.32	2.73	0.03	-1.65	1.4	-0.5	-0.14	1.15	-1.55	-3.05	-0.36	2.7	0.148096	0.120643	0.327383
AT1G03330	AT1G03330	protein_coding	Small nuclear ribonucleoprotein family protein	LSM2	0	-0.11	-0.49	0.08	-0.42	-0.46	0.29	0.18	0.27	-0.23	0.23	-0.26	0.02	-0.51	-0.06	-0.44	-0.25	-0.29	0.01	-0.01	-0.2	0.09	-0.32	-0.17	-0.11	-0.49	-0.5	-0.54	-0.38	-0.04	0.08	-0.31	0.03	-0.02	-0.41	-0.2	-0.25	-0.18	0.15	0.38	0.05	-0.34	0.994906	0.248242	5.89056e-05
AT1G03340	AT1G03340	protein_coding	hypothetical protein		0.33	-1.2	-0.22	-0.29	-0.74	-0.34	0.8	-0.74	0.24	-0.21	0.44	-0.12	0.17	0.12	-0.36	0.62	-0.07	0.33	0.48	-0.08	0.21	-0.15	0.39	0.09	-1.54	-0.56	-0.45	-0.05	0.98	0.4	-0.62	0.47	-0.11	-0.55	0.54	-0.27	0.24	0.29	-0.3	-1.09	-0.51	0.58	0.24462	0.00037047	0.386191
AT1G03350	AT1G03350	protein_coding	BSD domain-containing protein		-0.52	-1.1	-1.35	-0.36	-0.6	-1.12	1.31	0.73	0.81	0.57	0.48	-0.35	0.58	-0.19	-0.83	-1.07	-0.23	-0.75	0	-0.5	0.1	0.17	0.01	0.33	-0.58	-0.83	-0.24	-0.77	-0.25	-0.52	0.17	0.5	0.23	-0.5	-0.16	0.1	0.16	0.6	0.32	-0.34	-0.06	0.28	0.0010271	3.14822e-07	2.0106e-08
AT1G03360	AT1G03360	protein_coding	ribosomal RNA processing 4	RRP4	0.85	2.58	1.23	0.5	1.63	1.15	-4.44	-2.71	-3.27	-2.13	-0.22	0.15	-0.39	0.26	4.21	2.86	2.88	2.4	0.11	1.28	-0.06	-0.25	0.33	-0.14	1.73	0.38	1.14	0.66	-1.35	-0.48	-0.35	-0.95	-0.08	1.17	0.58	-0.17	0.11	-1.34	-0.47	0.59	-0.28	-0.87	5.28012e-05	5.29165e-09	3.68056e-07
AT1G03365	AT1G03365	protein_coding	RING/U-box superfamily protein		-0.12	0.3	-0.09	-0.04	0.52	0.28	-0.35	0.07	-0.38	0.18	-0.29	-0.27	-0.25	0.07	0.05	-0.33	0.13	-0.11	0.03	0	0.08	0.11	0.22	0.45	0.41	0.03	0.56	0.32	-0.39	-0.24	0.08	0.22	0.37	-0.03	0.11	0.05	0.34	0.08	0.23	-0.14	-0.29	-0.15	0.371176	0.023587	0.463205
AT1G03370	AT1G03370	protein_coding	C2 calcium/lipid-binding and GRAM domain containing protein		-0.51	-1.32	-0.32	-0.58	-1.01	-0.76	2.78	1.97	2.34	1.92	1.01	1.19	1.31	1.13	-1.77	-0.78	-1.04	-0.79	0.16	-0.27	0.46	0.09	0.03	0.02	-0.81	0.19	-0.43	-0.18	0.99	0.25	-0.07	0.31	-0.44	-0.44	-0.06	0.3	-0.07	0.74	-0.01	-0.38	0.37	0.75	0.0391017	1.81705e-05	0.146829
AT1G03380	AT1G03380	protein_coding	yeast autophagy 18 G-like protein	ATG18G	-1.54	-0.46	-0.97	-1.26	-0.12	-0.95	1.18	2.27	1.39	2.53	-0.53	0.04	-0.26	0.05	-1.71	-2.23	-1.65	-2.48	-0.11	0.1	0.16	0.17	0.44	0.19	1.09	0.57	1.14	0.31	-0.52	-0.83	0.28	0.33	0.02	0.21	0.26	0.27	0.02	0.06	-0.25	-0.05	0.26	0.31	7.66571e-09	0.000284762	6.9011e-08
AT1G03400	AT1G03400	protein_coding	2-oxoglutarate (2OG) and Fe(II)-dependent oxygenase superfamily protein		-2.38	-0.39	-1	-1.83	-0.2	-0.78	0.26	2.25	0.77	2.41	-1	0.38	-0.54	0.52	-1.27	-1.87	-1.31	-1.89	-0.07	0.44	0.4	0.48	0.63	0.61	1.99	1.38	1.64	1.05	-0.61	-0.59	0.54	0.19	0.21	0.51	0.16	0.47	0.14	-0.04	-0.02	0.35	0.33	-0.02	4.51273e-06	0.212427	0.00430485
AT1G03410	AT1G03410	protein_coding	2-oxoglutarate (2OG) and Fe(II)-dependent oxygenase superfamily protein	2A6	-0.26	0.74	0.83	-0.39	0.59	0.99	-1.28	-0.28	-0.67	0.31	-1.32	-0.23	-1.17	0.21	-0.04	0.05	-0.5	-0.1	-0.13	0.47	0.02	-0.27	0.32	0.17	1	1.09	0.98	1.38	0.09	0.4	-0.13	-0.15	0.16	0.6	0.59	0.15	0.44	-0.46	-0.15	0.02	-0.29	-0.31	0.0409704	9.76566e-06	1.80219e-06
AT1G03430	AT1G03430	protein_coding	histidine-containing phosphotransfer factor 5	AHP5	-1.25	0.61	0.28	-1.06	0.35	-0.04	-0.61	1.24	-0.56	0.86	-0.55	0.98	-0.61	0.41	0.06	-0.26	-0.05	-0.45	0.17	0.23	0.11	0.36	-0.02	-0.21	1.85	1.53	1.41	1.02	-0.32	-0.4	0.19	-0.26	-0.33	0.06	-0.38	-0.06	-0.57	-0.12	-0.19	0.44	0.51	0.07	0.00014457	0.0197782	0.230783
AT1G03440	AT1G03440	protein_coding	Leucine-rich repeat (LRR) family protein		-0.12	1.58	0.42	-0.01	1.32	0.42	-2.64	-0.95	-1.86	-0.53	-1.85	-1.31	-1.76	-1.32	0.8	-0.36	0.1	-0.79	-0.17	0.61	-0.08	-0.07	0.35	-0.08	1.7	0.54	1.33	0.44	-1.16	-0.89	0.11	-0.26	0	0.78	0.42	0.09	-0.01	-0.69	-0.43	0.37	0.1	-0.26	0.51567	2.40426e-07	0.0187398
AT1G03457	AT1G03457	protein_coding	RNA-binding (RRM/RBD/RNP motifs) family protein		2.18	2.86	2.58	1.55	1.5	2.22	-1.19	-0.51	-0.91	-0.97	-2.04	-1.63	-2.96	-2.29	-0.85	-1.12	-2.05	-1.32	0.72	1	-0.2	0.09	-0.37	-0.56	0.68	0.41	-0.06	0.67	-0.28	0.73	-0.63	-1.36	-0.36	0.28	-0.46	-0.92	-0.66	-1.2	-0.2	0.74	-0.26	-1	2.82624e-06	1.55443e-07	3.81794e-07
AT1G03470	AT1G03470	protein_coding	Kinase interacting (KIP1-like) family protein	NET3A	2.61	2.33	1.24	2.29	1.27	1.43	2.22	1.95	4.31	3.29	-0.65	-2.01	-0.36	-1.22	-2.87	-3.95	-4.68	-4.51	-0.8	1.28	-0.52	-1.12	0.22	-0.33	-0.28	-1.36	-1.02	-0.86	-1.08	0.16	-0.32	-1.06	0.19	2.09	1.34	0.28	0.78	-1.8	-0.56	0.74	-0.5	-1.25	1.91532e-06	7.88556e-07	0.00126975
AT1G03475	AT1G03475	protein_coding	Coproporphyrinogen III oxidase	LIN2	0.7	-0.11	1.62	0.52	-0.03	1.72	-1.09	-1.89	-1.16	-1.7	-1.5	-0.57	-1.84	-0.63	-0.41	1.32	-0.68	1.07	-0.02	-0.09	-0.36	-0.2	-0.01	-0.26	-0.8	0.93	-0.55	1.21	1.73	1.76	-0.18	0.08	0.1	-0.07	0.19	-0.34	-0.06	-0.27	-0.25	-0.26	-0.28	-0.02	0.00120331	0.555019	1.23236e-07
AT1G03495	AT1G03495	protein_coding	HXXXD-type acyl-transferase family protein		0.08	-0.11	-0.13	-0.34	-0.71	0.4	0.45	0.26	0.59	0.22	1.69	1.48	1.21	1.95	1.24	1.22	0.62	1.73	-0.08	0.07	-0.55	-0.49	-0.53	-0.02	-0.18	-0.21	-0.37	0.74	-0.02	1.11	-0.41	-0.6	0.53	0.15	-0.04	-0.48	0.47	-0.62	0.51	0.19	-0.95	-1.13	0.730736	0.595886	0.479282
AT1G03510	AT1G03510	protein_coding	Tetratricopeptide repeat (TPR)-like superfamily protein		1.83	1.78	1.71	2.18	1.59	1.83	-1.44	-1.5	-0.55	-1.15	1.38	1.26	1.61	1.25	2.82	2.75	2.16	2.4	-0.15	0.73	0.07	0.2	0.54	0.19	-0.05	-0.12	-0.6	-0.35	-0.07	0.24	0.35	-0.19	0.12	0.89	0.35	0.23	0	-0.66	-0.35	0.54	0.23	-0.31	0.00118739	0.00643348	0.000371207
AT1G03520	AT1G03520	protein_coding	Core-2/I-branching beta-1%2C6-N-acetylglucosaminyltransferase family protein		0.04	0.25	0.06	-0.04	-0.05	0	1.1	1.31	1.46	1.45	0.06	0.09	-0.18	-0.14	-1.03	-1.22	-1.64	-1.59	-0.02	0.34	-0.26	-0.1	0.04	-0.33	0.21	0.02	-0.01	0.04	-0.18	0.05	-0.08	-0.3	-0.06	0.36	0.15	-0.24	-0.22	-0.61	-0.37	0.22	-0.02	-0.23	0.855816	0.156268	0.716893
AT1G03530	AT1G03530	protein_coding	nuclear assembly factor 1	NAF1	0.33	1.51	0.82	0.26	1.32	0.84	-2.4	-1.23	-1.38	-0.31	0.09	0.58	0.17	0.74	2.49	1.8	1.54	1.06	0.06	1.09	0.14	0	0.91	0.17	1.17	0.49	1.06	0.58	-0.69	-0.48	-0.07	-0.18	0.02	1.03	0.91	0.08	0.17	-0.95	-0.75	0.11	-0.09	-0.21	0.111752	2.83194e-06	0.00037927
AT1G03540	AT1G03540	protein_coding	Pentatricopeptide repeat (PPR-like) superfamily protein		0.54	0.13	1.56	0.35	0.46	0.96	-1.62	-2.03	-0.88	-0.77	-1.31	-0.3	0.16	0.77	0.3	1.73	1.04	1.54	-0.02	0.73	1.46	-0.2	1.06	0.86	-0.42	1.02	0.11	0.6	1.43	0.5	-0.19	0.33	-0.6	0.74	1.26	1.48	1.07	0.74	-0.2	-0.52	0.41	0.93	0.152346	0.781413	0.000380946
AT1G03550	AT1G03550	protein_coding	Secretory carrier membrane protein (SCAMP) family protein	SCAMP4	0.09	0.58	-0.38	-0.16	0.43	-0.42	2.17	2.65	2.13	2.72	1.17	0.7	0.97	0.71	-0.99	-1.95	-1.16	-2.01	-0.05	-0.08	-0.25	-0.3	-0.23	-0.29	0.48	-0.47	0.59	-0.26	-0.96	-0.85	-0.25	-0.15	-0.04	-0.04	0.07	-0.21	0.01	-0.17	-0.06	-0.11	-0.21	-0.11	0.720329	0.0123834	0.0827611
AT1G03560	AT1G03560	protein_coding	Pentatricopeptide repeat (PPR-like) superfamily protein		0.18	0.63	0.92	0.06	0.5	0.88	-0.42	0.03	0.04	0.47	-0.83	-0.09	-0.73	0.08	-0.41	-0.12	-0.76	-0.39	-0.11	0.35	0	-0.22	0.22	-0.04	0.45	0.74	0.44	0.81	0.28	0.38	-0.11	-0.13	-0.04	0.46	0.44	0.1	0.17	-0.36	-0.26	0.02	-0.07	-0.09	0.253196	0.000397951	7.32858e-06
AT1G03590	AT1G03590	protein_coding	Protein phosphatase 2C family protein		0.87	1.1	-0.64	0.73	1.01	-0.72	0.68	0.91	1.47	1.75	1.91	0.4	2.08	0.63	1.23	-0.51	0.61	-1.12	0.13	0.92	0.3	-0.01	0.83	0.22	0.23	-1.51	0.28	-1.45	-1.74	-1.73	-0.14	-0.09	-0.08	0.79	0.84	0.17	0.23	-0.62	-0.61	-0.06	-0.06	0	2.73291e-05	8.8312e-07	0.000171192
AT1G03600	AT1G03600	protein_coding	photosystem II family protein	PSB27	-0.31	4.13	3.23	-0.15	2.98	3.44	-7.12	-2.69	-4.87	-1.75	-5.27	-1.73	-5.45	-1.86	1.86	0.96	-0.58	-0.12	-0.21	2.04	-0.4	-0.05	0.89	-0.18	4.44	3.54	3.12	3.59	-0.9	0.47	0.16	-1.15	0.21	2.25	0.94	-0.19	-0.13	-2.44	-1.07	1.32	-0.05	-1.37	0.215587	9.76432e-10	2.10047e-09
AT1G03610	AT1G03610	protein_coding	plant/protein (DUF789)		-1.21	0.83	-0.23	-0.86	1.09	-0.15	0.92	2.96	1.27	3.22	-1.56	-0.59	-1.66	-0.95	-2.48	-3.55	-2.92	-4.17	-0.14	0.2	-0.24	0.21	0.47	-0.16	2.04	0.97	1.95	0.7	-1.07	-1.25	0.35	0.26	0.08	0.35	0.26	-0.09	-0.36	-0.44	-0.62	0.09	0.27	0.18	2.58705e-06	4.03875e-05	0.134991
AT1G03620	AT1G03620	protein_coding	ELMO/CED-12 family protein		0.31	1.81	-0.75	-0.42	1.35	-0.23	3.78	5.27	3.69	5.46	2.23	1.17	1.12	1.3	-1.55	-4.11	-2.57	-4.16	0.8	0.71	-0.31	0.07	0.25	0.2	1.49	-1.06	1.77	0.19	-2.55	-1.58	-0.73	-0.45	0.51	-0.09	0.19	-1.11	0.13	-1.02	-0.05	-0.28	-1.25	-0.97	0.534422	7.30892e-06	0.0217476
AT1G03630	AT1G03630	protein_coding	protochlorophyllide oxidoreductase C	POR C	-0.34	1.45	2.62	-0.31	0.92	2.79	-7.69	-5.9	-6.3	-5.08	-3.72	-0.77	-4.06	-0.97	3.96	5.14	2.24	4.11	0.08	1.46	-0.26	0.11	0.93	-0.09	1.79	2.96	1.22	3.1	1.17	1.87	0.03	-0.53	0.17	1.39	0.82	-0.34	-0.2	-1.72	-1.02	0.56	-0.14	-0.7	0.108854	1.59353e-05	2.24784e-09
AT1G03650	AT1G03650	protein_coding	Acyl-CoA N-acyltransferases (NAT) superfamily protein		0.69	0.41	1.37	0.72	-0.56	0.9	2.01	1.73	3.5	2.22	1.47	2.14	2.02	2.2	-0.54	0.41	-1.47	-0.02	-0.31	1.18	0.25	-0.28	0.21	-0.22	-0.28	0.68	-1.28	0.17	0.96	1.45	0.03	-0.97	-0.48	1.49	0.49	0.56	0.05	-0.93	-0.43	1	0.51	-0.5	0.00588551	0.0329351	1.02238e-06
AT1G03660	AT1G03660	protein_coding	Ankyrin-repeat containing protein		1.71	-2.52	1.39	1.23	-4.44	-1.1	5.29	1.06	5.67	0	3.88	3.55	4	1.68	-1.41	2.5	-1.66	1.68	0.67	1.04	0.79	0.18	-0.88	-1.69	-4.23	-0.32	-5.67	-2.32	3.91	3.35	-0.49	-1.92	-2.48	0.37	-1.06	0.13	-1.87	-0.25	-0.81	1.43	2	0.56	0.272794	0.0459535	0.191007
AT1G03670	AT1G03670	protein_coding	ankyrin repeat family protein		-0.37	1.93	0.03	-0.6	1.65	-0.1	2.59	4.89	7.04	9.29	-1.29	-0.88	2.64	3.14	-3.88	-5.77	-4.4	-6.15	-2.25	2.2	1.68	-2.47	1.93	1.54	2.3	0.41	2.25	0.5	-1.89	-1.75	-0.23	-0.28	-0.14	4.45	4.4	3.93	4.02	-0.52	-0.38	0.05	-0.09	-0.14	0.662933	0.000130649	0.963924
AT1G03680	AT1G03680	protein_coding	thioredoxin M-type 1	THM1	-1.05	-0.46	1.3	-0.76	-0.02	1.56	-2.52	-1.92	-2.54	-1.79	-2.52	-0.17	-2.83	-0.51	0	1.76	-0.3	1.28	-0.06	-0.08	-0.37	0.23	0.36	-0.12	0.6	2.36	0.74	2.32	1.76	1.57	0.29	0.44	0.25	-0.02	0.13	-0.31	-0.35	-0.29	-0.48	-0.15	0.04	0.18	7.13945e-06	0.00679932	2.2611e-07
AT1G03687	AT1G03687	protein_coding	DTW domain-containing protein		0.57	0.68	1.34	0.57	0.51	1.63	-2.18	-2.07	-1.84	-1.9	-1.15	-0.39	-1.21	-0.14	1.03	1.68	0.63	1.75	-0.15	0.19	-0.2	-0.16	0.01	0.09	0.11	0.76	-0.06	1.06	0.66	1.12	-0.01	-0.17	0.29	0.34	0.17	-0.05	0.24	-0.39	0.07	0.17	-0.3	-0.46	0.000837515	0.000244844	5.72147e-08
AT1G03710	AT1G03710	protein_coding	Cystatin/monellin superfamily protein		1.41	0.45	2.9	2.22	1.52	4.18	-0.75	-1.72	-0.73	-1.44	-1.19	0.3	-0.76	1.2	-0.44	2.02	-0.03	2.64	-1.72	-1.69	-1.28	-0.91	-0.62	0	-0.97	1.49	-0.71	1.96	2.46	2.67	0.81	1.07	1.28	0.03	0.28	0.43	0.9	0.41	0.62	-0.26	-0.47	-0.21	0.200355	0.64271	0.0028237
AT1G03730	AT1G03730	protein_coding	pyrroline-5-carboxylate reductase		-0.56	-1.13	0.21	-0.61	-0.88	-0.06	1.58	1.01	1.33	1.06	-0.22	0.55	0.08	0.63	-1.81	-0.46	-1.25	-0.43	-0.2	-0.45	0.11	-0.25	-0.2	-0.17	-0.57	0.78	-0.27	0.55	1.35	0.82	-0.05	0.25	-0.28	-0.25	0.05	0.31	0.08	0.56	0.03	-0.3	0.23	0.53	0.00439533	3.05719e-06	0.189807
AT1G03740	AT1G03740	protein_coding	Protein kinase superfamily protein		-1.33	-1.35	-0.83	-1.4	-0.83	-1.18	3.79	3.76	3.14	3.71	0.61	1.1	0.74	0.97	-3.18	-2.66	-2.4	-2.74	0.24	-0.41	0.38	0.16	0.11	0.03	-0.03	0.49	0.57	0.23	0.52	-0.35	-0.08	0.52	-0.35	-0.65	-0.05	0.13	-0.13	0.78	-0.08	-0.6	0.27	0.87	3.30046e-06	7.45384e-07	0.000109522
AT1G03750	AT1G03750	protein_coding	switch 2	SWI2	0.14	0.25	-0.25	-0.07	0.35	-0.33	1.18	1.28	1.24	1.66	0.5	0.11	0.79	0.53	-0.68	-1.18	-0.45	-1.13	0.05	0.11	0.33	-0.17	0.21	0.26	0.11	-0.39	0.42	-0.26	-0.5	-0.68	-0.21	0.1	-0.08	0.06	0.38	0.29	0.42	0.23	0.05	-0.32	-0.14	0.18	0.370385	0.0855211	0.074026
AT1G03760	AT1G03760	protein_coding	Prefoldin chaperone subunit family protein		-0.13	2.78	0.21	0.1	2.04	0.15	-0.06	2.85	1.26	3.2	1.19	1.52	1.35	1.4	1.24	-1.32	0.1	-1.8	-0.09	1.22	0.07	0.14	0.48	0.01	2.91	0.34	1.94	0.05	-2.57	-1.89	0.23	-0.74	-0.06	1.32	0.35	0.17	-0.13	-1.15	-0.47	0.97	0.29	-0.67	0.563881	2.93738e-09	0.27054
AT1G03770	AT1G03770	protein_coding	RING 1B	RING1B	2.02	1.11	0.51	1.74	0.67	0.57	2.27	1.36	2.29	1.22	1.45	-0.06	1.59	0.43	-0.82	-1.42	-0.7	-0.8	-0.04	-0.02	0.1	-0.33	-0.46	0.16	-0.91	-1.51	-1.07	-1.17	-0.6	-0.1	-0.28	-0.44	0.06	0.02	-0.13	0.14	0.49	0.12	0.62	0.16	-0.34	-0.5	9.80402e-07	5.75663e-05	0.0212946
AT1G03780	AT1G03780	protein_coding	targeting protein for XKLP2	TPX2	4.66	0.77	7.53	3.8	-0.37	2.26	-3.32	-7.21	-4.74	-8.91	-7.18	-4.32	-3.18	-4.72	-3.87	2.89	1.56	4.18	0.21	-1.21	4.21	-0.65	-2.35	-1.05	-3.89	2.87	-4.17	-1.54	6.76	2.63	-0.86	-1.14	-5.27	-1.42	-1.7	4	-0.41	5.42	1.29	0.28	4.41	4.13	8.24425e-06	0.624895	0.000105504
AT1G03790	AT1G03790	protein_coding	Zinc finger C-x8-C-x5-C-x3-H type family protein	SOM	0	-2.01	-5.28	0	-0.42	-5.8	10.39	8.38	8.13	7.71	9.76	4.48	9.03	3.23	-0.63	-3.9	0.9	-4.49	0	-2.26	-0.73	0	-0.67	-1.26	-2.01	-5.28	-0.42	-5.8	-3.27	-5.39	0	1.59	-0.52	-2.26	-0.67	-0.73	-1.26	1.53	-0.59	-1.59	0.52	2.12	1	0.00984364	3.993e-05
AT1G03800	AT1G03800	protein_coding	ERF domain protein 10	ERF10	0.54	0.13	-3.25	0.89	0.62	-2.81	2.84	2.43	3.78	3.51	1.33	-2.46	1.46	-2.24	-1.51	-4.89	-2.32	-5.75	-0.82	0.12	-0.69	-0.47	0.6	-0.26	-0.41	-3.78	-0.27	-3.7	-3.38	-3.43	0.35	0.48	0.43	0.94	1.07	0.13	0.22	-0.81	-0.86	-0.14	-0.08	0.05	0.216265	0.684965	4.36084e-07
AT1G03820	AT1G03820	protein_coding	E6-like protein		1.46	-0.39	1.81	1.86	0	1.71	-8.31	-10.16	-8.47	-10.33	-1.67	-1.32	-1.13	-1.29	6.64	8.84	7.34	9.05	-0.05	-0.21	0.49	0.35	0.18	0.39	-1.86	0.35	-1.86	-0.16	2.2	1.71	0.4	0.39	-0.1	-0.16	-0.17	0.54	0.04	0.7	0.2	0.01	0.51	0.5	0.0183666	0.848513	0.00654066
AT1G03830	AT1G03830	protein_coding	guanylate-binding family protein		1.22	3.46	2.62	0.84	2.08	2.12	-4.75	-2.5	-2.95	-1.72	-0.58	0.82	0.02	1.3	4.16	3.32	2.98	3.02	-0.02	1.77	0.58	-0.4	0.39	0.08	2.24	1.4	1.24	1.28	-0.84	0.04	-0.38	-1.38	-0.5	1.79	0.79	0.61	0.48	-1.19	-0.3	1.01	0.12	-0.88	3.01748e-05	1.14153e-08	2.13682e-09
AT1G03840	AT1G03840	protein_coding	C2H2 and C2HC zinc fingers superfamily protein	MGP	-0.55	-1.2	-1.67	-0.4	-0.81	-1.44	-0.37	-1.02	-0.89	-1.3	0.1	-1.02	0.52	-0.52	0.46	-0.01	1.41	0.78	-0.93	-1.46	-0.51	-0.78	-1.07	-0.28	-0.65	-1.12	-0.41	-1.04	-0.47	-0.63	0.15	0.39	0.23	-0.52	-0.28	0.42	0.5	0.94	0.79	-0.24	-0.08	0.15	0.346467	0.0446707	0.00631923
AT1G03850	AT1G03850	protein_coding	Glutaredoxin family protein	GRXS13	-2.52	-3.45	-5.76	-2	-3.1	-5.21	8.1	7.16	6.8	5.7	4.86	1.62	4.9	1.69	-3.23	-5.54	-1.9	-4.01	0.06	-1.24	0.09	0.57	-0.89	0.64	-0.93	-3.24	-1.09	-3.21	-2.31	-2.11	0.52	0.36	0.55	-1.3	-1.46	0.03	0.07	1.33	1.53	0.16	-0.03	-0.19	0.00514043	2.48541e-06	9.04411e-08
AT1G03860	AT1G03860	protein_coding	prohibitin 2	PHB2	0.35	0.24	-0.06	0.29	0.04	-0.13	0.43	0.32	0.75	0.5	0.99	0.58	0.98	0.55	0.56	0.26	0.22	0.05	0.12	0.44	0.11	0.06	0.24	0.03	-0.11	-0.41	-0.25	-0.43	-0.3	-0.18	-0.06	-0.2	-0.08	0.32	0.18	-0.02	-0.03	-0.33	-0.21	0.14	0.01	-0.12	0.0118237	0.0600583	0.63223
AT1G03870	AT1G03870	protein_coding	FASCICLIN-like arabinoogalactan 9	FLA9	-0.65	0.57	3.09	-0.47	0.04	3.17	-1.18	0.04	0.19	0.7	-4.68	-0.94	-4.68	-1.04	-3.5	-0.98	-4.87	-1.74	-0.2	1.17	-0.2	-0.01	0.65	-0.12	1.22	3.75	0.51	3.64	2.52	3.12	0.19	-0.52	0.08	1.37	0.66	0.01	-0.11	-1.37	-0.77	0.71	0.11	-0.6	0.00729858	0.0142571	2.11769e-09
AT1G03900	AT1G03900	protein_coding	non-intrinsic ABC protein 4	ABCI18	-0.3	-0.52	-1.19	-0.26	-0.55	-1.03	2.04	1.83	2.21	1.92	0.84	-0.04	0.91	0.14	-1.2	-1.87	-1.3	-1.78	-0.06	0.11	0.01	-0.02	0.08	0.16	-0.22	-0.88	-0.29	-0.77	-0.67	-0.48	0.04	-0.03	0.15	0.17	0.09	0.07	0.18	-0.1	0.08	0.07	-0.11	-0.19	0.0069873	5.23161e-05	3.90388e-09
AT1G03905	AT1G03905	protein_coding	P-loop containing nucleoside triphosphate hydrolases superfamily protein	ABCI19	0.28	-1.9	-0.5	-0.1	-1.27	-0.73	3.05	0.87	1.31	0.14	0.96	0.17	0.17	-0.47	-2.1	-0.7	-1.14	-0.6	0.69	-1.06	-0.1	0.31	-0.42	-0.33	-2.19	-0.79	-1.17	-0.63	1.4	0.54	-0.38	0.64	-0.23	-1.74	-0.73	-0.79	-0.63	0.96	0.1	-1.01	-0.15	0.86	0.357967	3.51911e-06	0.065473
AT1G03910	AT1G03910	protein_coding	cactus-binding carboxy-terminal%2C cactin		0.16	0.74	-0.07	0.13	0.85	-0.14	-0.39	0.19	0.23	0.95	0.22	-0.01	0.48	0.21	0.61	-0.2	0.25	-0.74	-0.08	0.54	0.17	-0.11	0.65	0.11	0.58	-0.23	0.73	-0.26	-0.81	-0.99	-0.03	0.11	-0.07	0.62	0.76	0.26	0.22	-0.36	-0.54	-0.14	0.04	0.18	0.136885	1.6116e-06	0.503971
AT1G03920	AT1G03920	protein_coding	Protein kinase family protein		1.78	0	4.06	1.74	-3.24	4.31	-7.97	-9.75	-6.48	-11.46	-3.94	-1.66	-4.1	-1.53	4.03	8.09	2.38	9.94	-0.51	0.98	-0.67	-0.55	-2.27	-0.42	-1.78	2.28	-4.98	2.57	4.06	7.55	-0.05	-3.24	0.25	1.48	-1.71	-0.16	0.13	-1.64	1.85	3.2	-0.29	-3.49	0.00710274	1	0.000100062
AT1G03930	AT1G03930	protein_coding	dual specificity kinase 1	ADK1	-0.34	-0.29	0.52	-0.34	-0.24	0.4	-0.68	-0.62	-0.79	-0.69	-1.76	-0.9	-1.68	-0.94	-1.09	-0.27	-0.89	-0.26	-0.05	-0.17	0.03	-0.05	-0.11	-0.09	0.05	0.86	0.1	0.74	0.81	0.63	0	0.06	-0.12	-0.12	-0.06	0.08	-0.05	0.2	0.02	-0.05	0.12	0.18	0.00711955	0.0150722	0.000173019
AT1G03940	AT1G03940	protein_coding	HXXXD-type acyl-transferase family protein		0.92	-0.68	-0.85	0.63	-1.15	0.21	0.67	-0.94	0.84	-0.93	3.49	1.71	1.73	1.31	2.82	2.64	0.89	2.24	-0.01	0.16	-1.77	-0.31	-0.3	-0.7	-1.6	-1.78	-1.77	-0.42	-0.18	1.35	-0.3	-0.47	1.06	0.18	0.01	-1.76	-0.39	-1.93	-0.4	0.17	-1.36	-1.53	0.00647558	0.030558	0.00618088
AT1G03950	AT1G03950	protein_coding	vacuolar protein sorting-associated protein 2.3	VPS2.3	-1.66	-0.74	-1.97	-1.27	-0.47	-1.4	1.01	1.93	0.88	1.68	0.59	0.28	0.66	0.52	-0.42	-1.65	-0.22	-1.16	-0.05	-0.18	0.01	0.34	0.09	0.58	0.92	-0.31	0.8	-0.14	-1.23	-0.93	0.39	0.28	0.57	-0.13	-0.25	0.06	0.24	0.19	0.49	0.12	-0.18	-0.3	1.03557e-08	4.67269e-06	9.30261e-11
AT1G03960	AT1G03960	protein_coding	Calcium-binding EF hand family protein		0.33	0.68	0.85	0.14	0.86	0.65	0.15	0.51	0.22	0.93	0.28	0.8	0.52	1.02	0.13	0.29	0.3	0.09	-0.14	-0.07	0.09	-0.33	0.1	-0.1	0.35	0.52	0.71	0.5	0.16	-0.21	-0.18	0.17	-0.2	0.07	0.42	0.24	0.22	0.17	-0.2	-0.36	0.02	0.37	0.144136	0.00379239	0.000485686
AT1G03970	AT1G03970	protein_coding	G-box binding factor 4	GBF4	-1.05	-0.16	-1.34	-0.85	-0.06	-0.81	1.32	2.21	1.88	2.67	0.71	0.42	0.8	0.83	-0.6	-1.79	-1.08	-1.83	-0.12	0.44	-0.04	0.07	0.53	0.49	0.89	-0.3	0.79	0.04	-1.19	-0.75	0.2	0.09	0.53	0.56	0.46	0.08	0.42	-0.48	-0.04	0.1	-0.33	-0.43	2.69666e-05	0.34987	4.42392e-07
AT1G03990	AT1G03990	protein_coding	Long-chain fatty alcohol dehydrogenase family protein		-0.57	-0.04	-0.15	-0.84	-0.1	-0.33	1.08	1.6	1.25	2	-0.62	-0.2	-0.35	0.16	-1.7	-1.8	-1.6	-1.84	0.17	0.35	0.44	-0.11	0.3	0.26	0.52	0.42	0.75	0.51	-0.1	-0.24	-0.27	-0.05	-0.18	0.18	0.4	0.27	0.36	0.09	-0.04	-0.22	-0.09	0.13	0.0336199	0.862926	0.533989
AT1G04000	AT1G04000	protein_coding	hypothetical protein		-0.43	-0.42	0	-0.68	-0.79	0.24	0.45	0.45	0.61	0.5	-0.37	0.05	-0.53	0.39	-0.82	-0.4	-1.13	-0.11	-0.12	0.04	-0.27	-0.37	-0.32	-0.04	0	0.43	-0.11	0.92	0.42	1.02	-0.25	-0.36	0.24	0.16	0.05	-0.15	0.34	-0.32	0.28	0.11	-0.49	-0.6	0.00843843	0.0062233	0.998393
AT1G04010	AT1G04010	protein_coding	phospholipid sterol acyl transferase 1	PSAT1	0.2	2.65	-0.16	0.06	2.09	-0.22	-0.91	1.54	-0.3	1.73	-0.36	-0.72	-0.31	-0.58	0.55	-2.26	-0.01	-2.31	0.33	0.94	0.38	0.19	0.38	0.32	2.45	-0.35	2.03	-0.28	-2.8	-2.3	-0.14	-0.56	-0.06	0.61	0.19	0.05	0.13	-0.56	-0.06	0.42	-0.08	-0.5	0.285544	1.36603e-09	0.349246
AT1G04020	AT1G04020	protein_coding	breast cancer associated RING 1	BARD1	1.92	0	6.73	1.41	2.12	7.41	-10.19	-12.11	-11.85	-11.14	-8.22	-3.42	-10.08	-4.08	1.96	8.69	1.77	7.06	0.17	-1.5	-1.69	-0.34	0.63	-1.01	-1.92	4.81	0.71	5.99	6.73	5.28	-0.51	2.12	0.68	-1.66	0.97	-1.85	-0.67	-0.19	-1.63	-2.63	-1.19	1.44	5.37829e-05	1	5.3079e-07
AT1G04030	AT1G04030	protein_coding	eisosome protein		0.83	-0.03	0.08	0.86	0.06	0	0.19	-0.67	0.56	-0.23	-0.68	-1.43	0.02	-0.83	-0.87	-0.76	-0.55	-0.6	-0.35	0.02	0.35	-0.33	0.11	0.27	-0.86	-0.75	-0.79	-0.85	0.11	-0.06	0.03	0.09	-0.08	0.37	0.44	0.7	0.6	0.33	0.16	-0.07	0.1	0.17	0.0452777	0.94777	0.843778
AT1G04040	AT1G04040	protein_coding	HAD superfamily%2C subfamily IIIB acid phosphatase		-0.96	1.29	1.67	-1.03	0	1.45	-6.64	-4.39	-6.3	-5.27	-6.73	-4.1	-6.38	-3.9	-0.09	0.29	-0.08	1.37	0.18	0.53	0.53	0.12	-0.76	0.31	2.25	2.63	1.03	2.48	0.38	1.45	-0.07	-1.29	-0.22	0.34	-0.88	0.35	0.19	0.01	1.07	1.22	0.16	-1.06	0.0299948	0.0381903	0.00243806
AT1G04050	AT1G04050	protein_coding	histone-lysine N-methyltransferase SUVR2-like protein	SUVR1	0.32	0.61	1.38	0.24	1.26	1.54	-2.42	-2.13	-3.07	-2.05	-2.66	-1.6	-2.05	-0.75	-0.24	0.53	1.02	1.3	0.02	-0.63	0.64	-0.06	0.02	0.8	0.29	1.06	1.02	1.3	0.77	0.28	-0.08	0.65	0.16	-0.65	0.08	0.62	0.86	1.27	0.78	-0.73	-0.24	0.49	0.428426	0.208476	0.0025504
AT1G04070	AT1G04070	protein_coding	translocase of outer membrane 22-I	TOM22-I	0.88	-0.18	-0.16	0.71	-0.25	-0.25	0.75	-0.31	0.79	-0.17	1.1	0.06	1.01	0.06	0.36	0.38	0.22	0.23	0.01	0.05	-0.08	-0.17	-0.02	-0.17	-1.06	-1.04	-0.96	-0.95	0.02	0.01	-0.17	-0.07	-0.09	0.05	0.15	-0.09	0	-0.13	-0.15	-0.1	-0.08	0.02	0.000259368	0.339866	0.371608
AT1G04080	AT1G04080	protein_coding	Tetratricopeptide repeat (TPR)-like superfamily protein	PRP39	0.34	0.53	0.45	0.28	0.51	0.56	0.32	0.5	0.46	0.69	0.09	0.2	0.15	0.42	-0.23	-0.3	-0.31	-0.27	0.02	0.16	0.08	-0.04	0.14	0.18	0.18	0.11	0.23	0.28	-0.07	0.05	-0.06	-0.02	0.1	0.14	0.18	0.06	0.22	-0.08	0.04	-0.04	-0.17	-0.12	0.00471864	9.44025e-05	0.000308206
AT1G04090	AT1G04090	protein_coding	vacuolar sorting-associated protein (DUF946)		0.25	-3.93	-0.38	-0.64	-2.33	-0.08	1.34	-2.84	-0.61	-2.3	-1.7	-2.34	-2.13	-1.57	-3.04	0.5	-1.52	0.73	-0.01	-1.95	-0.43	-0.89	-0.36	-0.12	-4.18	-0.63	-1.69	0.56	3.55	2.25	-0.89	1.6	0.3	-1.95	0.54	-0.42	0.77	1.53	0.23	-2.48	-1.19	1.29	0.684997	1.62279e-05	0.562542
AT1G04100	AT1G04100	protein_coding	indoleacetic acid-induced protein 10	IAA10	-1.02	-2.8	-1.09	-0.43	-2.45	-1.26	3.89	2.1	3.13	1.1	-0.12	-0.19	0.49	-0.35	-4.01	-2.29	-2.64	-1.45	-0.41	-1.17	0.2	0.18	-0.82	0.03	-1.79	-0.07	-2.03	-0.84	1.72	1.19	0.59	0.35	-0.18	-0.76	-1	0.61	-0.16	1.37	0.84	0.24	0.77	0.53	0.00153657	1.7899e-08	0.000392656
AT1G04110	AT1G04110	protein_coding	Subtilase family protein	SDD1	5.7	-1.17	4.42	5.08	-0.83	3.19	-0.69	-7.56	-2.81	-8.72	-0.16	-1.44	-0.66	-2.55	0.53	6.12	2.14	6.17	0.48	-1.64	-0.03	-0.15	-1.3	-1.26	-6.88	-1.29	-5.91	-1.89	5.59	4.02	-0.63	0.34	-1.23	-2.12	-1.15	-0.51	-1.11	1.61	0.05	-0.97	0.6	1.57	4.67224e-07	0.192324	1.31018e-06
AT1G04120	AT1G04120	protein_coding	multidrug resistance-associated protein 5	ABCC5	0.29	-0.36	-0.97	0.42	-0.25	-1.32	0.6	-0.05	0.06	-0.6	1.49	0.24	1.58	-0.15	0.89	0.29	1.53	0.45	0.02	-0.52	0.11	0.14	-0.41	-0.24	-0.65	-1.26	-0.66	-1.73	-0.6	-1.07	0.12	0.11	-0.35	-0.54	-0.55	0.09	-0.39	0.63	0.16	0.01	0.48	0.47	0.0571265	0.0177644	3.01736e-06
AT1G04130	AT1G04130	protein_coding	Tetratricopeptide repeat (TPR)-like superfamily protein	TPR2	-0.53	-0.24	-0.91	-0.44	-0.83	-0.71	-1.85	-1.56	-2.5	-2.89	-0.02	-0.39	-0.08	-0.35	1.83	1.17	2.42	2.54	0.11	-0.53	0.05	0.21	-1.12	0.25	0.29	-0.38	-0.39	-0.27	-0.67	0.12	0.09	-0.59	0.2	-0.64	-1.33	-0.06	0.04	0.59	1.37	0.68	-0.1	-0.79	0.000396825	0.0679478	6.72322e-07
AT1G04140	AT1G04140	protein_coding	Transducin family protein / WD-40 repeat family protein		-0.38	-0.24	-0.43	-0.35	-0.06	-0.56	1.25	1.38	1.26	1.55	0.42	0.37	0.58	0.37	-0.82	-1.02	-0.68	-1.18	0.16	0.18	0.32	0.19	0.36	0.19	0.14	-0.05	0.29	-0.21	-0.19	-0.5	0.03	0.18	-0.13	0.01	0.16	0.16	0	0.15	-0.16	-0.15	0.16	0.31	0.0014299	0.0194954	0.00025376
AT1G04160	AT1G04160	protein_coding	myosin XI B	XIB	0.82	-1.25	1.62	0.75	-1.42	1.18	-0.56	-2.63	-1.76	-3.92	-1.47	-0.67	-1.33	-0.9	-0.91	1.96	0.42	3.02	0.15	-1.04	0.29	0.09	-1.21	-0.15	-2.07	0.8	-2.17	0.43	2.87	2.6	-0.07	-0.17	-0.44	-1.2	-1.3	0.13	-0.24	1.33	1.06	0.1	0.37	0.27	0.00224745	7.85512e-05	2.11344e-06
AT1G04170	AT1G04170	protein_coding	eukaryotic translation initiation factor 2 gamma subunit	EIF2 GAMMA	0.25	0.36	-0.02	0.29	0.39	-0.01	-0.85	-0.74	-0.63	-0.53	-0.07	-0.34	-0.12	-0.42	0.78	0.4	0.51	0.11	0.11	0.33	0.06	0.15	0.36	0.07	0.11	-0.27	0.11	-0.3	-0.38	-0.4	0.04	0.03	0.01	0.22	0.21	-0.05	-0.08	-0.27	-0.29	0.01	0.03	0.02	0.0149255	0.000824294	0.847461
AT1G04190	AT1G04190	protein_coding	Tetratricopeptide repeat (TPR)-like superfamily protein	TPR3	0.05	0.43	-0.08	0.12	0.41	0.01	-1.46	-1.08	-1.45	-1.16	0.17	0.03	0.04	-0.07	1.63	1.11	1.49	1.08	0.04	0.05	-0.09	0.11	0.03	0	0.38	-0.13	0.3	-0.11	-0.52	-0.41	0.07	-0.02	0.09	0.01	-0.08	-0.13	-0.1	-0.14	-0.03	0.09	-0.03	-0.11	0.697917	0.00174249	0.460993
AT1G04200	AT1G04200	protein_coding	dyggve-melchior-clausen syndrome protein		0.01	-0.53	-0.3	0	-1.1	-0.42	0.61	0.07	0.39	-0.71	0.35	0.05	0.37	-0.05	-0.26	-0.03	-0.02	0.66	0.15	-0.07	0.17	0.14	-0.64	0.04	-0.54	-0.31	-1.1	-0.42	0.23	0.68	-0.01	-0.57	-0.12	-0.22	-0.78	0.01	-0.1	0.24	0.68	0.56	0.11	-0.44	0.977183	0.0106818	0.114256
AT1G04210	AT1G04210	protein_coding	Leucine-rich repeat protein kinase family protein		0.3	-0.57	0.27	0.36	-0.44	-0.12	0.22	-0.65	0.03	-0.76	-0.44	-0.48	-0.06	-0.54	-0.67	0.17	-0.09	0.22	0.07	-0.12	0.45	0.13	0.01	0.06	-0.87	-0.03	-0.79	-0.48	0.84	0.31	0.06	0.13	-0.39	-0.19	-0.12	0.38	-0.07	0.58	0.05	-0.08	0.45	0.52	0.0176959	8.93129e-05	0.0231444
AT1G04220	AT1G04220	protein_coding	3-ketoacyl-CoA synthase 2	KCS2	-3.84	3.34	-3.21	-3.66	5.66	-2.68	-11.91	-4.73	-13.28	-3.96	1.6	2.23	1.57	2.55	13.5	6.95	14.84	6.51	-0.24	-1.61	-0.27	-0.06	0.71	0.27	7.18	0.63	9.32	0.98	-6.55	-8.34	0.18	2.32	0.53	-1.37	0.77	-0.03	0.32	1.34	-0.45	-2.14	-0.35	1.79	2.33393e-06	0.0756162	1.52762e-06
AT1G04230	AT1G04230	protein_coding	rRNA-processing EFG1-like protein (DUF2361)		0.29	-0.42	-0.48	0.05	-0.43	-0.3	0.34	-0.37	0.47	0	0.71	-0.06	0.58	0.23	0.37	0.31	0.1	0.23	-0.03	0.1	-0.17	-0.27	0.09	0.01	-0.71	-0.77	-0.48	-0.35	-0.06	0.13	-0.24	-0.01	0.18	0.13	0.36	-0.14	0.28	-0.27	-0.08	-0.23	-0.42	-0.19	0.0314113	0.00254156	0.000580543
AT1G04240	AT1G04240	protein_coding	AUX/IAA transcriptional regulator family protein	SHY2	-0.16	3.46	2.51	-0.06	1.68	2.34	-6.1	-2.47	-3.67	-1.93	-5.93	-3.27	-5.07	-2.68	0.16	-0.79	-1.4	-0.75	-0.02	2.4	0.84	0.08	0.62	0.67	3.62	2.67	1.74	2.4	-0.96	0.66	0.1	-1.78	-0.17	2.42	0.54	0.86	0.59	-1.56	0.05	1.88	0.27	-1.61	0.505509	9.3958e-09	8.86695e-08
AT1G04250	AT1G04250	protein_coding	AUX/IAA transcriptional regulator family protein	AXR3	-1.81	0	2.1	-1.56	-2.19	1.53	-15.44	-13.64	-12.1	-12.73	-9.25	-5.35	-7.69	-4.59	6.2	8.29	4.42	8.14	-0.05	3.29	1.51	0.19	1.1	0.94	1.81	3.9	-0.63	3.09	2.1	3.72	0.25	-2.19	-0.57	3.34	0.9	1.56	0.75	-1.78	-0.15	2.44	0.81	-1.63	8.32828e-06	1	5.96169e-05
AT1G04260	AT1G04260	protein_coding	CAMV movement protein interacting protein 7	MPI7	-0.06	0.52	-0.58	-0.08	0.05	-0.4	0.95	1.54	1.37	1.5	0.65	0.14	0.59	0.27	-0.3	-1.4	-0.78	-1.23	-0.19	0.24	-0.25	-0.21	-0.24	-0.07	0.59	-0.51	0.13	-0.32	-1.1	-0.45	-0.02	-0.48	0.18	0.42	-0.03	-0.06	0.14	-0.48	0.17	0.46	-0.19	-0.65	0.686561	0.000949371	0.000358026
AT1G04270	AT1G04270	protein_coding	cytosolic ribosomal protein S15	RPS15	0.8	1.5	0.77	0.8	0.93	0.77	-1.96	-1.26	-1.36	-1.24	-0.65	-0.68	-0.73	-0.76	1.31	0.58	0.63	0.47	-0.01	0.59	-0.09	-0.01	0.02	-0.09	0.7	-0.03	0.12	-0.03	-0.73	-0.16	0	-0.57	0	0.6	0.02	-0.08	-0.08	-0.68	-0.11	0.58	0	-0.58	1.26038e-05	7.92048e-09	7.17002e-06
AT1G04280	AT1G04280	protein_coding	P-loop containing nucleoside triphosphate hydrolases superfamily protein		-1.69	-0.75	-1.5	-1.76	-0.8	-2.1	3.34	4.28	3.18	4.15	0.68	0.87	0.87	0.53	-2.66	-3.41	-2.32	-3.62	0.24	0.09	0.42	0.16	0.04	-0.17	0.94	0.18	0.97	-0.33	-0.75	-1.3	-0.08	-0.05	-0.59	-0.15	-0.12	0.18	-0.33	0.34	-0.21	-0.03	0.51	0.55	7.06485e-06	0.00196659	3.52771e-06
AT1G04290	AT1G04290	protein_coding	Thioesterase superfamily protein		-1.1	0.63	-0.52	-0.71	0.2	-0.33	-1.64	0.08	-1.12	-0.22	-0.77	-0.19	-0.76	-0.39	0.87	-0.27	0.36	-0.18	-0.19	0.33	-0.18	0.2	-0.1	0	1.72	0.57	0.91	0.37	-1.15	-0.53	0.39	-0.43	0.19	0.52	-0.3	0	-0.2	-0.52	0.1	0.82	0.2	-0.62	1.84938e-06	0.000290208	0.000910725
AT1G04300	AT1G04300	protein_coding	TRAF-like superfamily protein		-0.02	0.51	-0.62	-0.02	0.7	-0.55	1.37	1.9	2.2	2.92	0.5	-0.1	0.69	0.16	-0.86	-2	-1.52	-2.76	-0.18	0.66	0.01	-0.18	0.84	0.08	0.53	-0.6	0.71	-0.53	-1.13	-1.24	0	0.18	0.07	0.84	1.02	0.18	0.25	-0.65	-0.76	-0.18	-0.07	0.11	0.930348	0.00126537	0.000211956
AT1G04310	AT1G04310	protein_coding	ethylene response sensor 2	ERS2	0.36	1.7	0.47	0.38	1.26	0.08	1.62	2.96	2.63	3.51	-1.59	-1.48	-1.5	-1.81	-3.21	-4.44	-4.13	-5.31	-0.1	0.92	-0.01	-0.07	0.47	-0.4	1.35	0.12	0.88	-0.31	-1.23	-1.18	0.02	-0.45	-0.4	1.01	0.54	0.09	-0.33	-0.92	-0.87	0.47	0.42	-0.05	0.122058	3.1276e-07	0.0407111
AT1G04330	AT1G04330	protein_coding	hypothetical protein		-0.97	-1.1	-1.01	-0.79	-4.14	-0.14	-1.25	-1.38	0.13	-3.23	-0.85	-0.88	0.23	0.88	0.41	0.49	0.1	4.11	-0.63	0.76	0.45	-0.44	-2.29	1.32	-0.12	-0.04	-3.35	0.65	0.09	4.01	0.18	-3.05	0.87	1.38	-1.85	1.08	1.77	-0.31	3.61	3.23	-0.69	-3.92	0.31381	0.243069	0.242562
AT1G04340	AT1G04340	protein_coding	HR-like lesion-inducing protein-like protein		0.2	-0.44	-0.73	0.21	-0.61	-0.57	0.81	0.17	0.43	-0.4	0.72	-0.21	0.57	-0.22	-0.09	-0.38	0.14	0.18	0.16	-0.22	0.01	0.18	-0.39	0.16	-0.64	-0.93	-0.82	-0.79	-0.29	0.04	0.01	-0.17	0.16	-0.38	-0.57	-0.15	-0.01	0.23	0.56	0.19	-0.14	-0.33	0.102868	0.000952242	4.52951e-06
AT1G04350	AT1G04350	protein_coding	2-oxoglutarate (2OG) and Fe(II)-dependent oxygenase superfamily protein		-1.16	-1.6	-0.84	-0.93	-0.6	-0.29	-0.94	-1.39	-1.73	-1.41	-1.04	-0.72	-1.36	-0.72	-0.09	0.67	0.37	0.68	-0.04	-0.83	-0.37	0.19	0.17	0.18	-0.45	0.32	0.32	0.64	0.76	0.32	0.23	1	0.55	-0.79	-0.02	-0.33	-0.01	0.46	0.01	-0.77	-0.32	0.45	1.15591e-06	1.54675e-08	1.09412e-05
AT1G04360	AT1G04360	protein_coding	RING/U-box superfamily protein		-0.36	0.4	0.44	-0.36	0.21	0.73	0.11	0.87	-0.4	0.17	-3.46	-2.66	-3.48	-2.39	-3.57	-3.53	-3.08	-2.56	-0.35	-0.87	-0.38	-0.36	-1.06	-0.09	0.76	0.8	0.58	1.09	0.04	0.52	-0.01	-0.19	0.29	-0.51	-0.7	-0.03	0.27	0.49	0.97	0.18	-0.29	-0.48	0.334433	0.231938	0.339219
AT1G04380	AT1G04380	protein_coding	2-oxoglutarate (2OG) and Fe(II)-dependent oxygenase superfamily protein		0.29	-3.56	-0.49	-0.35	-2.87	-0.31	1.44	-2.41	0.37	-2.14	-0.92	-1.69	-0.17	-0.13	-2.36	0.72	-0.54	2.02	-0.46	-1.53	0.28	-1.11	-0.84	0.46	-3.85	-0.78	-2.51	0.04	3.07	2.56	-0.64	0.7	0.18	-1.07	0.27	0.74	1.57	1.82	1.3	-1.34	-0.82	0.52	0.719981	9.05664e-05	0.46713
AT1G04390	AT1G04390	protein_coding	BTB/POZ domain-containing protein		-0.02	-0.14	0.36	-0.03	0.1	0.18	0.35	0.23	0.33	0.46	-0.44	-0.06	-0.14	0.07	-0.79	-0.29	-0.47	-0.39	-0.11	-0.13	0.19	-0.12	0.11	0.01	-0.12	0.38	0.13	0.21	0.5	0.08	-0.01	0.24	-0.18	-0.02	0.23	0.3	0.13	0.32	-0.1	-0.25	0.17	0.42	0.892388	0.213226	0.00280243
AT1G04400	AT1G04400	protein_coding	cryptochrome 2	CRY2	-0.35	-0.06	0.3	-0.38	0.1	0.33	2.97	3.25	2.74	3.21	0.77	1.42	0.58	1.28	-2.2	-1.83	-2.17	-1.93	0.2	-0.02	0.01	0.17	0.14	0.04	0.29	0.65	0.47	0.71	0.36	0.24	-0.03	0.16	0.03	-0.22	-0.04	-0.19	-0.14	0.03	-0.1	-0.19	-0.06	0.13	0.0064327	0.569634	0.0111499
AT1G04410	AT1G04410	protein_coding	Lactate/malate dehydrogenase family protein	c-NAD-MDH1	-0.67	-0.22	-0.73	-0.53	0	-0.43	0.32	0.77	0.48	1.02	0.06	0	-0.17	-0.06	-0.26	-0.77	-0.65	-1.08	-0.04	0.12	-0.27	0.1	0.34	0.04	0.45	-0.07	0.53	0.11	-0.51	-0.43	0.13	0.22	0.31	0.16	0.25	-0.23	-0.06	-0.39	-0.3	-0.09	-0.17	-0.09	1.21494e-05	0.038821	1.53564e-06
AT1G04420	AT1G04420	protein_coding	NAD(P)-linked oxidoreductase superfamily protein		-0.38	0.52	1.92	-0.24	0.52	2.13	-2.89	-1.99	-2.98	-2.22	-3.33	-1.04	-3.61	-1.24	-0.45	0.95	-0.63	0.98	-0.13	-0.22	-0.4	0.01	-0.22	-0.19	0.9	2.3	0.76	2.37	1.4	1.61	0.14	0	0.21	-0.09	-0.23	-0.28	-0.2	-0.18	0.03	0.14	-0.07	-0.21	0.00274872	0.0001441	8.75531e-11
AT1G04430	AT1G04430	protein_coding	S-adenosyl-L-methionine-dependent methyltransferases superfamily protein		-0.08	1.2	0.43	-0.09	0.48	0.54	-0.66	0.62	0.13	0.7	-1.53	-1.02	-1.58	-0.95	-0.87	-1.64	-1.72	-1.65	0.12	0.91	0.07	0.11	0.19	0.18	1.29	0.51	0.56	0.63	-0.77	0.07	0	-0.72	0.11	0.8	0.07	-0.05	0.07	-0.85	-0.01	0.72	-0.12	-0.84	0.663461	3.35367e-06	0.0177761
AT1G04440	AT1G04440	protein_coding	casein kinase like 13	CKL13	-0.63	-1.31	-1.02	-0.74	-1.03	-0.69	2.51	1.83	2.05	1.77	0.71	0.32	0.34	0.39	-1.8	-1.51	-1.71	-1.37	0.06	-0.39	-0.3	-0.05	-0.12	0.03	-0.68	-0.39	-0.29	0.05	0.29	0.34	-0.11	0.28	0.33	-0.46	-0.07	-0.36	0.08	0.09	0.14	-0.39	-0.44	-0.05	0.000648701	2.09929e-07	2.44475e-06
AT1G04445	AT1G04445	protein_coding	C2H2-like zinc finger protein		0.6	-3.71	-3.37	0.81	-2.82	-3.17	5.39	1.08	4.26	0.63	5.52	1.56	5.71	1.73	0.14	0.48	1.46	1.1	-1.24	-2.37	-1.05	-1.03	-1.48	-0.86	-4.31	-3.96	-3.63	-3.98	0.34	-0.36	0.21	0.89	0.19	-1.13	-0.44	0.19	0.18	1.32	0.62	-0.68	0.02	0.7	0.696931	0.000898608	0.00118889
AT1G04480	AT1G04480	protein_coding	Ribosomal protein L14p/L23e family protein		1.07	0.44	0.67	0.89	0.06	0.71	-1.7	-2.33	-1.64	-2.47	-0.41	-0.81	-0.46	-0.64	1.3	1.52	1.18	1.83	-0.18	-0.11	-0.23	-0.36	-0.49	-0.18	-0.63	-0.4	-0.83	-0.18	0.23	0.65	-0.18	-0.38	0.04	0.06	-0.14	-0.05	0.17	-0.12	0.31	0.2	-0.22	-0.42	3.67732e-08	9.39748e-05	7.27854e-07
AT1G04490	AT1G04490	protein_coding	hypothetical protein (DUF3527)		-0.1	-2.32	-4.15	-0.32	-8.33	-6.23	2.93	0.71	6.07	-1.94	4.38	0.33	6.2	0.29	1.45	-0.37	0.13	2.23	-0.47	2.67	1.35	-0.69	-3.33	-0.73	-2.22	-4.05	-8.01	-5.91	-1.83	2.1	-0.22	-6.01	-2.08	3.14	-2.64	1.82	-0.04	-1.32	2.6	5.78	1.86	-3.92	0.930692	0.00527491	7.08331e-06
AT1G04500	AT1G04500	protein_coding	CCT motif family protein		-1.77	-1.9	-5.37	-4.37	-0.47	-6.77	5.98	5.85	2.83	6.73	5.94	2.34	4.52	2.12	-0.04	-3.51	1.69	-4.61	0.1	-3.05	-1.32	-2.5	-1.62	-2.72	-0.13	-3.6	3.9	-2.4	-3.47	-6.3	-2.6	1.43	-1.4	-3.15	0.88	-1.41	-0.22	1.74	-1.09	-4.03	-1.2	2.83	0.363983	0.00592727	4.01424e-06
AT1G04510	AT1G04510	protein_coding	MOS4-associated complex 3A	MAC3A	-0.22	0.56	0.03	-0.05	0.71	-0.34	-0.97	-0.19	-0.87	-0.11	0	0.25	0	-0.29	0.97	0.44	0.87	-0.18	0.24	0.34	0.24	0.4	0.48	-0.13	0.78	0.25	0.76	-0.29	-0.53	-1.05	0.17	0.14	-0.37	0.1	0.08	0	-0.53	-0.1	-0.62	0.02	0.53	0.51	0.0606873	7.8091e-05	0.810162
AT1G04520	AT1G04520	protein_coding	plasmodesmata-located protein 2	PDLP2	0.46	4.03	4.1	0.6	1.09	3.11	-11.67	-8.09	-10.44	-9.94	-4.73	-1.09	-4.16	-1.65	6.94	7.01	6.28	8.3	-0.23	1.01	0.34	-0.08	-1.93	-0.65	3.58	3.64	0.49	2.51	0.06	2.02	0.14	-2.94	-0.99	1.23	-1.85	0.57	-0.56	-0.66	1.29	3.08	1.13	-1.95	0.0626441	0.00139514	3.2591e-10
AT1G04530	AT1G04530	protein_coding	Tetratricopeptide repeat (TPR)-like superfamily protein	TPR4	-1.07	0.3	0.23	-0.81	0.21	-0.16	-3.4	-2.03	-2.81	-1.79	-2.49	-1.19	-1.83	-1.19	0.91	0.84	0.98	0.6	-0.07	0.52	0.59	0.18	0.43	0.19	1.37	1.3	1.02	0.64	-0.07	-0.38	0.26	-0.09	-0.4	0.59	0.25	0.66	0.01	0.07	-0.24	0.35	0.66	0.31	2.8858e-06	0.0433677	0.0974886
AT1G04540	AT1G04540	protein_coding	Calcium-dependent lipid-binding (CaLB domain) family protein		-0.79	-0.18	1.1	-1.13	-1.26	0.6	-4.64	-4.02	-4.43	-4.56	-2.91	-1.01	-2.51	-0.77	1.73	3.01	1.92	3.78	0.07	0.28	0.47	-0.27	-0.81	-0.03	0.61	1.9	-0.13	1.74	1.28	1.86	-0.34	-1.08	-0.5	0.21	-0.53	0.4	0.24	0.19	0.77	0.74	0.16	-0.58	0.0893096	0.828698	0.0240514
AT1G04550	AT1G04550	protein_coding	AUX/IAA transcriptional regulator family protein	IAA12	-0.27	0.73	0.91	-0.13	0.54	0.86	-3.84	-2.84	-3.27	-2.6	-1.83	-0.66	-1.48	-0.49	2	2.18	1.8	2.11	-0.14	0.42	0.21	0	0.23	0.16	1	1.18	0.67	0.99	0.18	0.32	0.14	-0.19	-0.05	0.56	0.23	0.36	0.17	-0.21	-0.07	0.33	0.19	-0.14	0.182806	0.00355786	0.000139335
AT1G04555	AT1G04555	protein_coding	transmembrane protein		-0.9	-0.43	-0.41	-0.77	-0.2	-0.6	1.74	2.21	0.99	1.55	1.07	1.56	0.59	0.76	-0.66	-0.65	-0.4	-0.8	0.13	-0.62	-0.35	0.27	-0.39	-0.54	0.47	0.48	0.56	0.17	0.02	-0.4	0.13	0.23	-0.19	-0.75	-0.65	-0.48	-0.8	0.27	-0.15	-0.09	0.32	0.41	0.000398794	0.0258489	0.0284739
AT1G04570	AT1G04570	protein_coding	Major facilitator superfamily protein		-0.32	-0.81	-2.23	-0.26	-0.41	-1.77	-1.6	-2.09	-1.75	-1.9	3.71	1.8	3.54	2.02	5.3	3.88	5.3	3.93	0.13	-0.03	-0.04	0.19	0.38	0.42	-0.49	-1.91	-0.15	-1.52	-1.42	-1.37	0.07	0.41	0.46	-0.16	0.18	-0.16	0.23	-0.01	0.04	-0.34	-0.39	-0.05	0.25194	0.0338414	1.00721e-07
AT1G04580	AT1G04580	protein_coding	aldehyde oxidase 4	AO4	0.54	-1.53	-4.36	0.48	-1.72	-4.65	8.36	6.29	3.23	1.03	9.23	4.33	6.46	1.33	0.87	-1.97	3.23	0.29	2.13	-2.99	-0.63	2.08	-3.18	-0.92	-2.06	-4.9	-2.2	-5.14	-2.84	-2.93	-0.05	-0.19	-0.29	-5.12	-5.26	-2.76	-3	2.36	2.26	0.14	0.24	0.1	0.793747	0.0403703	2.16595e-05
AT1G04590	AT1G04590	protein_coding	PPR containing-like protein		0.31	1.11	0.94	0.26	0.88	0.98	-2.35	-1.55	-2.07	-1.45	-0.78	-0.14	-0.79	-0.07	1.57	1.41	1.28	1.38	-0.16	0.12	-0.17	-0.21	-0.11	-0.14	0.8	0.64	0.62	0.72	-0.16	0.1	-0.05	-0.23	0.03	0.28	0.1	-0.01	0.07	-0.29	-0.03	0.18	-0.08	-0.26	0.0444738	1.88631e-06	3.60903e-06
AT1G04600	AT1G04600	protein_coding	myosin XI A	XIA	-2.16	-1.15	0.25	-1.33	2.25	-0.7	-1.55	-0.54	-3.96	-0.38	-2.38	0.03	-1.8	-1.17	-0.83	0.57	2.16	-0.79	-0.02	-2.43	0.57	0.82	0.98	-0.38	1.01	2.41	3.58	0.63	1.4	-2.95	0.83	3.4	-0.95	-2.41	0.16	0.58	-1.2	2.99	-1.36	-2.57	1.79	4.36	0.0038405	0.185667	0.720647
AT1G04620	AT1G04620	protein_coding	coenzyme F420 hydrogenase family / dehydrogenase%2C beta subunit family	HCAR	-0.93	0.48	0.16	-0.64	0.8	0.5	0.49	1.91	0.93	2.36	0.4	1.49	0.08	1.22	-0.1	-0.42	-0.85	-1.14	0	0.43	-0.32	0.3	0.75	0.03	1.41	1.09	1.43	1.14	-0.32	-0.29	0.3	0.32	0.34	0.43	0.45	-0.32	-0.27	-0.75	-0.72	-0.02	-0.05	-0.03	0.000145412	0.0127478	0.361346
AT1G04630	AT1G04630	protein_coding	GRIM-19 protein	MEE4	0.18	0.68	0.12	0.43	0.73	0.6	-1.3	-0.8	-0.94	-0.64	-0.67	-0.73	-0.64	-0.48	0.63	0.07	0.3	0.16	-0.26	0.1	-0.23	-0.01	0.15	0.25	0.5	-0.06	0.3	0.17	-0.56	-0.13	0.25	0.05	0.48	0.36	0.16	0.03	0.26	-0.33	0.1	0.2	-0.23	-0.43	0.132031	1.80793e-05	0.270079
AT1G04635	AT1G04635	protein_coding	ribonuclease P family protein / Rpp14 family protein	EMB1687	1.15	1.42	1.49	0.91	0.5	0.64	-2.67	-2.41	-1.94	-2.35	-0.54	-0.2	0.01	-0.26	2.13	2.2	1.95	2.09	-0.19	0.54	0.36	-0.43	-0.38	-0.49	0.26	0.34	-0.41	-0.27	0.08	0.14	-0.24	-0.91	-0.85	0.73	0.05	0.55	-0.06	-0.17	-0.11	0.67	0.61	-0.06	0.00729437	0.0109256	0.000581829
AT1G04640	AT1G04640	protein_coding	lipoyltransferase 2	LIP2	-0.57	0.97	1.91	-0.49	0.87	1.6	-4.85	-3.31	-3.89	-2.53	-3.18	-0.7	-3.11	-1.02	1.67	2.61	0.78	1.51	0.01	0.98	0.08	0.09	0.88	-0.23	1.54	2.48	1.36	2.09	0.94	0.73	0.08	-0.1	-0.31	0.97	0.78	0.07	-0.32	-0.9	-1.1	0.18	0.39	0.21	0.000586846	1.62405e-05	8.61156e-10
AT1G04650	AT1G04650	protein_coding	holliday junction resolvase		-0.46	0.7	0.7	-0.52	0.13	0.08	-4.96	-3.8	-4.52	-3.87	-2.13	-0.97	-1.19	-0.58	2.83	2.83	3.34	3.29	-0.13	0.31	0.81	-0.2	-0.26	0.2	1.16	1.15	0.65	0.61	-0.01	-0.05	-0.07	-0.57	-0.61	0.44	-0.07	0.94	0.39	0.5	0.46	0.5	0.55	0.04	0.276341	0.355406	0.09212
AT1G04660	AT1G04660	protein_coding	glycine-rich protein		8.08	0	2.06	5.07	0	1.08	-0.83	-8.91	-4.07	-9.14	-2.22	-8.24	-1.56	-5.54	-1.4	0.66	2.51	3.6	3.24	0	3.91	0.23	0	2.93	-8.08	-6.02	-5.07	-3.99	2.06	1.08	-3.01	0	-0.98	-3.24	-0.23	0.67	2.7	3.91	2.93	-3.01	-2.03	0.98	0.00556766	1	0.356387
AT1G04680	AT1G04680	protein_coding	Pectin lyase-like superfamily protein		0.17	1.08	1.45	0.15	2.5	0.8	-9.24	-8.33	-10.31	-7.96	-3.22	-1.94	-2.94	-2.29	6.03	6.39	7.36	5.66	0.37	-0.69	0.64	0.34	0.72	-0.01	0.91	1.27	2.35	0.65	0.36	-1.7	-0.03	1.41	-0.65	-1.07	0.38	0.27	-0.35	1.34	-0.72	-1.44	0.62	2.06	0.479386	0.0763941	9.15587e-06
AT1G04690	AT1G04690	protein_coding	potassium channel beta subunit 1	KAB1	-0.22	-1.05	-1.99	-0.15	-0.88	-1.92	1.21	0.39	0.66	-0.08	2.32	0.55	2.36	0.59	1.1	0.16	1.7	0.67	0.25	-0.31	0.29	0.32	-0.14	0.36	-0.83	-1.77	-0.73	-1.77	-0.94	-1.03	0.07	0.17	0.08	-0.56	-0.46	0.04	0.04	0.6	0.51	-0.09	0	0.09	0.11001	6.7105e-07	3.53939e-10
AT1G04700	AT1G04700	protein_coding	PB1 domain-containing protein tyrosine kinase		1.67	-1.29	-1	1.06	-1.06	-0.58	1.24	-1.72	-0.6	-2.72	2.58	-0.1	1.59	-0.04	1.33	1.62	2.2	2.67	0.62	-1.22	-0.36	0.01	-0.99	0.06	-2.96	-2.67	-2.11	-1.64	0.29	0.48	-0.61	0.24	0.43	-1.85	-1	-0.98	0.06	0.86	1.05	-0.85	-1.04	-0.19	0.00021802	0.00201545	0.00338278
AT1G04710	AT1G04710	protein_coding	peroxisomal 3-ketoacyl-CoA thiolase 4	PKT4	0.26	-1.02	1.04	0.23	-0.37	1.39	-1.54	-2.82	-2.45	-3.05	-0.76	0.02	-1.08	0.08	0.78	2.84	1.37	3.12	-0.05	-0.95	-0.37	-0.07	-0.3	-0.02	-1.27	0.78	-0.6	1.16	2.06	1.76	-0.03	0.65	0.35	-0.91	-0.23	-0.32	0.06	0.59	0.29	-0.68	-0.38	0.3	0.0174751	8.85098e-08	1.51594e-08
AT1G04730	AT1G04730	protein_coding	P-loop containing nucleoside triphosphate hydrolases superfamily protein	CTF18	2.45	-1.26	2.12	1.96	0.28	1.31	-4.54	-8.25	-4.51	-6.19	-3.2	-3.53	-2.65	-3.29	1.34	4.73	1.87	2.9	0.07	0.1	0.62	-0.42	1.64	-0.18	-3.71	-0.33	-1.68	-0.64	3.38	1.04	-0.49	1.54	-0.81	0.03	2.06	0.55	0.24	0.52	-1.82	-2.03	0.31	2.35	8.35643e-05	0.160479	0.000625831
AT1G04750	AT1G04750	protein_coding	vesicle-associated membrane protein 721	VAMP721	-0.1	-0.56	-1.53	-0.15	-0.69	-1.63	1.97	1.52	1.54	1	1.8	0.37	1.63	0.15	-0.18	-1.15	0.08	-0.86	0.34	-0.09	0.18	0.29	-0.22	0.08	-0.46	-1.43	-0.54	-1.48	-0.97	-0.94	-0.05	-0.13	-0.1	-0.43	-0.51	-0.17	-0.22	0.26	0.29	0.08	0.05	-0.03	0.451251	0.000229981	2.74489e-09
AT1G04760	AT1G04760	protein_coding	vesicle-associated membrane protein 726	VAMP726	3.41	2.18	2.86	3.23	0.32	1.83	-3.22	-4.46	-5.58	-8.48	-1.25	-1.8	-1.21	-2.61	1.97	2.65	4.37	5.87	-0.32	-2.68	-0.28	-0.51	-4.54	-1.32	-1.23	-0.55	-2.9	-1.4	0.68	1.51	-0.19	-1.86	-1.03	-2.35	-4.03	0.04	-0.81	2.39	3.22	1.67	0.85	-0.83	0.000808086	0.196531	0.00339007
AT1G04770	AT1G04770	protein_coding	Tetratricopeptide repeat (TPR)-like superfamily protein		-0.19	-2.16	-1.51	-0.01	-1.37	-1.49	-0.63	-2.6	-1.23	-2.59	0.97	-0.35	1.03	-0.44	1.59	2.25	2.26	2.15	-0.38	-0.98	-0.31	-0.19	-0.19	-0.29	-1.97	-1.32	-1.36	-1.48	0.65	-0.12	0.18	0.79	0.02	-0.6	0.01	0.07	-0.09	0.67	-0.1	-0.61	0.16	0.77	0.482425	9.84169e-07	1.35325e-05
AT1G04780	AT1G04780	protein_coding	Ankyrin repeat family protein		-0.63	-1	-2.06	-0.42	-0.88	-1.95	2.76	2.39	2.56	2.1	1.93	0.5	1.93	0.41	-0.83	-1.88	-0.63	-1.69	0.1	-0.1	0.1	0.3	0.02	0.21	-0.37	-1.43	-0.46	-1.53	-1.06	-1.06	0.21	0.12	0.11	-0.2	-0.29	0	-0.09	0.2	0.19	0.09	0.09	0.01	7.83469e-05	2.39639e-07	8.43861e-11
AT1G04790	AT1G04790	protein_coding	RING/U-box superfamily protein		0.06	-0.25	0.29	0.09	-0.07	0.11	0.51	0.2	0.42	0.26	-0.48	-0.25	-0.23	-0.21	-0.98	-0.45	-0.65	-0.47	0.03	-0.06	0.28	0.06	0.12	0.1	-0.31	0.23	-0.16	0.02	0.54	0.18	0.03	0.18	-0.18	-0.09	0.06	0.25	0.04	0.34	-0.02	-0.15	0.21	0.35	0.706382	0.079818	0.0397478
AT1G04800	AT1G04800	protein_coding	glycine-rich protein		3.37	4.56	2.81	3.29	5.03	4.21	-6.31	-5.12	-5.82	-4.08	-3.07	-3.64	-4.78	-3.85	3.24	1.49	1.04	0.23	0.24	0.72	-1.47	0.15	1.19	-0.07	1.19	-0.57	1.74	0.92	-1.75	-0.81	-0.09	0.47	1.4	0.49	1.04	-1.71	-0.22	-2.2	-1.26	-0.55	-1.49	-0.94	1.91983e-06	5.25116e-06	1.00964e-05
AT1G04810	AT1G04810	protein_coding	26S proteasome regulatory complex%2C non-ATPase subcomplex%2C Rpn2/Psmd1 subunit		-0.16	-0.36	-1.5	-0.11	-0.26	-1.5	0.92	0.72	1.16	1.01	1.9	0.55	2.16	0.77	0.97	-0.17	1	-0.24	0.15	0.38	0.41	0.2	0.48	0.42	-0.2	-1.35	-0.15	-1.39	-1.15	-1.24	0.05	0.1	0	0.24	0.29	0.27	0.22	0.03	-0.06	-0.05	0.05	0.1	0.399288	0.0452755	1.78285e-07
AT1G04820	AT1G04820	protein_coding	tubulin alpha-4 chain	TUA4	1.51	0.52	0.46	1.42	-0.12	0.5	-0.53	-1.52	-0.82	-2.36	0.59	-0.47	0.37	-0.55	1.12	1.06	1.18	1.81	0.09	-0.19	-0.13	0	-0.84	-0.09	-0.99	-1.05	-1.55	-0.92	-0.06	0.63	-0.09	-0.65	0.04	-0.29	-0.84	-0.22	-0.09	0.06	0.75	0.56	-0.13	-0.69	7.88232e-08	0.00100565	0.00210552
AT1G04830	AT1G04830	protein_coding	Ypt/Rab-GAP domain of gyp1p superfamily protein		-0.24	-0.34	-1.06	-0.25	-0.29	-0.77	1.59	1.5	1.72	1.68	0.83	0.02	0.65	0.13	-0.76	-1.48	-1.07	-1.55	0.02	0.15	-0.16	0.01	0.19	0.12	-0.09	-0.81	-0.04	-0.52	-0.72	-0.48	-0.01	0.05	0.28	0.13	0.18	-0.18	0.11	-0.31	-0.07	-0.05	-0.29	-0.24	0.0245065	0.0020339	1.10058e-08
AT1G04840	AT1G04840	protein_coding	Tetratricopeptide repeat (TPR)-like superfamily protein		1.08	1.08	1.82	0.45	0.37	1.27	0.18	0.18	-0.62	-0.71	1.82	2.56	1.4	2.22	1.64	2.38	2.03	2.93	0.47	-0.33	0.06	-0.16	-1.04	-0.49	0	0.74	-0.08	0.82	0.74	0.9	-0.63	-0.71	-0.55	-0.8	-0.89	-0.41	-0.33	0.39	0.55	0.08	-0.08	-0.17	0.0157408	0.0139833	2.55907e-05
AT1G04850	AT1G04850	protein_coding	ubiquitin-associated (UBA)/TS-N domain-containing protein		-0.27	0.45	-1.23	-0.17	0.27	-0.82	0.48	1.2	0.96	1.4	1.18	0.22	1.03	0.38	0.7	-0.98	0.07	-1.01	-0.07	0.41	-0.22	0.03	0.22	0.19	0.72	-0.96	0.44	-0.65	-1.69	-1.08	0.1	-0.19	0.41	0.48	0.19	-0.16	0.16	-0.63	-0.03	0.28	-0.32	-0.6	0.0130701	0.000161628	1.89051e-09
AT1G04860	AT1G04860	protein_coding	ubiquitin-specific protease 2	UBP2	-0.57	-0.62	-0.37	-0.45	-0.51	-0.62	0.12	0.07	0.07	0	-0.39	-0.19	0.02	-0.16	-0.51	-0.26	-0.05	-0.16	0.09	0.03	0.5	0.21	0.14	0.24	-0.05	0.2	-0.06	-0.18	0.25	-0.12	0.12	0.11	-0.25	-0.06	-0.07	0.41	0.03	0.46	0.1	0.01	0.37	0.37	7.86149e-05	1.77867e-05	0.00164763
AT1G04870	AT1G04870	protein_coding	protein arginine methyltransferase 10	PRMT10	0.51	1.54	0.41	0.33	0.76	-0.03	-1.31	-0.28	-0.52	-0.1	0	-0.09	0.17	-0.19	1.32	0.19	0.7	-0.09	0.2	0.99	0.37	0.03	0.2	-0.08	1.03	-0.09	0.43	-0.36	-1.13	-0.79	-0.17	-0.78	-0.44	0.79	0.18	0.17	-0.1	-0.62	-0.28	0.61	0.27	-0.34	0.00113869	1.14342e-08	0.00313353
AT1G04900	AT1G04900	protein_coding	NADH dehydrogenase ubiquinone complex I%2C assembly factor-like protein (DUF185)		0.81	1.54	1.55	0.52	0.93	1.23	-1.73	-1	-2.05	-1.64	0.65	1.39	0.34	1.04	2.37	2.38	2.38	2.68	0.41	0.09	0.1	0.13	-0.51	-0.22	0.73	0.74	0.41	0.7	0.01	0.29	-0.29	-0.61	-0.32	-0.32	-0.64	-0.31	-0.35	0.01	0.29	0.32	0.04	-0.28	0.00118211	5.883e-06	5.65961e-07
AT1G04910	AT1G04910	protein_coding	O-fucosyltransferase family protein		0.04	0.52	-0.67	-0.16	0.48	-0.85	0.01	0.48	-0.09	0.55	0.45	-0.26	0.55	-0.13	0.44	-0.75	0.64	-0.69	0.02	-0.08	0.12	-0.19	-0.11	-0.05	0.47	-0.71	0.64	-0.69	-1.19	-1.33	-0.2	-0.04	-0.18	-0.1	0.07	0.1	0.13	0.2	0.06	-0.17	-0.03	0.14	0.725471	0.000167904	8.84173e-06
AT1G04920	AT1G04920	protein_coding	sucrose phosphate synthase 3F	SPS3F	2.76	2.67	2.64	2.49	2.64	2.42	-1.4	-1.48	-1.31	-1.17	-0.27	-0.39	-0.33	-0.4	1.13	1.1	0.99	0.76	0.06	0.14	0	-0.21	0.11	-0.23	-0.09	-0.12	0.15	-0.08	-0.03	-0.22	-0.26	-0.03	-0.22	0.08	0.31	-0.06	-0.02	-0.14	-0.33	-0.23	-0.04	0.19	2.0806e-06	2.8669e-06	7.68166e-07
AT1G04930	AT1G04930	protein_coding	hydroxyproline-rich glycoprotein family protein		0.15	-0.8	-0.53	0.03	-1.02	-0.53	1.42	0.47	1.5	0.45	1.42	0.74	1.61	1.05	0	0.26	0.11	0.6	0.15	0.23	0.35	0.04	0.01	0.35	-0.94	-0.68	-1.05	-0.56	0.27	0.49	-0.12	-0.22	0	0.08	-0.03	0.19	0.31	0.11	0.33	0.1	-0.11	-0.22	0.359692	4.08816e-05	0.00121371
AT1G04940	AT1G04940	protein_coding	translocon at the inner envelope membrane of chloroplasts 20	Tic20-I	0.65	0.67	1.16	0.52	0.54	1.49	-1.88	-1.87	-1.85	-1.83	-1.1	-0.59	-1.67	-0.7	0.78	1.27	0.18	1.13	0.06	0.09	-0.51	-0.07	-0.04	-0.18	0.01	0.51	0.02	0.97	0.49	0.95	-0.13	-0.13	0.33	0.03	0.03	-0.57	-0.11	-0.6	-0.14	0	-0.47	-0.46	0.000239276	0.000175214	2.398e-07
AT1G04945	AT1G04945	protein_coding	HIT-type Zinc finger family protein		-0.07	-0.11	0.15	-0.25	0.11	-0.18	-0.98	-1.02	-0.92	-0.56	1.14	1.36	1.24	1.3	2.12	2.38	2.16	1.86	0.12	0.18	0.22	-0.06	0.41	-0.12	-0.04	0.22	0.36	0.06	0.26	-0.3	-0.18	0.22	-0.34	0.06	0.46	0.1	-0.06	0.04	-0.52	-0.4	0.16	0.56	0.699473	0.529478	0.314843
AT1G04950	AT1G04950	protein_coding	TATA BOX ASSOCIATED FACTOR II 59	TAFII59	0.35	1.07	1.06	0.19	0.85	1.27	-0.74	-0.02	-0.29	0.37	-0.33	0.38	-0.62	0.45	0.41	0.4	-0.34	0.08	0.02	0.47	-0.28	-0.14	0.25	-0.07	0.72	0.71	0.66	1.07	-0.01	0.42	-0.15	-0.22	0.21	0.46	0.39	-0.29	0.07	-0.75	-0.32	0.07	-0.36	-0.43	0.0103675	2.40781e-07	1.31983e-07
AT1G04960	AT1G04960	protein_coding	golgin family A protein (DUF1664)		-0.9	-1.72	-1.88	-0.99	-1.49	-1.75	2.12	1.31	1.61	1.11	1.08	0.1	1.01	0.25	-1.05	-1.21	-0.6	-0.86	-0.01	-0.53	-0.08	-0.1	-0.3	0.05	-0.82	-0.98	-0.5	-0.76	-0.16	-0.26	-0.09	0.23	0.13	-0.52	-0.2	-0.07	0.15	0.45	0.35	-0.32	-0.22	0.1	1.76236e-05	7.04905e-09	1.32898e-09
AT1G04970	AT1G04970	protein_coding	lipid-binding serum glycoprotein family protein		-0.36	-1.39	-1.25	-0.33	-0.98	-1.16	2.71	1.68	1.75	1.11	1.31	0.42	1.06	0.23	-1.4	-1.26	-0.7	-0.88	-0.11	-1.06	-0.36	-0.08	-0.64	-0.27	-1.03	-0.89	-0.64	-0.83	0.14	-0.18	0.03	0.41	0.09	-0.95	-0.57	-0.26	-0.19	0.7	0.37	-0.39	-0.06	0.32	0.0049239	4.64833e-09	6.77158e-09
AT1G04980	AT1G04980	protein_coding	PDI-like 2-2	PDIL2-2	0.46	-2.9	0.25	0	-2.43	-0.01	2.73	-0.63	0.86	-1.57	2.81	2.6	2.34	2.33	0.08	3.24	1.47	3.9	0.71	-1.16	0.23	0.24	-0.69	-0.03	-3.36	-0.21	-2.43	-0.01	3.15	2.42	-0.46	0.46	-0.27	-1.87	-0.94	-0.47	-0.28	1.39	0.66	-0.93	-0.2	0.73	0.135556	7.80444e-08	0.332291
AT1G04985	AT1G04985	protein_coding	triacylglycerol lipase-like protein		-0.84	0.04	-0.64	-0.57	-0.03	-0.3	0.44	1.32	0.62	1.16	-0.05	0.15	0.04	0.31	-0.49	-1.16	-0.58	-0.85	-0.29	-0.11	-0.21	-0.02	-0.18	0.14	0.88	0.2	0.54	0.27	-0.68	-0.27	0.27	-0.06	0.34	0.18	-0.16	0.09	0.16	-0.09	0.31	0.33	-0.07	-0.4	9.27831e-07	0.736561	4.42215e-06
AT1G04990	AT1G04990	protein_coding	Zinc finger C-x8-C-x5-C-x3-H type family protein		-0.33	-0.66	-1.36	-0.21	-0.47	-1.24	0.67	0.34	-0.63	-0.89	2.68	1.65	2.76	1.73	2.01	1.31	3.39	2.62	-0.24	-1.53	-0.15	-0.12	-1.34	-0.04	-0.33	-1.03	-0.26	-1.03	-0.7	-0.77	0.12	0.19	0.11	-1.3	-1.22	0.09	0.08	1.38	1.3	-0.07	0	0.08	0.0947883	0.00151213	5.22483e-07
AT1G05000	AT1G05000	protein_coding	Phosphotyrosine protein phosphatases superfamily protein	PFA-DSP1	-0.75	-3.41	-4.02	-0.75	-2.52	-3.41	3.47	0.8	2.38	0.61	3.51	0.24	3.02	0.35	0.04	-0.57	0.63	-0.26	0.12	-0.97	-0.37	0.12	-0.08	0.24	-2.66	-3.27	-1.78	-2.67	-0.61	-0.89	0	0.89	0.6	-1.09	-0.2	-0.49	0.12	0.6	0.31	-0.89	-0.6	0.28	0.0878274	1.26553e-07	1.20613e-08
AT1G05010	AT1G05010	protein_coding	ethylene-forming enzyme	EFE	-0.36	0.25	-1.93	-0.18	0.42	-1.75	1.71	2.32	1.94	2.55	1.32	-0.25	1.19	-0.37	-0.39	-2.57	-0.75	-2.92	0.09	0.32	-0.04	0.26	0.49	0.15	0.61	-1.57	0.61	-1.57	-2.18	-2.17	0.18	0.18	0.18	0.23	0.23	-0.12	-0.12	-0.35	-0.35	0	0	-0.01	0.0965254	0.225678	8.28128e-08
AT1G05020	AT1G05020	protein_coding	ENTH/ANTH/VHS superfamily protein		0.31	2.8	1.03	-0.02	2.52	-0.22	-0.6	1.89	0.11	2.65	-2.71	-2	-1.62	-1.82	-2.11	-3.89	-1.74	-4.47	-0.27	0.44	0.82	-0.61	0.16	-0.42	2.49	0.71	2.54	-0.19	-1.78	-2.73	-0.33	-0.29	-1.24	0.72	0.76	1.09	0.18	0.37	-0.58	-0.04	0.91	0.95	0.319367	4.43994e-08	0.00425216
AT1G05030	AT1G05030	protein_coding	Major facilitator superfamily protein		-0.37	-0.01	-0.07	-0.28	-0.2	0	-0.79	-0.43	-0.76	-0.68	-0.73	-0.44	-0.65	-0.36	0.06	0	0.11	0.32	0.03	0.06	0.12	0.12	-0.13	0.19	0.36	0.3	0.08	0.29	-0.06	0.21	0.08	-0.19	0.07	0.03	-0.25	0.08	0.07	0.05	0.32	0.28	0.01	-0.27	0.0234937	0.959605	0.629038
AT1G05055	AT1G05055	protein_coding	general transcription factor II H2	GTF2H2	0.23	0.29	0.22	0.17	0.13	0.5	-1.21	-1.16	-1.35	-1.39	-0.29	-0.31	-0.34	-0.01	0.92	0.85	1.01	1.38	0.04	-0.1	0	-0.02	-0.25	0.28	0.05	-0.02	-0.04	0.33	-0.07	0.37	-0.07	-0.16	0.28	-0.14	-0.23	-0.04	0.31	0.1	0.53	0.09	-0.35	-0.44	0.137205	0.0714843	0.135658
AT1G05060	AT1G05060	protein_coding	coiled-coil protein		-0.76	-0.57	-0.72	-0.8	-0.3	-1.02	1.18	1.37	1.18	1.68	0.73	0.77	0.99	0.76	-0.44	-0.6	-0.19	-0.91	0	0	0.25	-0.04	0.27	-0.04	0.19	0.04	0.49	-0.22	-0.15	-0.72	-0.04	0.27	-0.3	0	0.31	0.25	-0.01	0.25	-0.31	-0.31	0.26	0.56	6.27705e-05	0.000373558	2.94025e-05
AT1G05065	AT1G05065	protein_coding	CLAVATA3/ESR-RELATED 20	CLE20	-0.05	3.47	3.33	0.12	0.54	2.07	-11.72	-8.2	-4.83	-4.42	-4.45	-1.08	-3.19	-1.24	7.26	7.12	1.64	3.17	0.07	6.95	1.33	0.24	4.02	0.08	3.52	3.37	0.42	1.95	-0.14	1.53	0.17	-2.93	-1.25	6.88	3.79	1.26	-0.16	-5.62	-3.95	3.1	1.42	-1.67	0.958888	0.140253	0.000251367
AT1G05070	AT1G05070	protein_coding	transmembrane protein%2C putative (DUF1068)		-0.59	0.78	-0.39	-0.46	0.54	-0.11	-1.7	-0.33	-1.21	-0.2	-0.63	-0.43	-0.55	-0.19	1.08	-0.09	0.66	0.02	-0.32	0.18	-0.24	-0.2	-0.07	0.04	1.37	0.2	1	0.36	-1.17	-0.64	0.12	-0.25	0.28	0.5	0.13	0.08	0.24	-0.42	0.11	0.37	-0.16	-0.53	0.00200293	0.000141656	0.0191623
AT1G05087	AT1G05087	protein_coding	dentin sialophosphoprotein		-0.47	-0.61	-0.52	-0.05	0.27	-0.6	0.88	0.73	0.97	1.29	-0.84	-0.9	0.67	0.12	-1.72	-1.63	-0.3	-1.17	-0.16	-0.08	1.35	0.26	0.81	1.28	-0.15	-0.06	0.32	-0.55	0.09	-0.87	0.42	0.89	-0.07	0.09	0.55	1.51	1.02	1.42	0.47	-0.47	0.49	0.96	0.0771271	0.0152257	0.0334439
AT1G05090	AT1G05090	protein_coding	dentin sialophosphoprotein-like protein		0.22	0.46	-0.02	0.14	0.52	0.06	0.6	0.84	0.18	0.56	0.45	0.21	0.15	0.08	-0.16	-0.63	-0.02	-0.48	-0.07	-0.5	-0.37	-0.16	-0.44	-0.29	0.24	-0.24	0.38	-0.08	-0.47	-0.46	-0.08	0.06	0.08	-0.42	-0.28	-0.29	-0.13	0.13	0.15	-0.14	-0.16	-0.02	0.15796	0.00440235	0.901796
AT1G05100	AT1G05100	protein_coding	mitogen-activated protein kinase kinase kinase 18	MAPKKK18	0.92	-3.62	-5.73	0.79	-1.34	-5.69	3.82	-0.72	1.04	-1.09	7.45	0.81	7.42	0.94	3.64	1.53	6.38	2.03	-0.53	-3.31	-0.56	-0.66	-1.03	-0.52	-4.54	-6.65	-2.13	-6.48	-2.11	-4.35	-0.13	2.28	0.04	-2.78	-0.36	-0.03	0.14	2.74	0.5	-2.41	-0.17	2.24	0.158171	2.57882e-06	6.03184e-09
AT1G05120	AT1G05120	protein_coding	Helicase protein with RING/U-box domain-containing protein		0.15	-0.3	-0.76	0.09	0.13	-0.71	1.91	1.46	1.69	1.73	1.03	0.12	1.17	0.37	-0.89	-1.34	-0.52	-1.36	0.02	-0.2	0.17	-0.04	0.23	0.22	-0.45	-0.91	0.04	-0.8	-0.46	-0.84	-0.05	0.43	0.05	-0.22	0.27	0.15	0.25	0.37	-0.02	-0.49	-0.1	0.38	0.249991	0.0143044	4.57425e-06
AT1G05140	AT1G05140	protein_coding	Peptidase M50 family protein		-0.88	0.01	0.94	-0.77	0.15	1.06	-2.77	-1.88	-2.94	-2.02	-1.73	0.09	-1.72	0.12	1.04	1.98	1.22	2.14	-0.06	-0.23	-0.05	0.04	-0.09	0.07	0.88	1.82	0.92	1.84	0.93	0.92	0.1	0.14	0.13	-0.17	-0.14	0.01	0.03	0.18	0.16	-0.04	-0.02	0.02	7.99213e-06	0.979944	1.33278e-06
AT1G05150	AT1G05150	protein_coding	Calcium-binding tetratricopeptide family protein		0.56	0.54	0.85	0.63	0.52	0.65	-0.43	-0.45	-0.25	-0.36	-1.1	-0.81	-0.84	-0.82	-0.68	-0.36	-0.59	-0.46	-0.01	0.16	0.25	0.06	0.14	0.04	-0.02	0.29	-0.11	0.02	0.31	0.13	0.07	-0.02	-0.2	0.17	0.09	0.26	-0.01	0.09	-0.1	0.09	0.27	0.18	0.000334773	0.000309139	2.25788e-06
AT1G05160	AT1G05160	protein_coding	cytochrome P450%2C family 88%2C subfamily A%2C polypeptide 3	CYP88A3	0.5	1.91	1.53	0.27	1.48	1.27	-1.12	0.29	0.16	1.37	-1.08	-0.05	-0.66	0.34	0.04	-0.33	-0.82	-1.03	-0.05	1.23	0.37	-0.28	0.8	0.11	1.41	1.03	1.2	1	-0.38	-0.21	-0.22	-0.43	-0.26	1.29	1.08	0.42	0.38	-0.87	-0.69	0.21	0.04	-0.17	0.00640279	1.16502e-08	5.72147e-08
AT1G05170	AT1G05170	protein_coding	Galactosyltransferase family protein		-1.12	-0.82	-1.36	-0.98	-1.12	-1.22	-1.57	-1.28	-1.61	-1.75	-0.73	-0.97	-0.5	-0.74	0.85	0.31	1.11	1.01	-0.28	-0.32	-0.06	-0.15	-0.63	0.08	0.3	-0.24	-0.14	-0.23	-0.54	-0.1	0.13	-0.3	0.14	-0.04	-0.47	0.22	0.23	0.26	0.71	0.43	-0.01	-0.44	5.6407e-05	0.00080826	2.88238e-06
AT1G05180	AT1G05180	protein_coding	NAD(P)-binding Rossmann-fold superfamily protein	AXR1	-0.21	0.53	-0.23	-0.23	0.28	-0.43	0.04	0.78	0.29	0.79	0.95	0.93	0.83	0.63	0.91	0.14	0.55	-0.16	0.16	0.41	0.05	0.15	0.15	-0.15	0.75	-0.02	0.5	-0.21	-0.77	-0.71	-0.01	-0.26	-0.2	0.25	0.01	-0.11	-0.3	-0.36	-0.31	0.24	0.19	-0.06	0.0598455	7.26024e-05	0.027368
AT1G05190	AT1G05190	protein_coding	Ribosomal protein L6 family	emb2394	0.43	1.19	2.34	0.4	0.95	2.41	-1.91	-1.15	-1.29	-0.75	-3.14	-1.23	-3.15	-1.14	-1.23	-0.08	-1.86	-0.39	-0.05	0.57	-0.06	-0.08	0.32	0.01	0.76	1.91	0.55	2.01	1.15	1.47	-0.03	-0.24	0.07	0.61	0.4	-0.02	0.09	-0.63	-0.32	0.21	-0.1	-0.32	0.0117548	9.12003e-07	4.03626e-10
AT1G05200	AT1G05200	protein_coding	glutamate receptor 3.4	GLR3.4	-0.61	0.53	0.6	-0.54	0.53	0.95	-2.2	-1.07	-1.8	-0.72	-1.63	-0.42	-1.69	-0.2	0.58	0.65	0.11	0.53	-0.17	0.23	-0.24	-0.11	0.23	0.11	1.14	1.21	1.08	1.5	0.07	0.42	0.06	0	0.35	0.4	0.35	-0.07	0.22	-0.47	-0.12	0.06	-0.29	-0.35	0.000798381	0.00182489	0.000467507
AT1G05205	AT1G05205	protein_coding	hexokinase-1 protein		0.74	0.16	0.43	0.87	-0.32	0.4	-1.03	-1.61	-0.5	-1.69	-0.42	-0.73	-0.23	-0.7	0.61	0.88	0.27	0.99	-0.37	0.17	-0.18	-0.23	-0.31	-0.2	-0.58	-0.31	-1.19	-0.47	0.27	0.72	0.14	-0.47	-0.03	0.53	-0.08	0.19	0.03	-0.34	0.11	0.61	0.16	-0.45	0.000516525	0.382653	0.0139249
AT1G05210	AT1G05210	protein_coding	Transmembrane protein 97%2C Putative		1.92	0.64	2.88	1.64	0.01	2.42	-1.42	-2.7	-2.05	-3.68	-1.38	-0.42	-1.58	-0.8	0.03	2.28	0.47	2.87	0.15	-0.49	-0.05	-0.13	-1.11	-0.51	-1.28	0.96	-1.63	0.78	2.24	2.41	-0.28	-0.62	-0.46	-0.63	-0.98	-0.2	-0.38	0.43	0.6	0.34	0.18	-0.16	1.50273e-05	0.0845377	1.06059e-07
AT1G05230	AT1G05230	protein_coding	homeodomain GLABROUS 2	HDG2	0.88	0.86	0.92	0.73	0.72	0.63	-0.29	-0.3	-0.55	-0.56	-0.51	-0.47	-0.6	-0.71	-0.22	-0.16	-0.06	-0.15	0.47	0.22	0.38	0.32	0.07	0.09	-0.02	0.04	-0.02	-0.1	0.06	-0.09	-0.15	-0.15	-0.3	-0.26	-0.26	-0.09	-0.24	0.17	0.02	0	0.15	0.15	0.00041966	0.00034986	0.000142087
AT1G05270	AT1G05270	protein_coding	TraB family protein		-0.32	0.17	-0.54	-0.28	0.33	-0.45	0.51	1	0.76	1.37	0.06	-0.16	0.14	-0.03	-0.45	-1.16	-0.62	-1.4	-0.06	0.18	0.02	-0.02	0.35	0.11	0.49	-0.22	0.61	-0.17	-0.71	-0.78	0.04	0.17	0.09	0.25	0.37	0.08	0.13	-0.16	-0.24	-0.12	-0.05	0.08	0.0111082	0.134409	0.000104865
AT1G05300	AT1G05300	protein_coding	zinc transporter 5 precursor	ZIP5	-1.22	-0.54	0.56	-1.12	-0.52	0.48	1.59	2.27	3.12	3.72	0.59	2.37	1.19	2.8	-1	0.1	-1.93	-0.93	-0.25	1.27	0.35	-0.15	1.29	0.27	0.68	1.78	0.6	1.6	1.1	1	0.1	0.02	-0.08	1.53	1.45	0.6	0.42	-0.93	-1.02	0.08	0.18	0.1	0.00230532	0.0747642	0.0589717
AT1G05310	AT1G05310	protein_coding	Pectin lyase-like superfamily protein		1.53	3.29	1.54	2	-0.6	4.51	-10.04	-8.28	-2.12	-4.72	-4.15	-4.14	-6.83	-4.32	5.89	4.14	-4.71	0.4	-0.05	7.87	-2.73	0.41	3.98	0.24	1.76	0.01	-2.6	2.51	-1.75	5.11	0.47	-3.9	2.97	7.92	3.56	-2.68	-0.18	-10.6	-3.74	4.36	-2.5	-6.86	0.106356	0.239569	0.331387
AT1G05320	AT1G05320	protein_coding	myosin heavy chain%2C embryonic smooth protein		-0.62	-0.04	1.01	-0.65	-0.52	0.7	-3.52	-2.93	-3.82	-3.69	-2.33	-0.69	-2.36	-1.01	1.19	2.24	1.46	2.69	0.34	0.04	0.31	0.31	-0.45	-0.01	0.59	1.64	0.13	1.35	1.05	1.22	-0.03	-0.49	-0.32	-0.3	-0.76	-0.03	-0.31	0.27	0.45	0.46	0.28	-0.17	0.018478	0.916446	0.000434492
AT1G05330	AT1G05330	protein_coding	hypothetical protein		1.34	-0.64	-3.49	0.1	1.31	-3.64	3.94	1.96	-1.7	-0.49	7.25	2.42	4.29	0.55	3.31	0.46	5.99	1.04	2.07	-3.57	-0.89	0.83	-1.62	-1.05	-1.98	-4.83	1.21	-3.74	-2.85	-4.95	-1.24	1.95	-0.16	-5.64	-2.45	-2.96	-1.87	2.68	0.57	-3.19	-1.08	2.1	0.325854	0.421494	0.000173198
AT1G05340	AT1G05340	protein_coding	cysteine-rich TM module stress tolerance protein		-0.9	-1.76	-3.56	-1.01	-1.48	-4.08	8.54	7.68	8.63	8.16	8.46	5.8	8.48	5.41	-0.08	-1.88	-0.15	-2.75	-0.31	-0.23	-0.3	-0.42	0.05	-0.81	-0.86	-2.66	-0.47	-3.07	-1.8	-2.6	-0.11	0.28	-0.52	0.08	0.47	0.02	-0.39	-0.06	-0.87	-0.39	0.41	0.8	0.120233	9.2349e-06	4.60234e-09
AT1G05350	AT1G05350	protein_coding	NAD(P)-binding Rossmann-fold superfamily protein		0.27	0.27	-0.08	0.17	-0.02	0.05	0.16	0.16	-0.08	-0.27	0.5	0.14	0.46	0.34	0.34	-0.02	0.54	0.61	-0.03	-0.27	-0.07	-0.13	-0.56	0.07	0	-0.36	-0.19	-0.12	-0.36	0.07	-0.1	-0.29	0.13	-0.24	-0.43	-0.04	0.2	0.2	0.63	0.19	-0.23	-0.42	0.00985851	0.00740694	0.359585
AT1G05360	AT1G05360	protein_coding	vacuole membrane-like protein	KMS2	0.62	1.14	0.85	0.6	1.22	0.52	-1.17	-0.65	-1.64	-1.02	-0.56	-0.33	-0.66	-0.75	0.61	0.32	0.98	0.27	0.12	-0.35	0.02	0.1	-0.27	-0.31	0.52	0.23	0.62	-0.09	-0.29	-0.71	-0.02	0.09	-0.33	-0.47	-0.37	-0.1	-0.41	0.37	-0.05	-0.1	0.31	0.42	0.00272134	8.88811e-06	0.000109823
AT1G05370	AT1G05370	protein_coding	Sec14p-like phosphatidylinositol transfer family protein		1.67	2.34	3.45	1.42	1.3	2.93	-1.56	-0.89	-0.29	-0.4	-1.86	-0.09	-3.08	-1.56	-0.3	0.81	-2.79	-1.16	0.46	1.74	-0.75	0.21	0.7	-1.27	0.67	1.78	-0.12	1.51	1.11	1.63	-0.25	-1.04	-0.52	1.28	0.49	-1.21	-1.48	-2.49	-1.97	0.78	0.27	-0.52	0.0287959	0.00798753	0.000345505
AT1G05380	AT1G05380	protein_coding	Acyl-CoA N-acyltransferase with RING/FYVE/PHD-type zinc finger protein		-0.11	-0.2	-0.24	-0.17	-0.1	-0.78	1.06	0.97	1.16	1.23	0.19	0.06	0.54	-0.07	-0.87	-0.91	-0.63	-1.3	0.16	0.26	0.5	0.1	0.36	-0.03	-0.09	-0.12	0.07	-0.61	-0.03	-0.68	-0.05	0.1	-0.54	0.1	0.26	0.35	-0.14	0.25	-0.4	-0.16	0.48	0.64	0.310011	0.0551695	0.0252503
AT1G05385	AT1G05385	protein_coding	photosystem II 11 kDa protein-like protein	LPA19	-0.39	-0.26	2.1	-0.43	-0.17	2.07	-1.34	-1.21	-1.32	-1.06	-3.03	-0.54	-3.2	-0.7	-1.69	0.67	-1.88	0.36	-0.12	-0.1	-0.29	-0.16	-0.01	-0.32	0.13	2.49	0.26	2.5	2.36	2.24	-0.04	0.09	-0.03	0.01	0.15	-0.17	-0.16	-0.19	-0.31	-0.13	-0.01	0.12	0.028488	0.123628	3.40431e-09
AT1G05400	AT1G05400	protein_coding	hypothetical protein		0.22	0.18	-0.05	0.03	-0.49	-0.07	1.77	1.74	1.39	0.88	0.57	0.3	0.2	0.11	-1.2	-1.44	-1.19	-0.77	0.7	0.32	0.33	0.51	-0.35	0.32	-0.03	-0.27	-0.52	-0.1	-0.23	0.42	-0.19	-0.67	-0.02	-0.38	-0.86	-0.36	-0.19	0.01	0.67	0.48	-0.17	-0.65	0.726768	0.709985	0.921899
AT1G05410	AT1G05410	protein_coding	CDPK adapter%2C putative (DUF1423)		0.45	1.37	0.5	0.35	0.96	0.47	-0.78	0.14	-0.01	0.6	-0.71	-0.66	-0.5	-0.37	0.07	-0.8	-0.49	-0.97	-0.18	0.58	0.03	-0.29	0.17	0	0.92	0.05	0.61	0.13	-0.86	-0.49	-0.1	-0.41	-0.03	0.77	0.46	0.21	0.29	-0.55	-0.17	0.3	-0.07	-0.38	0.00685105	1.42786e-07	0.00198485
AT1G05420	AT1G05420	protein_coding	ovate family protein 12	OFP12	3.73	1.83	6.13	2.36	4.76	6.73	-2.18	-4.08	-4.57	-2.16	-3.65	-1.25	-3.35	1.02	-1.46	2.83	1.21	3.18	0.58	-1.8	0.87	-0.79	1.13	1.48	-1.9	2.4	2.4	4.37	4.3	1.97	-1.37	2.93	0.6	-2.38	1.92	0.29	2.26	2.68	0.35	-4.3	-1.97	2.33	0.00291989	0.341146	0.00066331
AT1G05430	AT1G05430	protein_coding	hypothetical protein		-0.15	-0.39	-0.27	-0.16	-0.39	-0.12	-0.1	-0.35	-0.31	-0.54	-0.57	-0.69	-0.44	-0.4	-0.47	-0.34	-0.13	0.14	0.02	-0.18	0.16	0.02	-0.17	0.3	-0.24	-0.12	-0.23	0.03	0.13	0.27	-0.01	0	0.14	-0.2	-0.19	0.13	0.28	0.34	0.48	-0.01	-0.15	-0.14	0.268601	0.00537752	0.0400971
AT1G05440	AT1G05440	protein_coding	C-8 sterol isomerase		5.46	0	5.57	3.61	0	4.26	-3.57	-9.03	-4.89	-8.5	-3.39	-3.28	-5.25	-4.59	0.18	5.75	-0.36	3.91	1.32	0	-0.54	-0.53	0	-1.84	-5.46	0.11	-3.61	0.65	5.57	4.26	-1.85	0	-1.31	-1.32	0.53	-1.86	-1.31	-0.54	-1.84	-1.85	-0.55	1.31	0.000129975	1	0.000903393
AT1G05450	AT1G05450	protein_coding	Bifunctional inhibitor/lipid-transfer protein/seed storage 2S albumin superfamily protein		0	-0.7	-6.58	0	-1.61	-4.33	8.38	7.68	6.2	4.6	6.44	-0.14	3.09	-1.25	-1.94	-7.81	-3.11	-5.84	0	-2.18	-3.36	0	-3.08	-1.11	-0.7	-6.58	-1.61	-4.33	-5.88	-2.73	0	-0.91	2.25	-2.18	-3.08	-3.36	-1.11	-1.18	1.97	0.91	-2.25	-3.15	1	0.355806	0.00065941
AT1G05460	AT1G05460	protein_coding	P-loop containing nucleoside triphosphate hydrolases superfamily protein	SDE3	0.25	4.01	1.84	0.38	3.74	1.95	-6.44	-2.68	-5.52	-2.16	-1.92	-0.33	-1.79	-0.22	4.51	2.35	3.72	1.94	-0.13	0.79	0	0.01	0.52	0.11	3.76	1.59	3.35	1.57	-2.17	-1.79	0.14	-0.27	0.11	0.92	0.51	0.13	0.1	-0.79	-0.41	0.41	0.03	-0.38	0.309714	2.90591e-08	5.9378e-07
AT1G05470	AT1G05470	protein_coding	DNAse I-like superfamily protein	CVP2	1.06	3.26	4.1	1.06	3.04	3.09	-5.01	-2.81	-4.55	-2.56	-4.19	-1.15	-3.78	-1.75	0.82	1.66	0.77	0.81	0.17	0.63	0.58	0.17	0.42	-0.43	2.2	3.04	1.99	2.03	0.84	0.04	0	-0.22	-1.02	0.46	0.25	0.41	-0.6	-0.05	-0.85	0.21	1.01	0.8	0.00673387	2.38526e-06	3.99216e-08
AT1G05490	AT1G05490	protein_coding	chromatin remodeling 31	chr31	-0.33	-3.8	-2.33	-0.5	-6.68	-1.96	6.92	3.45	-0.04	-6.21	5.45	3.46	1.42	-0.03	-1.47	0.01	1.46	6.18	3.36	-3.59	-0.67	3.19	-6.47	-0.3	-3.47	-1.99	-6.18	-1.45	1.48	4.72	-0.17	-2.88	0.37	-6.95	-9.66	-4.03	-3.49	2.92	6.17	2.7	-0.54	-3.25	0.763877	0.000137159	0.00273485
AT1G05500	AT1G05500	protein_coding	Calcium-dependent lipid-binding (CaLB domain) family protein	NTMC2T2.1	-0.18	-0.31	-0.67	-0.2	-0.2	-0.62	-0.39	-0.53	-0.93	-0.93	0.28	-0.21	0.18	-0.24	0.67	0.32	1.11	0.69	0	-0.54	-0.1	-0.02	-0.42	-0.05	-0.14	-0.49	0	-0.42	-0.35	-0.42	-0.02	0.12	0.05	-0.54	-0.4	-0.1	-0.03	0.44	0.37	-0.14	-0.07	0.07	0.198488	0.023107	5.11917e-05
AT1G05510	AT1G05510	protein_coding	naphthalene 1%2C2-dioxygenase subunit alpha (DUF1264)		0	0	-4.02	0	-2.25	-5.53	0	0	0.85	-1.4	6.43	2.42	6.27	0.74	6.43	2.42	5.42	2.14	0	0.85	-0.17	0	-1.4	-1.68	0	-4.02	-2.25	-5.53	-4.02	-3.28	0	-2.25	-1.52	0.85	-1.4	-0.17	-1.68	-1.02	-0.28	2.25	1.52	-0.74	1	1	0.0691241
AT1G05520	AT1G05520	protein_coding	Sec23/Sec24 protein transport family protein		-0.4	-0.87	-1.26	-0.5	-0.39	-1.51	1.44	0.97	0.69	0.8	1.23	0.37	1.19	0.17	-0.21	-0.6	0.5	-0.62	0.31	-0.43	0.28	0.22	0.04	0.02	-0.47	-0.86	0.1	-1.02	-0.39	-1.12	-0.1	0.48	-0.26	-0.75	-0.17	-0.04	-0.2	0.71	-0.03	-0.57	0.16	0.74	0.00391684	1.46128e-06	1.44594e-08
AT1G05540	AT1G05540	protein_coding	hypothetical protein (DUF295)		-0.01	0.04	1.73	0.2	1.47	2.03	-7.23	-7.17	-7.35	-6.07	-4.02	-2.29	-3.77	-1.94	3.2	4.89	3.58	4.14	-0.3	-0.43	-0.05	-0.1	1	0.25	0.05	1.74	1.27	1.83	1.69	0.56	0.21	1.43	0.3	-0.12	1.1	0.25	0.35	0.38	-0.75	-1.22	-0.09	1.13	0.982703	0.941573	5.11666e-07
AT1G05550	AT1G05550	protein_coding	hypothetical protein (DUF295)		0.29	-0.54	2.35	0.42	0.05	2.55	-4.26	-5.09	-6.18	-6.55	-3.34	-1.29	-3.81	-1.69	0.92	3.8	2.36	4.86	-0.28	-2.19	-0.75	-0.15	-1.6	-0.55	-0.83	2.05	-0.37	2.13	2.88	2.5	0.13	0.59	0.21	-1.91	-1.45	-0.48	-0.4	1.44	1.06	-0.46	-0.08	0.38	0.4905	0.525083	6.81239e-05
AT1G05560	AT1G05560	protein_coding	UDP-glucosyltransferase 75B1	UGT75B1	-0.82	-1.3	-1.99	-0.62	-1.04	-1.58	-0.66	-1.13	-1.2	-1.63	1.53	0.36	1.22	0.25	2.18	1.49	2.42	1.88	-0.11	-0.66	-0.42	0.09	-0.41	-0.02	-0.48	-1.17	-0.43	-0.97	-0.69	-0.54	0.21	0.25	0.41	-0.55	-0.5	-0.31	-0.11	0.24	0.39	-0.05	-0.2	-0.15	0.00862938	0.000255373	1.9529e-06
AT1G05570	AT1G05570	protein_coding	callose synthase 1	CALS1	-0.52	1.17	0.18	-0.65	0.23	-0.42	0.43	2.13	1.52	2.41	1.06	1.76	1.59	1.82	0.63	-0.37	0.06	-0.59	0.31	1.4	0.84	0.18	0.46	0.24	1.69	0.7	0.88	0.23	-0.99	-0.65	-0.13	-0.94	-0.6	1.09	0.28	0.53	0.06	-0.56	-0.22	0.81	0.47	-0.34	0.0757724	0.000328289	0.486342
AT1G05575	AT1G05575	protein_coding	transmembrane protein		-1.75	-2.49	-1.45	-0.91	-2.05	-2.23	8.55	7.81	5.76	4.62	4.69	4.99	3.48	2.15	-3.86	-2.82	-2.29	-2.47	1.25	-1.54	0.03	2.08	-1.11	-0.75	-0.74	0.3	-1.14	-1.32	1.04	-0.18	0.83	0.43	-0.78	-2.79	-3.19	-1.22	-2.83	1.57	0.36	0.4	1.62	1.21	0.231421	5.64168e-05	0.00702486
AT1G05590	AT1G05590	protein_coding	beta-hexosaminidase 2	HEXO2	0.21	1.13	1.88	0.01	0.85	1.55	-2.97	-2.05	-3.2	-2.36	-2.07	-0.41	-2.09	-0.55	0.9	1.64	1.1	1.81	0.19	-0.04	0.17	-0.01	-0.32	-0.15	0.92	1.66	0.84	1.54	0.74	0.7	-0.2	-0.28	-0.32	-0.23	-0.31	-0.02	-0.14	0.21	0.17	0.08	0.12	0.04	0.339521	0.000180896	1.75961e-07
AT1G05600	AT1G05600	protein_coding	Tetratricopeptide repeat (TPR)-like superfamily protein	EMB3101	0.06	1.04	2.23	0.06	0.99	1.97	-1.18	-0.21	-0.55	0.38	-2.1	0.07	-1.9	0.01	-0.92	0.28	-1.35	-0.37	-0.01	0.62	0.19	-0.01	0.58	-0.07	0.97	2.16	0.93	1.91	1.19	0.98	0	-0.05	-0.26	0.63	0.59	0.2	-0.06	-0.43	-0.65	0.04	0.26	0.21	0.787646	0.000134036	2.42933e-08
AT1G05610	AT1G05610	protein_coding	ADP-glucose pyrophosphorylase small subunit 2	APS2	2.16	1.76	2.49	2.2	3.31	3.22	1.33	0.93	-1.41	-0.29	0.84	1.17	-1.13	-0.1	-0.49	0.24	0.28	0.19	0.27	-2.47	-1.7	0.31	-0.92	-0.97	-0.4	0.33	1.12	1.03	0.74	-0.09	0.04	1.56	0.73	-2.74	-1.22	-1.97	-1.28	0.77	-0.06	-1.52	-0.69	0.83	0.00647077	0.00971502	0.000791527
AT1G05620	AT1G05620	protein_coding	uridine-ribohydrolase 2	URH2	1.24	-2.62	-2.05	0.92	-2.25	-1.47	5.08	1.22	2.19	-0.98	3.23	-0.05	2.13	-0.26	-1.84	-1.27	-0.06	0.73	0.6	-2.29	-0.51	0.28	-1.92	0.07	-3.86	-3.28	-3.17	-2.38	0.58	0.79	-0.32	0.37	0.58	-2.89	-2.2	-1.11	-0.21	1.78	1.99	-0.69	-0.9	-0.21	0.000621469	6.44813e-08	6.20375e-07
AT1G05630	AT1G05630	protein_coding	Endonuclease/exonuclease/phosphatase family protein	5PTASE13	0.29	0.32	1.2	0.28	-0.07	0.88	-1.26	-1.23	-1.45	-1.79	-1.4	-0.49	-0.93	-0.32	-0.14	0.75	0.52	1.47	0.13	-0.06	0.6	0.12	-0.44	0.28	0.03	0.91	-0.34	0.61	0.88	0.95	-0.01	-0.38	-0.32	-0.19	-0.56	0.47	0.16	0.66	0.73	0.37	0.31	-0.06	0.122191	0.0868128	3.07072e-06
AT1G05640	AT1G05640	protein_coding	Ankyrin repeat family protein		2.27	1.83	1.81	1.47	1.32	0.8	0.34	-0.09	-0.33	-0.48	1.06	0.61	0.75	0.07	0.73	0.71	1.08	0.56	0.84	0.17	0.53	0.05	-0.34	-0.49	-0.43	-0.45	-0.15	-0.67	-0.02	-0.52	-0.79	-0.52	-1.02	-0.67	-0.39	-0.31	-0.54	0.35	-0.15	-0.28	0.22	0.5	0.00091637	0.00416199	0.0016323
AT1G05670	AT1G05670	protein_coding	Pentatricopeptide repeat (PPR-like) superfamily protein		0.2	-0.61	0.94	0.25	-0.38	0.66	0.23	-0.58	-0.62	-1.24	-0.65	0.09	-0.74	-0.33	-0.88	0.67	-0.11	0.92	0.18	-0.67	0.1	0.23	-0.44	-0.18	-0.81	0.74	-0.62	0.41	1.55	1.03	0.05	0.23	-0.28	-0.85	-0.66	-0.08	-0.41	0.77	0.25	-0.18	0.33	0.52	0.386674	0.00999838	0.000266378
AT1G05675	AT1G05675	protein_coding	UDP-Glycosyltransferase superfamily protein		-3.98	-1.72	1.84	-1.74	-1.28	0.47	6.38	8.63	4.81	5.27	2.3	8.12	2.51	4.72	-4.07	-0.51	-2.3	-0.55	0.89	-0.67	1.1	3.13	-0.23	-0.26	2.26	5.81	0.46	2.21	3.56	1.76	2.24	0.44	-1.36	-1.56	-3.36	0.21	-3.39	1.77	-0.03	1.8	3.6	1.8	0.00188681	0.000554573	0.000353423
AT1G05680	AT1G05680	protein_coding	Uridine diphosphate glycosyltransferase 74E2	UGT74E2	1.63	-2.66	-1.27	1.66	-2.24	-2.53	8.46	4.17	6.34	2.44	10.42	7.52	9.91	5.73	1.96	3.35	3.58	3.29	0.55	-1.57	0.05	0.58	-1.14	-1.21	-4.29	-2.9	-3.9	-4.19	1.39	-0.29	0.03	0.42	-1.26	-2.12	-1.73	-0.5	-1.79	1.62	-0.06	-0.39	1.29	1.68	0.118319	2.13278e-06	0.000987748
AT1G05690	AT1G05690	protein_coding	BTB and TAZ domain protein 3	BT3	-1.94	-0.92	-0.45	-1.46	-0.79	-0.83	-3.06	-2.04	-1.7	-1.03	-1.85	-0.36	-1.28	-0.65	1.21	1.68	0.41	0.38	-0.5	0.86	0.06	-0.02	0.99	-0.32	1.02	1.49	0.67	0.63	0.47	-0.04	0.48	0.13	-0.38	1.36	1.01	0.56	-0.3	-0.8	-1.31	0.35	0.86	0.51	1.21907e-06	0.00217498	0.0531881
AT1G05700	AT1G05700	protein_coding	Leucine-rich repeat transmembrane protein kinase protein		-1.23	1.51	0.43	0.58	0.8	0.35	1.33	4.06	2.52	2.74	2.43	4.08	2.3	2.07	1.1	0.02	-0.22	-0.67	0.02	1.22	-0.1	1.84	0.51	-0.18	2.74	1.66	0.22	-0.23	-1.08	-0.45	1.81	-0.71	-0.08	1.2	-1.32	-0.13	-2.02	-1.32	-0.69	2.52	1.89	-0.63	0.227339	0.0499126	0.517607
AT1G05710	AT1G05710	protein_coding	basic helix-loop-helix (bHLH) DNA-binding superfamily protein		0.75	-2.65	-2.74	0.9	-2.68	-2.9	4.68	1.28	3.44	-0.13	4.07	0.58	3.25	-0.54	-0.61	-0.69	-0.19	-0.41	0.12	-1.13	-0.71	0.26	-1.15	-0.87	-3.41	-3.49	-3.57	-3.8	-0.08	-0.22	0.14	-0.03	-0.16	-1.24	-1.41	-0.82	-1.13	0.42	0.28	0.17	0.31	0.14	0.103358	4.7468e-06	2.28195e-06
AT1G05720	AT1G05720	protein_coding	selenoprotein family protein		-0.05	-0.26	-0.75	-0.05	-0.36	-0.53	1.6	1.4	1.16	0.86	1.01	0.31	0.39	-0.09	-0.59	-1.09	-0.77	-0.94	0.25	-0.19	-0.36	0.25	-0.29	-0.15	-0.21	-0.7	-0.31	-0.48	-0.5	-0.18	0	-0.1	0.22	-0.44	-0.54	-0.62	-0.4	-0.18	0.15	0.1	-0.22	-0.32	0.78048	0.0889991	6.52481e-05
AT1G05730	AT1G05730	protein_coding	FAM136A-like protein (DUF842)		0.78	0.95	1.03	0.37	1.83	0.5	-1.46	-1.29	-2.28	-0.82	1.75	2	1.6	1.72	3.21	3.3	3.88	2.55	0.06	-0.76	-0.1	-0.35	0.12	-0.63	0.17	0.25	1.45	0.12	0.08	-1.33	-0.41	0.88	-0.53	-0.82	0.47	-0.16	-0.28	0.66	-0.75	-1.29	0.13	1.41	0.0687574	0.0828923	0.00488871
AT1G05750	AT1G05750	protein_coding	Tetratricopeptide repeat (TPR)-like superfamily protein	PDE247	0.67	1.04	1.48	0.53	0.91	1.51	0.07	0.44	0.7	1.09	0.91	1.72	0.87	1.85	0.84	1.28	0.16	0.76	-0.18	0.45	-0.22	-0.32	0.33	-0.19	0.37	0.81	0.39	0.98	0.44	0.6	-0.14	-0.13	0.03	0.63	0.65	-0.05	0.13	-0.68	-0.52	-0.02	-0.17	-0.16	0.00963132	0.000246514	2.87689e-06
AT1G05760	AT1G05760	protein_coding	Mannose-binding lectin superfamily protein	RTM1	0.95	3.1	2.43	1.04	3.2	1.17	-2.42	-0.27	-4.91	-2.76	-3.09	-1.62	-3.78	-3.65	-0.67	-1.35	1.13	-0.9	0.28	-2.21	-0.41	0.37	-2.12	-1.67	2.15	1.47	2.15	0.12	-0.67	-2.03	0.09	0.1	-1.26	-2.49	-2.48	-0.68	-2.03	1.81	0.45	-0.01	1.35	1.36	0.132972	0.000292671	0.00343355
AT1G05780	AT1G05780	protein_coding	Vacuolar ATPase assembly integral membrane protein VMA21-like domain-containing protein		0.46	-0.39	-0.25	0.14	-0.48	-0.26	2.42	1.57	0.99	0.37	1.35	0.64	0.41	0.01	-1.07	-0.93	-0.58	-0.36	0.22	-1.21	-0.72	-0.1	-1.3	-0.73	-0.85	-0.71	-0.62	-0.4	0.14	0.21	-0.32	-0.09	-0.01	-1.43	-1.2	-0.94	-0.63	0.49	0.57	-0.23	-0.31	-0.08	0.0487659	0.0623653	0.213672
AT1G05783	AT1G05783	protein_coding	hypothetical protein		-1.69	-0.89	-1.93	-1.15	-1.16	-2.02	4.13	4.93	5.92	5.91	3.25	3.01	4.36	3.5	-0.88	-1.92	-1.56	-2.41	-0.77	1.02	0.35	-0.23	0.75	0.26	0.8	-0.24	-0.01	-0.87	-1.04	-0.86	0.54	-0.28	-0.09	1.79	0.98	1.12	0.49	-0.67	-0.49	0.81	0.63	-0.18	0.00300008	0.00501394	8.30552e-06
AT1G05785	AT1G05785	protein_coding	Got1/Sft2-like vescicle transport protein family		-0.39	-0.73	-0.92	-0.29	-1.02	-1.75	1.22	0.88	0.34	-0.4	0.81	0.28	1.07	-0.39	-0.4	-0.6	0.74	0.01	0.06	-0.82	0.32	0.17	-1.11	-0.51	-0.34	-0.53	-0.74	-1.47	-0.2	-0.73	0.1	-0.3	-0.83	-0.88	-1.28	0.26	-0.67	1.14	0.61	0.4	0.93	0.53	0.181636	0.0115377	0.00172201
AT1G05790	AT1G05790	protein_coding	lipase class 3 family protein		-0.31	0.11	-0.85	-0.23	0.24	-0.62	2.16	2.58	2	2.48	1.01	0.46	0.83	0.44	-1.15	-2.12	-1.17	-2.04	-0.02	-0.18	-0.19	0.06	-0.05	0.04	0.42	-0.55	0.48	-0.39	-0.97	-0.87	0.07	0.13	0.23	-0.16	-0.1	-0.18	-0.02	-0.02	0.08	-0.05	-0.16	-0.1	0.00822158	0.24847	1.93121e-07
AT1G05800	AT1G05800	protein_coding	alpha/beta-Hydrolases superfamily protein	DGL	0	-7.95	-4.36	0	-4.05	-4.65	6.42	-1.53	4.11	0.06	5.33	0.97	4.79	0.14	-1.09	2.5	0.68	0.09	0	-2.31	-0.54	0	1.59	-0.83	-7.95	-4.36	-4.05	-4.65	3.59	-0.6	0	3.9	-0.29	-2.31	1.59	-0.54	-0.83	1.77	-2.41	-3.9	0.29	4.18	1	0.0186883	0.076625
AT1G05805	AT1G05805	protein_coding	basic helix-loop-helix (bHLH) DNA-binding superfamily protein		-0.74	-0.07	-0.7	-0.56	0.21	-0.49	3.17	3.83	3.58	4.35	1.43	1.47	1.65	1.72	-1.74	-2.36	-1.93	-2.63	-0.11	0.31	0.11	0.07	0.59	0.32	0.66	0.04	0.77	0.07	-0.62	-0.7	0.17	0.28	0.2	0.42	0.52	0.22	0.25	-0.2	-0.27	-0.11	-0.03	0.08	5.57473e-05	0.549935	1.99159e-05
AT1G05810	AT1G05810	protein_coding	Rab GTPase-like A5A protein	RABA5E	0.15	0.74	0.99	0.12	0.2	0.36	1.7	2.29	2.09	2.16	-1.45	-0.61	-1.5	-1.26	-3.16	-2.9	-3.59	-3.42	0.35	0.74	0.31	0.32	0.2	-0.32	0.59	0.84	0.08	0.24	0.25	0.16	-0.03	-0.54	-0.63	0.39	-0.13	-0.05	-0.65	-0.43	-0.52	0.51	0.6	0.09	0.611341	0.00622878	0.00137405
AT1G05820	AT1G05820	protein_coding	SIGNAL PEPTIDE PEPTIDASE-LIKE 5	SPPL5	-0.02	-0.24	0.54	0.19	-0.25	0.16	-0.08	-0.31	-0.3	-0.74	-1.21	-0.65	-1.26	-1.29	-1.13	-0.35	-0.97	-0.55	0.22	0.01	0.17	0.43	0	-0.2	-0.22	0.56	-0.44	-0.03	0.78	0.42	0.21	-0.01	-0.37	-0.21	-0.43	-0.05	-0.63	0.16	-0.2	0.22	0.58	0.36	0.9582	0.333613	0.0358091
AT1G05830	AT1G05830	protein_coding	trithorax-like protein 2	ATX2	0.38	0.43	0.53	0.32	0.6	0.29	0.34	0.39	0.38	0.66	-0.29	-0.15	-0.2	-0.24	-0.63	-0.54	-0.59	-0.89	0.11	0.15	0.2	0.05	0.32	-0.04	0.05	0.14	0.27	-0.03	0.09	-0.31	-0.06	0.17	-0.24	0.04	0.27	0.09	-0.09	0.05	-0.36	-0.22	0.18	0.4	0.000142234	2.33751e-05	2.0267e-06
AT1G05835	AT1G05835	protein_coding	PHD finger protein		4.59	4.1	4.38	4.48	4.76	3.97	-2.47	-2.95	-2.91	-2.63	-2.14	-2.34	-2.96	-3.46	0.33	0.61	-0.05	-0.83	-0.21	-0.64	-1.02	-0.31	0.01	-1.43	-0.49	-0.2	0.28	-0.51	0.28	-0.78	-0.11	0.65	-0.41	-0.44	0.32	-0.81	-1.12	-0.38	-1.44	-0.76	0.3	1.07	1.61241e-08	3.93911e-08	5.02946e-09
AT1G05840	AT1G05840	protein_coding	Eukaryotic aspartyl protease family protein		-0.48	0.07	-0.91	-0.4	-0.06	-1.1	2.12	2.67	2.46	2.8	0.54	0.11	0.41	-0.28	-1.58	-2.56	-2.05	-3.08	0.24	0.58	0.11	0.32	0.45	-0.07	0.55	-0.43	0.34	-0.69	-0.98	-1.04	0.08	-0.13	-0.19	0.34	0.13	-0.13	-0.39	-0.47	-0.52	0.21	0.26	0.06	0.00030055	0.511101	1.17178e-07
AT1G05850	AT1G05850	protein_coding	Chitinase family protein	POM1	-0.89	0.83	0.18	-0.68	-0.22	0.36	-2.98	-1.26	-2.36	-1.91	-2.75	-1.67	-2.76	-1.71	0.24	-0.4	-0.39	0.19	0.15	0.77	0.14	0.36	-0.28	0.32	1.72	1.08	0.46	1.04	-0.64	0.59	0.21	-1.05	0.18	0.62	-0.64	-0.01	-0.05	-0.63	0.6	1.26	0.03	-1.23	3.82137e-05	4.89107e-05	0.226431
AT1G05860	AT1G05860	protein_coding	INO80 complex subunit D-like protein		-0.12	1.25	0.28	0.07	0.82	0.31	-1.68	-0.3	-1.03	-0.28	-0.92	-0.52	-1.2	-0.96	0.75	-0.22	-0.17	-0.67	0.11	0.76	-0.16	0.3	0.32	-0.13	1.37	0.4	0.75	0.24	-0.97	-0.51	0.19	-0.44	0.03	0.65	0.02	-0.27	-0.43	-0.92	-0.46	0.63	0.16	-0.47	0.445319	5.18621e-07	0.0599648
AT1G05870	AT1G05870	protein_coding	hypothetical protein (DUF1685)		-0.35	1.66	-0.19	-0.23	1.26	-0.08	-4.21	-2.2	-4.16	-2.67	-0.89	-0.72	-0.9	-0.75	3.32	1.47	3.26	1.92	-0.02	0.03	-0.04	0.1	-0.37	0.08	2.01	0.16	1.48	0.15	-1.85	-1.33	0.13	-0.4	0.11	0.05	-0.48	-0.01	-0.03	-0.07	0.45	0.53	0.01	-0.52	0.0515444	3.42615e-07	0.253452
AT1G05880	AT1G05880	protein_coding	RING/U-box superfamily protein	ARI12	-5.44	-2.93	3.37	-4	-5.78	1.67	6.2	8.7	6.47	4.69	3.85	12.66	3.43	9.1	-2.35	3.96	-3.04	4.41	1.48	1.76	1.06	2.93	-1.09	-0.63	2.51	8.81	-1.78	5.67	6.3	7.45	1.44	-2.84	-1.7	0.27	-4.01	-0.42	-3.56	-0.69	0.45	4.29	3.14	-1.15	0.0287014	0.0183525	0.00251411
AT1G05890	AT1G05890	protein_coding	RING/U-box superfamily protein	ARI5	0.36	0.19	-1.16	0.2	0.12	-1.15	2.89	2.72	3.2	3.11	1.78	0.25	1.75	0.39	-1.11	-2.47	-1.45	-2.72	0.05	0.35	0.02	-0.11	0.28	0.03	-0.17	-1.52	-0.09	-1.36	-1.36	-1.27	-0.16	-0.07	0.01	0.3	0.39	-0.03	0.13	-0.34	-0.25	-0.08	-0.17	-0.08	0.00387078	0.0786806	1.15654e-08
AT1G05894	AT1G05894	protein_coding	hypothetical protein		-0.22	0.26	-1.77	0.67	0.24	-1.66	0.81	1.28	1.23	0.8	1.67	0.11	2.15	-0.18	0.86	-1.17	0.92	-0.98	-0.96	-0.54	-0.47	-0.07	-0.55	-0.36	0.47	-1.56	-0.43	-2.33	-2.03	-1.9	0.88	-0.02	0.11	0.42	-0.48	0.48	-0.29	0.07	0.19	0.9	0.77	-0.13	0.604651	0.477389	8.71914e-05
AT1G05900	AT1G05900	protein_coding	endonuclease III 2	NTH2	-0.55	-0.65	-0.68	-0.54	-0.14	-0.35	-1.08	-1.18	-1.73	-1.33	-0.67	-0.8	-0.77	-0.58	0.41	0.38	0.96	0.75	-0.17	-0.81	-0.26	-0.15	-0.3	0.06	-0.1	-0.13	0.4	0.19	-0.03	-0.21	0.01	0.51	0.33	-0.64	-0.15	-0.1	0.22	0.55	0.36	-0.5	-0.31	0.18	8.66638e-05	1.20568e-05	4.28455e-06
AT1G05910	AT1G05910	protein_coding	cell division cycle protein 48-related / CDC48-like protein		0.24	-0.35	0.3	0.24	-0.76	0.07	-0.63	-1.22	-0.86	-1.86	0.24	0.3	0.52	0.35	0.87	1.51	1.39	2.21	0.1	-0.14	0.38	0.09	-0.55	0.15	-0.59	0.06	-1	-0.17	0.65	0.82	0	-0.41	-0.23	-0.24	-0.64	0.28	0.06	0.52	0.7	0.4	0.23	-0.18	0.0812071	0.0140231	0.0245426
AT1G05940	AT1G05940	protein_coding	cationic amino acid transporter 9	CAT9	-0.35	-0.53	-0.14	-0.33	-0.39	-0.41	0.24	0.05	-0.25	-0.31	-0.05	0.15	-0.28	-0.36	-0.29	0.1	-0.03	-0.05	0.21	-0.28	-0.02	0.23	-0.14	-0.29	-0.19	0.21	-0.06	-0.08	0.39	-0.02	0.02	0.14	-0.27	-0.49	-0.36	-0.23	-0.52	0.26	-0.15	-0.13	0.28	0.41	0.015671	0.000536336	0.26582
AT1G05950	AT1G05950	protein_coding	hypothetical protein		2.02	1.36	0.87	2.13	2.08	1.24	-0.27	-0.93	-0.82	-0.87	-0.73	-1.88	-1.08	-1.97	-0.47	-0.96	-0.25	-1.09	-0.38	-0.93	-0.72	-0.27	-0.22	-0.35	-0.66	-1.15	-0.05	-0.89	-0.49	-0.84	0.1	0.72	0.37	-0.56	0.05	-0.34	-0.08	0.21	-0.14	-0.61	-0.26	0.35	0.000322854	0.00758712	0.0600052
AT1G05960	AT1G05960	protein_coding	ARM repeat superfamily protein		0.21	0	0.01	0.21	-0.09	-0.22	0.57	0.36	0.27	-0.03	0.24	0.04	0.33	-0.1	-0.33	-0.32	0.06	-0.07	0.09	-0.21	0.18	0.09	-0.3	-0.05	-0.21	-0.19	-0.3	-0.43	0.02	-0.12	0	-0.09	-0.23	-0.3	-0.39	0.09	-0.14	0.39	0.25	0.09	0.23	0.14	0.0598307	0.986694	0.893266
AT1G05970	AT1G05970	protein_coding	RNA-binding (RRM/RBD/RNP motifs) family protein		0.41	1.5	1.62	-0.05	1.16	1.61	-1.5	-0.41	-1.12	0.1	-1.75	-0.54	-1.88	-0.21	-0.26	-0.13	-0.76	-0.31	0.05	0.43	-0.07	-0.41	0.1	-0.08	1.08	1.21	1.22	1.67	0.13	0.45	-0.46	-0.33	-0.01	0.38	0.51	-0.12	0.33	-0.5	-0.18	-0.13	-0.45	-0.32	0.0310417	5.77904e-07	1.2068e-07
AT1G06000	AT1G06000	protein_coding	UDP-Glycosyltransferase superfamily protein		0.66	-0.39	1.08	0.69	-1.08	1.1	-5.57	-6.62	-5.25	-7.01	-2.78	-2.36	-2.8	-2.38	2.79	4.26	2.45	4.63	0.3	0.62	0.28	0.32	-0.07	0.31	-1.05	0.42	-1.77	0.41	1.47	2.18	0.03	-0.69	0.02	0.32	-0.39	-0.02	-0.02	-0.34	0.37	0.71	0	-0.71	0.00174552	0.0785189	1.09135e-05
AT1G06010	AT1G06010	protein_coding	basic leucine zipper/W2 domain protein		0.63	1.57	1.58	0.54	1.5	1.39	-1.97	-1.02	-2.11	-1.15	-1.04	-0.08	-1.62	-0.77	0.93	0.94	0.49	0.38	-0.05	-0.19	-0.63	-0.14	-0.27	-0.83	0.95	0.95	0.96	0.85	0.01	-0.11	-0.09	-0.08	-0.19	-0.14	-0.13	-0.59	-0.69	-0.44	-0.56	-0.01	0.1	0.12	0.00556725	1.62132e-06	4.7802e-07
AT1G06020	AT1G06020	protein_coding	pfkB-like carbohydrate kinase family protein		-0.02	0.25	1.73	-0.47	0.69	1.68	0.05	0.32	-0.03	1.13	-0.14	1.61	-0.81	1.35	-0.19	1.29	-0.78	0.22	0.14	0.06	-0.52	-0.31	0.5	-0.57	0.27	1.75	1.16	2.16	1.49	0.99	-0.45	0.44	-0.05	-0.09	0.81	-0.67	-0.26	-0.58	-1.07	-0.9	-0.41	0.49	0.973708	0.444462	1.81188e-05
AT1G06040	AT1G06040	protein_coding	B-box zinc finger family protein	STO	-0.92	-0.45	-0.07	-0.8	-0.03	0.11	-2.62	-2.16	-2.81	-2.04	-1.73	-0.89	-1.9	-0.99	0.89	1.27	0.91	1.05	0.01	-0.18	-0.16	0.12	0.24	0.02	0.47	0.85	0.77	0.91	0.38	0.14	0.12	0.42	0.18	-0.19	0.12	-0.16	-0.1	0.02	-0.22	-0.31	-0.06	0.25	1.53583e-05	0.00473931	0.628177
AT1G06050	AT1G06050	protein_coding	ENHANCED DISEASE RESISTANCE-like protein (DUF1336)		-0.19	-0.67	-0.04	-0.36	-0.39	0.05	1.82	1.34	1.46	1.43	-0.56	-0.41	-0.37	0.05	-2.38	-1.75	-1.82	-1.38	-0.18	-0.55	0.02	-0.35	-0.26	0.11	-0.48	0.14	-0.03	0.41	0.63	0.44	-0.17	0.28	0.09	-0.37	0.09	0.19	0.46	0.56	0.37	-0.46	-0.27	0.19	0.152479	2.62503e-05	0.732053
AT1G06060	AT1G06060	protein_coding	LisH and RanBPM domains containing protein		-0.11	-0.66	-0.4	-0.09	-0.58	-0.4	1.46	0.91	1.31	0.82	0.41	0.12	0.3	0	-1.05	-0.79	-1	-0.82	-0.01	-0.16	-0.11	0.02	-0.08	-0.1	-0.55	-0.29	-0.49	-0.31	0.26	0.18	0.02	0.08	0.01	-0.15	-0.09	-0.1	-0.12	0.05	-0.03	-0.06	0.02	0.07	0.387822	2.99676e-05	0.00214413
AT1G06070	AT1G06070	protein_coding	Basic-leucine zipper (bZIP) transcription factor family protein		0.26	-0.19	-0.61	0.24	0.06	-0.52	0.96	0.52	0.39	0.21	0.86	-0.01	0.54	-0.22	-0.1	-0.53	0.15	-0.43	0.26	-0.32	-0.06	0.24	-0.06	0.03	-0.45	-0.87	-0.18	-0.76	-0.42	-0.58	-0.02	0.25	0.09	-0.58	-0.31	-0.32	-0.21	0.26	0.1	-0.27	-0.11	0.16	0.0188375	0.0590663	6.02285e-06
AT1G06080	AT1G06080	protein_coding	delta 9 desaturase 1	ADS1	6.5	2.84	0	6.58	2.94	0	-6.84	-10.5	-6.54	-10.18	-4.67	-11.17	-4.34	-10.92	2.17	-0.67	2.2	-0.74	-0.33	-0.03	0	-0.25	0.06	0	-3.66	-6.5	-3.64	-6.58	-2.84	-2.94	0.07	0.1	0	0.29	0.32	0.33	0.25	0.03	-0.06	-0.02	0.07	0.1	3.1535e-05	0.209311	1
AT1G06100	AT1G06100	protein_coding	Fatty acid desaturase family protein		5.9	1.84	4	4.46	0	0.48	0.34	-3.71	-2.84	-7.29	-2.1	-4	0.82	-3.15	-2.44	-0.28	3.66	4.14	1.94	-1.24	4.86	0.5	-3.08	1.34	-4.06	-1.9	-4.46	-3.97	2.16	0.48	-1.44	-1.84	-3.52	-3.18	-3.58	2.92	0.84	6.1	4.42	0.4	2.07	1.68	0.000314799	0.35693	0.0177978
AT1G06110	AT1G06110	protein_coding	SKP1/ASK-interacting protein 16	SKIP16	-0.1	0.77	0.27	-0.1	0.55	0.2	0.65	1.52	1.33	1.98	-0.46	-0.09	-0.57	-0.27	-1.11	-1.6	-1.91	-2.25	0.01	0.7	-0.1	0.02	0.48	-0.17	0.87	0.38	0.64	0.3	-0.5	-0.34	0.01	-0.22	-0.07	0.69	0.46	-0.11	-0.19	-0.8	-0.65	0.23	0.08	-0.15	0.481109	2.186e-05	0.0454574
AT1G06130	AT1G06130	protein_coding	glyoxalase 2-4	GLX2-4	-0.55	-0.07	-0.12	-0.45	0.09	0.09	0.3	0.78	0.38	0.92	-0.35	0.09	-0.66	-0.12	-0.64	-0.69	-1.04	-1.04	-0.04	0.04	-0.35	0.06	0.2	-0.15	0.48	0.43	0.54	0.54	-0.05	0	0.1	0.16	0.2	0.08	0.14	-0.32	-0.21	-0.4	-0.35	-0.06	-0.11	-0.05	8.08243e-05	0.513734	0.242239
AT1G06135	AT1G06135	protein_coding	transmembrane protein		0	-5.5	-3.08	0	-5.08	-3.19	10.2	4.71	7.98	2.89	6.82	3.73	6.37	3.18	-3.39	-0.97	-1.61	0.29	0	-2.23	-0.45	0	-1.81	-0.55	-5.5	-3.08	-5.08	-3.19	2.42	1.89	0	0.42	-0.11	-2.23	-1.81	-0.45	-0.55	1.78	1.26	-0.42	0.11	0.52	1	3.50597e-05	0.00360632
AT1G06137	AT1G06137	protein_coding	transmembrane protein		0	-5.51	-3.31	0	-4.12	-3.13	12.51	7.01	11.36	7.24	7.1	3.79	8.12	4.99	-5.41	-3.21	-3.24	-2.25	0	-1.15	1.02	0	0.23	1.2	-5.51	-3.31	-4.12	-3.13	2.2	1	0	1.38	0.18	-1.15	0.23	1.02	1.2	2.17	0.97	-1.38	-0.18	1.2	1	7.41853e-07	0.00102996
AT1G06140	AT1G06140	protein_coding	Pentatricopeptide repeat (PPR) superfamily protein	MEF3	0.36	-0.37	2.12	0.43	0.55	1.74	0.01	-0.71	0.41	0.53	0.59	2.36	1.59	2.9	0.58	3.07	1.18	2.38	-0.66	-0.27	0.34	-0.59	0.65	-0.04	-0.73	1.76	0.12	1.32	2.49	1.2	0.07	0.91	-0.38	0.39	1.24	0.99	0.55	0.6	-0.69	-0.85	0.45	1.29	0.294099	0.286746	9.37065e-07
AT1G06143	AT1G06143	protein_coding	basic helix loop helix DNA-binding superfamily protein		0.25	0.25	2.2	0.14	0.39	1.67	-1.42	-1.42	-1.39	-1.14	-0.68	1.28	-0.34	1.2	0.75	2.71	1.05	2.34	-0.05	-0.02	0.29	-0.16	0.12	-0.24	0	1.96	0.25	1.53	1.96	1.29	-0.11	0.14	-0.53	0.03	0.28	0.34	-0.09	0.3	-0.37	-0.25	0.43	0.67	0.290984	0.335358	2.79856e-08
AT1G06148	AT1G06148	protein_coding	hypothetical protein		-0.06	-2.9	-2.44	0.13	-2.88	-1.87	6.52	3.67	5.84	2.83	1.27	-1.12	1.36	-0.64	-5.25	-4.79	-4.48	-3.47	-0.05	-0.73	0.04	0.14	-0.71	0.61	-2.84	-2.39	-3.01	-2	0.46	1.01	0.19	0.02	0.57	-0.68	-0.84	0.09	0.47	0.76	1.32	0.17	-0.39	-0.55	0.967487	8.46028e-06	0.00147346
AT1G06150	AT1G06150	protein_coding	basic helix loop helix (bHLH) DNA-binding superfamily protein	EMB1444	0.19	0.82	1.76	0.22	0.74	1.77	-0.42	0.21	-0.2	0.31	-1.54	0.03	-1.39	0.16	-1.12	-0.18	-1.19	-0.15	-0.09	0.13	0.06	-0.06	0.04	0.07	0.63	1.56	0.51	1.55	0.94	1.03	0.03	-0.08	0.01	0.22	0.11	0.15	0.13	-0.07	0.03	0.11	0.02	-0.09	0.188487	1.89461e-05	2.86032e-09
AT1G06160	AT1G06160	protein_coding	octadecanoid-responsive AP2/ERF 59	ORA59	-2.91	-0.39	1.31	-2.07	-0.29	0.83	4.77	7.29	3.74	5.52	-0.53	3.69	-2.16	0.73	-5.3	-3.6	-5.9	-4.79	0.76	-0.27	-0.87	1.6	-0.17	-1.36	2.52	4.22	1.78	2.89	1.7	1.12	0.84	0.1	-0.49	-1.03	-1.77	-1.63	-2.96	-0.61	-1.19	0.74	1.33	0.58	0.00738985	0.300002	0.00989873
AT1G06180	AT1G06180	protein_coding	myb domain protein 13	MYB13	3.24	0.39	-0.09	3.13	-0.14	-0.13	4.87	2.02	4.43	1.16	4.2	0.87	3.69	0.42	-0.67	-1.15	-0.74	-0.74	0.08	-0.36	-0.44	-0.03	-0.89	-0.48	-2.85	-3.33	-3.27	-3.26	-0.48	0	-0.11	-0.53	-0.04	-0.44	-0.85	-0.51	-0.45	-0.07	0.41	0.41	-0.07	-0.48	1.19621e-07	0.117592	0.71987
AT1G06190	AT1G06190	protein_coding	Rho termination factor	RHON1	0.49	0.4	1.52	0.41	0.34	1.47	-1.37	-1.45	-0.91	-0.99	-1.1	-0.07	-1.12	-0.06	0.27	1.39	-0.2	0.93	0.04	0.49	0.02	-0.04	0.43	-0.03	-0.09	1.03	-0.07	1.06	1.12	1.13	-0.08	-0.06	-0.05	0.45	0.47	-0.02	0.01	-0.47	-0.46	-0.02	-0.03	-0.01	0.000842859	0.00298792	2.11769e-09
AT1G06200	AT1G06200	protein_coding	Peptidase S24/S26A/S26B/S26C family protein		-0.53	0.7	-0.33	-0.33	0.54	-0.35	0.19	1.41	0.82	1.69	0.2	0.39	0.33	0.31	0.01	-1.02	-0.49	-1.38	-0.11	0.52	0.02	0.08	0.37	0.01	1.22	0.19	0.87	-0.02	-1.03	-0.89	0.2	-0.16	-0.02	0.63	0.28	0.13	-0.08	-0.5	-0.36	0.35	0.21	-0.14	3.05875e-05	6.90299e-07	0.000937053
AT1G06210	AT1G06210	protein_coding	ENTH/VHS/GAT family protein		-0.53	-1.15	-1.45	-0.44	-0.74	-1.12	0.38	-0.24	-0.13	-0.43	0.96	0.05	1.12	0.44	0.58	0.29	1.25	0.87	0.02	-0.49	0.18	0.11	-0.08	0.5	-0.62	-0.91	-0.3	-0.68	-0.29	-0.38	0.09	0.41	0.32	-0.51	-0.19	0.16	0.39	0.67	0.58	-0.32	-0.23	0.09	0.000451798	9.2129e-08	3.36927e-09
AT1G06220	AT1G06220	protein_coding	Ribosomal protein S5/Elongation factor G/III/V family protein	MEE5	0.12	0.55	0.53	0.15	0.69	0.39	-1.73	-1.3	-1.37	-0.84	-0.48	-0.07	-0.27	-0.02	1.25	1.23	1.11	0.81	0.13	0.49	0.34	0.16	0.62	0.2	0.43	0.41	0.54	0.24	-0.02	-0.29	0.03	0.14	-0.14	0.36	0.46	0.21	0.04	-0.15	-0.42	-0.11	0.17	0.27	0.288762	7.27676e-05	7.29212e-05
AT1G06230	AT1G06230	protein_coding	global transcription factor group E4	GTE4	0.15	-0.24	-0.21	0.16	-0.07	-0.14	1.29	0.9	1.47	1.24	0.22	-0.14	0.43	0.13	-1.07	-1.04	-1.05	-1.11	-0.08	0.11	0.13	-0.06	0.28	0.21	-0.39	-0.36	-0.23	-0.3	0.03	-0.07	0.01	0.17	0.08	0.18	0.34	0.21	0.27	0.02	-0.07	-0.16	-0.06	0.1	0.131558	0.0134897	0.02505
AT1G06240	AT1G06240	protein_coding	diiron containing four-helix bundle family ferritin protein%2C putative (Protein of unknown function DUF455)		-0.56	1.68	1.72	-0.49	1.7	1.29	-5.33	-3.09	-4.95	-2.75	-2.64	-0.36	-2.29	-0.5	2.69	2.73	2.66	2.25	0.01	0.4	0.37	0.08	0.42	-0.06	2.24	2.28	2.2	1.78	0.04	-0.41	0.07	0.02	-0.43	0.39	0.34	0.36	-0.14	-0.03	-0.48	0.04	0.5	0.45	0.0156105	1.52615e-05	4.60458e-07
AT1G06250	AT1G06250	protein_coding	alpha/beta-Hydrolases superfamily protein		0.7	1.99	1.92	0.24	1.95	1.53	-2.59	-1.29	-2.46	-0.74	-0.93	0.29	-0.62	0.67	1.65	1.58	1.84	1.41	-0.38	-0.26	-0.07	-0.84	-0.29	-0.46	1.3	1.22	1.72	1.29	-0.07	-0.43	-0.46	-0.04	-0.39	0.13	0.55	0.32	0.38	0.19	-0.17	-0.42	-0.06	0.36	0.0143488	4.92785e-06	1.12329e-06
AT1G06260	AT1G06260	protein_coding	Cysteine proteinases superfamily protein		-0.16	1.64	1.57	-0.07	1.65	1.86	1.34	3.13	2.61	4.33	-0.97	0.75	-1.09	0.84	-2.31	-2.38	-3.71	-3.5	0.1	1.37	-0.02	0.19	1.39	0.27	1.79	1.72	1.72	1.93	-0.07	0.21	0.09	0.02	0.3	1.27	1.2	-0.12	0.08	-1.39	-1.11	0.07	-0.21	-0.28	0.510759	6.5724e-07	1.48392e-06
AT1G06270	AT1G06270	protein_coding	Pentatricopeptide repeat (PPR) superfamily protein		0.36	1.06	0.95	0.31	1.06	0.57	-2.86	-2.16	-3.31	-2.56	0.08	0.66	-0.23	0.04	2.94	2.82	3.09	2.6	0.24	-0.21	-0.06	0.19	-0.21	-0.43	0.7	0.59	0.75	0.26	-0.12	-0.49	-0.05	0	-0.37	-0.45	-0.4	-0.3	-0.63	0.15	-0.22	-0.05	0.32	0.37	0.122178	0.00151341	0.000262176
AT1G06290	AT1G06290	protein_coding	acyl-CoA oxidase 3	ACX3	-0.49	-1.46	-1.39	-0.27	-0.98	-1.34	2.26	1.28	1.53	0.82	1.15	0.25	0.91	-0.16	-1.11	-1.03	-0.61	-0.98	0.26	-0.47	0.03	0.48	0.01	0.07	-0.98	-0.9	-0.71	-1.07	0.08	-0.36	0.22	0.48	0.04	-0.73	-0.46	-0.23	-0.41	0.5	0.06	-0.27	0.17	0.44	0.00169749	1.40028e-08	1.31876e-08
AT1G06360	AT1G06360	protein_coding	Fatty acid desaturase family protein		7.36	6.36	9.34	6.63	7.19	9.18	-7.97	-8.97	-9.17	-8.62	-5.33	-3.35	-6.95	-4.4	2.64	5.62	2.22	4.22	0.79	-0.41	-0.83	0.07	0.42	-0.98	-1	1.98	0.55	2.55	2.98	2	-0.72	0.83	-0.15	-1.2	0.36	-1.62	-1.05	-0.42	-1.41	-1.56	-0.57	0.98	1.23834e-08	0.0031366	4.901e-09
AT1G06380	AT1G06380	protein_coding	Ribosomal protein L1p/L10e family		0.15	0.35	0.2	0.19	0.29	0.02	-2.17	-1.97	-1.53	-1.44	-0.14	-0.09	0.18	0.01	2.03	1.88	1.71	1.45	-0.2	0.44	0.12	-0.16	0.37	-0.06	0.2	0.05	0.09	-0.17	-0.15	-0.26	0.04	-0.07	-0.18	0.64	0.53	0.32	0.1	-0.32	-0.43	0.11	0.22	0.11	0.329424	0.0381718	0.152694
AT1G06390	AT1G06390	protein_coding	GSK3/SHAGGY-like protein kinase 1	GSK1	-0.41	1.03	-0.21	-0.25	0.79	-0.44	-1.22	0.21	-0.75	0.29	-0.43	-0.23	-0.37	-0.56	0.79	-0.44	0.38	-0.84	0.03	0.5	0.09	0.19	0.27	-0.13	1.44	0.2	1.03	-0.19	-1.24	-1.22	0.16	-0.24	-0.22	0.48	0.07	0.06	-0.32	-0.41	-0.4	0.4	0.39	-0.01	0.00435151	5.03162e-07	0.0870384
AT1G06400	AT1G06400	protein_coding	Ras-related small GTP-binding family protein	ARA-2	-0.59	-0.06	-1.43	-0.58	-0.14	-1.18	1.98	2.51	2.49	2.93	0.56	-0.28	0.64	0.04	-1.42	-2.79	-1.85	-2.89	-0.14	0.37	-0.06	-0.13	0.29	0.19	0.53	-0.84	0.44	-0.6	-1.37	-1.04	0.01	-0.08	0.25	0.51	0.42	0.08	0.32	-0.43	-0.1	0.09	-0.24	-0.33	7.33098e-05	0.615253	1.36057e-09
AT1G06410	AT1G06410	protein_coding	trehalose-phosphatase/synthase 7	TPS7	-0.58	-0.6	-0.71	-0.49	-0.55	-0.77	0.74	0.71	0.57	0.5	0.05	-0.08	0.38	0.1	-0.69	-0.79	-0.19	-0.41	-0.03	-0.2	0.3	0.06	-0.15	0.23	-0.03	-0.13	-0.06	-0.28	-0.1	-0.22	0.09	0.05	-0.06	-0.17	-0.21	0.33	0.18	0.5	0.38	0.03	0.15	0.12	0.000184135	6.71783e-05	1.04784e-05
AT1G06420	AT1G06420	protein_coding	DNA ligase-like protein		3.19	1.94	3.23	2.6	4.24	3.29	-3.82	-5.07	-7.3	-5.66	-2.48	-2.44	-0.72	-0.04	1.34	2.63	6.58	5.62	-1.07	-4.55	0.69	-1.66	-2.25	0.75	-1.25	0.04	1.64	0.68	1.29	-0.96	-0.59	2.3	0.06	-3.48	-0.59	1.76	2.41	5.24	2.99	-2.89	-0.64	2.25	0.00516911	0.22773	0.00736394
AT1G06430	AT1G06430	protein_coding	FTSH protease 8	FTSH8	-2.62	-0.46	-2.64	-2.12	-0.09	-2.23	-2.41	-0.25	-2.51	-0.48	-0.56	-0.58	-0.56	-0.67	1.85	-0.33	1.94	-0.19	-0.13	-0.22	-0.13	0.37	0.14	0.28	2.16	-0.01	2.03	-0.1	-2.18	-2.13	0.5	0.37	0.41	-0.09	-0.23	0	-0.09	0.09	0.14	0.14	0.09	-0.04	1.599e-08	0.0195543	1.0316e-09
AT1G06440	AT1G06440	protein_coding	Ubiquitin carboxyl-terminal hydrolase family protein		0.6	1.23	1.47	0.84	0.64	1.38	-0.38	0.25	0.71	0.51	1.53	2.41	2.19	2.73	1.91	2.16	1.48	2.22	-0.49	0.6	0.17	-0.25	0.01	0.08	0.63	0.88	-0.2	0.54	0.25	0.75	0.24	-0.59	-0.09	1.09	0.26	0.66	0.33	-0.43	0.07	0.83	0.33	-0.5	0.0578881	0.000578442	1.23888e-05
AT1G06450	AT1G06450	protein_coding	Polynucleotidyl transferase%2C ribonuclease H-like superfamily protein		0.68	0.32	0.36	0.42	0.19	0.41	0.76	0.4	0.75	0.52	1.09	0.77	0.87	0.86	0.33	0.37	0.12	0.33	0.17	0.17	-0.05	-0.09	0.04	0	-0.36	-0.32	-0.23	-0.01	0.04	0.22	-0.26	-0.13	0.05	-0.01	0.12	-0.22	0.09	-0.21	-0.03	-0.13	-0.31	-0.18	0.00698389	0.142606	0.0842197
AT1G06460	AT1G06460	protein_coding	alpha-crystallin domain 32.1	ACD32.1	-1.83	0.55	-1.05	-1.49	0.33	-0.19	-2.43	-0.04	-2.05	-0.24	0.94	1.73	0.53	1.84	3.37	1.77	2.59	2.07	-0.08	0.29	-0.49	0.26	0.06	0.36	2.39	0.78	1.82	1.3	-1.6	-0.52	0.34	-0.23	0.86	0.37	-0.19	-0.41	0.11	-0.78	0.3	0.57	-0.52	-1.08	2.49527e-07	0.00761336	1.71576e-05
AT1G06470	AT1G06470	protein_coding	Nucleotide/sugar transporter family protein		0.05	-0.49	-0.29	-0.07	-0.71	-0.18	0	-0.54	-0.73	-1.37	0.74	0.41	0.32	0.22	0.74	0.95	1.05	1.59	0.07	-0.66	-0.35	-0.05	-0.88	-0.24	-0.54	-0.33	-0.64	-0.11	0.21	0.53	-0.12	-0.22	0.11	-0.73	-0.83	-0.42	-0.19	0.31	0.64	0.1	-0.23	-0.32	0.786285	0.00457476	0.0635231
AT1G06475	AT1G06475	protein_coding	transmembrane protein		4.79	3.52	-9.82	0	0	-4.02	5.59	4.31	0	0	14.61	0	5.73	1.71	9.03	-4.3	5.73	1.71	4.01	-1.57	-4.87	-0.78	-5.09	0.93	-1.28	-14.61	0	-4.02	-13.33	-4.02	-4.79	-3.52	5.8	-5.59	-4.31	-8.88	1.71	-3.29	6.02	-1.28	-10.59	-9.31	0.034239	0.0963525	4.78059e-05
AT1G06490	AT1G06490	protein_coding	glucan synthase-like 7	CalS7	1.25	2.01	2.94	1.21	1.17	2.96	-2.8	-2.04	-2.26	-2.3	-1.67	0.02	-2.17	-0.42	1.13	2.06	0.09	1.88	0.43	0.97	-0.07	0.39	0.13	-0.05	0.76	1.69	-0.04	1.75	0.93	1.79	-0.03	-0.84	0.02	0.54	-0.27	-0.5	-0.44	-1.04	-0.18	0.81	-0.05	-0.86	0.00222542	0.000235747	4.23738e-07
AT1G06500	AT1G06500	protein_coding	hypothetical protein		0.1	1.49	0.91	0.2	1.06	0.89	-0.87	0.52	-0.12	0.75	-0.71	0.11	-0.51	0.18	0.16	-0.41	-0.39	-0.57	-0.07	0.69	0.13	0.04	0.26	0.11	1.39	0.81	0.86	0.68	-0.58	-0.18	0.1	-0.42	-0.02	0.75	0.23	0.2	0.07	-0.55	-0.16	0.53	0.13	-0.4	0.693205	6.03249e-06	0.000446478
AT1G06510	AT1G06510	protein_coding	forkhead-associated domain protein		-0.19	-0.73	0.77	-0.09	-0.4	0.53	0	-0.54	-0.49	-0.79	-1.17	-0.22	-1.08	-0.46	-1.17	0.33	-0.59	0.34	0.01	-0.48	0.1	0.1	-0.15	-0.14	-0.54	0.96	-0.3	0.62	1.5	0.93	0.09	0.33	-0.24	-0.49	-0.25	0.09	-0.24	0.58	0.01	-0.24	0.33	0.57	0.175085	3.44538e-05	1.48021e-05
AT1G06515	AT1G06515	protein_coding	transmembrane protein%2C putative (DUF3317)		0.52	-0.05	0.16	0.36	-0.56	-0.33	1.73	1.16	1.07	0.16	0.44	0.07	0.22	-0.46	-1.29	-1.09	-0.85	-0.62	0.32	-0.33	0.11	0.16	-0.84	-0.37	-0.57	-0.37	-0.92	-0.68	0.2	0.23	-0.17	-0.51	-0.48	-0.65	-1	-0.21	-0.53	0.44	0.47	0.34	0.32	-0.03	0.0207611	0.833059	0.422066
AT1G06520	AT1G06520	protein_coding	glycerol-3-phosphate acyltransferase 1	GPAT1	-4.22	-3.45	-4.46	-3.95	-2.7	-5.91	4.17	4.94	3.71	4.95	1.89	1.65	2.98	1.02	-2.28	-3.29	-0.73	-3.94	-0.1	-0.56	0.98	0.17	0.18	-0.47	0.77	-0.24	1.24	-1.96	-1.01	-3.2	0.27	0.74	-1.45	-0.46	0.01	1.09	-0.63	1.55	-0.65	-0.47	1.72	2.19	1.16804e-07	3.33385e-09	2.87057e-10
AT1G06530	AT1G06530	protein_coding	Tropomyosin-like protein	PMD2	-2.79	0.35	-0.18	-1.53	0.36	0.08	0.48	3.62	0.62	2.51	0.89	3.5	0.58	2.18	0.41	-0.12	-0.04	-0.33	0.49	0.63	0.18	1.75	0.65	0.43	3.14	2.6	1.89	1.6	-0.53	-0.29	1.26	0.01	0.26	0.14	-1.1	-0.32	-1.32	-0.46	-0.21	1.25	1	-0.24	0.00322722	0.613918	0.788069
AT1G06540	AT1G06540	protein_coding	hypothetical protein		2.54	0.28	2.5	2.35	0.5	2.39	-4.1	-6.36	-11.79	-13.65	-3.59	-3.62	-4.26	-4.22	0.52	2.74	7.53	9.42	-0.24	-7.93	-0.91	-0.42	-7.71	-1.03	-2.26	-0.04	-1.85	0.04	2.22	1.89	-0.19	0.22	-0.11	-7.69	-7.28	-0.68	-0.6	7.02	6.68	-0.41	-0.07	0.33	5.81557e-05	0.725243	0.000232954
AT1G06550	AT1G06550	protein_coding	ATP-dependent caseinolytic (Clp) protease/crotonase family protein		1.16	0.6	2.36	1.12	0.53	2.57	-2.75	-3.31	-3.3	-3.89	-2.28	-1.07	-2.93	-1.47	0.47	2.23	0.38	2.41	0.06	-0.49	-0.59	0.01	-0.57	-0.38	-0.56	1.2	-0.59	1.45	1.76	2.04	-0.04	-0.07	0.21	-0.55	-0.58	-0.65	-0.4	-0.1	0.18	0.03	-0.25	-0.28	2.38867e-06	0.00104692	3.39901e-10
AT1G06560	AT1G06560	protein_coding	NOL1/NOP2/sun family protein		0.73	1.75	1.46	0.41	1.17	1.15	-0.1	0.92	0.68	1.45	0.02	0.75	0	0.74	0.13	-0.16	-0.69	-0.71	0.22	1	0.19	-0.11	0.43	-0.13	1.02	0.73	0.77	0.74	-0.29	-0.03	-0.33	-0.58	-0.31	0.79	0.54	-0.03	-0.02	-0.82	-0.55	0.25	-0.01	-0.26	0.000200826	1.23961e-08	3.91641e-08
AT1G06570	AT1G06570	protein_coding	4-hydroxyphenylpyruvate dioxygenase	PDS1	-1.59	0.09	-2.87	-1.27	0.5	-2.68	2.61	4.29	3.38	5.15	0.09	-1.19	0.23	-1.18	-2.51	-5.48	-3.15	-6.33	-0.2	0.57	-0.07	0.12	0.98	0.12	1.68	-1.28	1.77	-1.41	-2.96	-3.18	0.32	0.41	0.19	0.77	0.86	0.13	0	-0.64	-0.86	-0.09	0.13	0.22	4.57303e-07	0.606666	1.98957e-10
AT1G06580	AT1G06580	protein_coding	Pentatricopeptide repeat (PPR) superfamily protein		0.04	0.79	0.35	-0.39	0.75	0.58	-0.3	0.45	-0.22	0.91	-0.72	-0.41	-0.84	0.13	-0.43	-0.86	-0.62	-0.79	0.27	0.35	0.15	-0.16	0.31	0.38	0.75	0.31	1.13	0.97	-0.43	-0.17	-0.43	-0.04	0.23	0.08	0.46	-0.12	0.54	-0.2	0.07	-0.39	-0.65	-0.27	0.922088	0.0151371	0.23479
AT1G06590	AT1G06590	protein_coding	anaphase-promoting complex subunit		0.79	1.2	1.26	0.61	0.88	0.89	-0.25	0.17	-0.23	0.04	-0.06	0.41	0.02	0.29	0.19	0.25	0.24	0.25	0.16	0.18	0.23	-0.02	-0.15	-0.15	0.41	0.47	0.27	0.27	0.06	0	-0.18	-0.32	-0.38	0.02	-0.12	0.07	-0.12	0.05	0	0.14	0.2	0.05	0.000395762	3.82547e-06	1.26971e-06
AT1G06620	AT1G06620	protein_coding	2-oxoglutarate (2OG) and Fe(II)-dependent oxygenase superfamily protein		-0.64	-1.86	-3.13	-0.48	-1.4	-2.83	6.82	5.6	5.95	5.04	6.56	4.07	6.43	4.07	-0.27	-1.53	0.47	-0.97	0.35	-0.52	0.22	0.51	-0.05	0.52	-1.22	-2.49	-0.91	-2.35	-1.27	-1.44	0.16	0.47	0.29	-0.87	-0.56	-0.13	0.01	0.74	0.57	-0.31	-0.14	0.17	0.388219	0.000121132	6.32915e-07
AT1G06630	AT1G06630	protein_coding	F-box/RNI-like superfamily protein		0.19	0.43	0.26	0.21	0.52	0.05	1.22	1.46	1.53	1.84	-0.04	0.02	0	-0.15	-1.26	-1.44	-1.53	-1.99	0.1	0.41	0.14	0.11	0.49	-0.06	0.24	0.06	0.31	-0.15	-0.18	-0.46	0.01	0.08	-0.2	0.31	0.38	0.04	-0.17	-0.27	-0.55	-0.07	0.22	0.29	0.08835	0.000458555	0.0183063
AT1G06640	AT1G06640	protein_coding	2-oxoglutarate (2OG) and Fe(II)-dependent oxygenase superfamily protein		0.6	-0.56	-0.66	0.47	-0.5	-0.34	2.05	0.89	1.79	0.83	1.03	-0.23	0.43	-0.37	-1.02	-1.12	-1.36	-1.2	-0.01	-0.27	-0.61	-0.15	-0.21	-0.29	-1.16	-1.26	-0.97	-0.81	-0.1	0.16	-0.13	0.06	0.32	-0.25	-0.06	-0.6	-0.14	-0.35	-0.08	-0.19	-0.46	-0.27	9.1928e-05	8.84178e-05	1.30233e-05
AT1G06645	AT1G06645	protein_coding	2-oxoglutarate (2OG) and Fe(II)-dependent oxygenase superfamily protein		-1.14	0.4	1.27	-0.99	0.25	1.42	-0.77	0.77	-0.06	1.18	-1.8	0.61	-1.81	0.59	-1.03	-0.16	-1.75	-0.59	-0.21	0.5	-0.22	-0.06	0.35	-0.08	1.54	2.41	1.24	2.4	0.87	1.16	0.15	-0.15	0.14	0.71	0.41	-0.01	-0.02	-0.72	-0.43	0.3	0.01	-0.29	3.96621e-05	0.0478003	5.29021e-06
AT1G06650	AT1G06650	protein_coding	2-oxoglutarate (2OG) and Fe(II)-dependent oxygenase superfamily protein		-1.4	-1.27	-0.18	-1.3	-0.95	0.06	0.53	0.65	0.16	0.52	-0.85	0.37	-1.07	0.29	-1.38	-0.28	-1.24	-0.23	-0.05	-0.42	-0.27	0.05	-0.09	-0.04	0.12	1.22	0.36	1.36	1.1	1	0.09	0.33	0.24	-0.37	-0.13	-0.23	-0.08	0.14	0.05	-0.23	-0.14	0.09	5.64814e-07	4.70518e-07	0.239977
AT1G06660	AT1G06660	protein_coding	aspartyl/glutamyl-tRNA(Asn/Gln) amidotransferase subunit	JASON	4.02	0.35	1.76	2.93	0.28	1.73	0.35	-3.31	-0.47	-3.12	1.03	-1.23	-0.76	-1.96	0.68	2.09	-0.29	1.16	0.65	-0.17	-1.14	-0.43	-0.24	-1.17	-3.67	-2.26	-2.65	-1.2	1.41	1.45	-1.09	-0.07	-0.03	-0.82	0.19	-1.79	-0.74	-0.97	-0.93	-1.02	-1.05	-0.04	0.000576842	0.753288	0.0489617
AT1G06670	AT1G06670	protein_coding	nuclear DEIH-boxhelicase	NIH	0.58	0.55	0.49	0.41	0.58	0.43	-1.32	-1.35	-1.1	-0.93	-0.32	-0.41	-0.12	-0.11	1	0.94	0.97	0.83	-0.03	0.19	0.16	-0.2	0.22	0.1	-0.03	-0.09	0.16	0.02	-0.06	-0.15	-0.17	0.02	-0.06	0.22	0.41	0.19	0.3	-0.03	-0.12	-0.19	-0.11	0.08	0.000177789	0.000193875	0.000420767
AT1G06680	AT1G06680	protein_coding	photosystem II subunit P-1	PSBP-1	-0.81	2.64	3.75	-0.6	2.33	4.01	-8.36	-4.91	-6.84	-3.92	-6.76	-2.2	-7.1	-2.5	1.59	2.71	-0.26	1.42	-0.12	1.39	-0.47	0.08	1.08	-0.21	3.45	4.56	2.92	4.6	1.11	1.68	0.21	-0.31	0.25	1.52	0.99	-0.34	-0.3	-1.86	-1.29	0.52	-0.04	-0.57	0.018587	6.5097e-07	1.2717e-08
AT1G06690	AT1G06690	protein_coding	NAD(P)-linked oxidoreductase superfamily protein		-1.35	0.51	0.12	-1.1	0.52	0.47	-4.03	-2.18	-3.58	-1.96	-2.11	-0.64	-1.91	-0.34	1.93	1.54	1.66	1.61	-0.27	0.19	-0.08	-0.02	0.2	0.28	1.86	1.47	1.62	1.57	-0.39	-0.05	0.25	0.01	0.35	0.46	0.22	0.19	0.3	-0.27	0.07	0.24	-0.1	-0.34	6.58785e-08	0.000522378	0.311334
AT1G06700	AT1G06700	protein_coding	Protein kinase superfamily protein		-0.17	0.98	-0.46	-0.25	0.7	-0.06	1.17	2.33	1.69	2.64	0.15	-0.15	-0.07	0.12	-1.03	-2.47	-1.76	-2.52	-0.04	0.47	-0.26	-0.13	0.19	0.14	1.15	-0.29	0.96	0.19	-1.44	-0.77	-0.09	-0.28	0.4	0.51	0.32	-0.21	0.27	-0.73	-0.05	0.2	-0.48	-0.68	0.170513	2.7849e-07	0.000561982
AT1G06710	AT1G06710	protein_coding	Tetratricopeptide repeat (TPR)-like superfamily protein		0.53	1.11	1.77	0.14	1.38	1.45	-0.96	-0.38	-1.14	0.11	-0.58	0.67	-0.72	0.59	0.39	1.05	0.42	0.48	0.51	0.34	0.37	0.12	0.61	0.04	0.58	1.24	1.24	1.31	0.66	0.06	-0.39	0.27	-0.33	-0.17	0.49	-0.15	-0.08	0.03	-0.57	-0.66	-0.07	0.6	0.00828837	1.51992e-05	3.43901e-08
AT1G06720	AT1G06720	protein_coding	P-loop containing nucleoside triphosphate hydrolases superfamily protein		0.6	1.21	0.52	0.4	1.28	0.41	-2.31	-1.7	-1.64	-0.76	0.51	0.43	0.51	0.52	2.82	2.13	2.15	1.28	0.14	0.81	0.14	-0.06	0.88	0.02	0.62	-0.08	0.88	0.01	-0.69	-0.88	-0.2	0.07	-0.11	0.67	0.94	0	0.08	-0.67	-0.85	-0.27	-0.08	0.18	0.00211681	2.87167e-06	0.00352919
AT1G06730	AT1G06730	protein_coding	pfkB-like carbohydrate kinase family protein		-0.08	-0.2	0.49	-0.08	0.34	0.35	-1.62	-1.73	-1.79	-1.37	-0.66	-0.09	-0.54	-0.1	0.96	1.64	1.25	1.26	-0.04	-0.21	0.09	-0.03	0.33	-0.05	-0.11	0.57	0.42	0.43	0.69	0.01	0	0.54	-0.14	-0.17	0.36	0.12	-0.01	0.3	-0.38	-0.53	0.14	0.67	0.472297	0.0881507	0.000175204
AT1G06740	AT1G06740	protein_coding	MuDR family transposase	MUG3	0.75	0.88	1.19	0.34	0.21	0.84	-0.55	-0.42	-0.35	-0.48	-0.2	0.24	-0.4	0.1	0.35	0.67	-0.05	0.58	0.35	0.56	0.16	-0.05	-0.11	-0.19	0.13	0.44	-0.13	0.5	0.32	0.63	-0.4	-0.66	-0.35	0.2	-0.06	-0.2	-0.14	-0.4	-0.08	0.26	-0.06	-0.32	0.0017642	0.000439226	9.86257e-06
AT1G06750	AT1G06750	protein_coding	P-loop containing nucleoside triphosphate hydrolases superfamily protein		0.66	2.24	0.72	-0.13	2.05	1.36	-0.48	1.09	-2.53	-0.35	0.54	0.59	-1.21	0.28	1.02	-0.5	1.33	0.63	0.66	-1.39	-1.09	-0.13	-1.58	-0.45	1.58	0.06	2.18	1.49	-1.52	-0.7	-0.79	-0.19	0.64	-2.05	-1.44	-1.75	-0.32	0.3	1.13	-0.61	-1.43	-0.82	0.36153	0.0045872	0.26887
AT1G06760	AT1G06760	protein_coding	winged-helix DNA-binding transcription factor family protein		-0.98	-0.53	-0.85	-0.91	0.52	0.1	0.1	0.54	-0.5	0.93	-2.18	-2.05	-2.67	-1.67	-2.27	-2.59	-2.17	-2.6	-0.04	-0.64	-0.54	0.03	0.41	0.41	0.45	0.13	1.43	1	-0.32	-0.43	0.07	1.06	0.95	-0.6	0.39	-0.49	0.38	0.1	-0.01	-0.98	-0.87	0.11	9.85986e-05	0.00858221	0.000216879
AT1G06770	AT1G06770	protein_coding	DREB2A-interacting protein 1	DRIP1	0.22	0.18	0.61	0.15	-0.12	0.11	0.31	0.27	0.66	0.39	-0.7	-0.31	-0.2	-0.25	-1.01	-0.59	-0.86	-0.64	-0.03	0.32	0.46	-0.11	0.01	-0.04	-0.04	0.38	-0.27	-0.05	0.42	0.22	-0.07	-0.3	-0.5	0.35	0.12	0.5	0.07	0.15	-0.05	0.23	0.43	0.2	0.201574	0.26715	0.00119417
AT1G06780	AT1G06780	protein_coding	galacturonosyltransferase 6	GAUT6	-0.09	-0.36	-1.11	-0.2	-0.18	-1	1.27	0.99	0.68	0.71	1.27	0.24	1.1	0.3	0	-0.75	0.41	-0.41	0.17	-0.42	0	0.05	-0.23	0.11	-0.27	-1.02	0.03	-0.8	-0.75	-0.83	-0.11	0.19	0.11	-0.58	-0.28	-0.17	0.05	0.42	0.34	-0.3	-0.22	0.08	0.538088	0.00867992	1.53486e-07
AT1G06790	AT1G06790	protein_coding	RNA polymerase Rpb7 N-terminal domain-containing protein		0.56	2.26	1.09	0.51	1.12	1.04	-4.12	-2.43	-2.63	-2.02	-0.32	0.21	-0.41	0.13	3.81	2.64	2.22	2.15	-0.22	1.27	-0.31	-0.27	0.13	-0.36	1.69	0.53	0.61	0.53	-1.16	-0.07	-0.05	-1.14	-0.05	1.49	0.4	-0.09	-0.09	-1.58	-0.49	1.09	0	-1.09	0.0352531	2.32009e-06	0.000223903
AT1G06800	AT1G06800	protein_coding	alpha/beta-Hydrolases superfamily protein	PLA-I%7Bgamma%7D1	-0.58	-1.96	-2.33	-0.67	-1.52	-2	3.62	2.24	2.83	1.98	1.47	-0.27	1.2	-0.13	-2.15	-2.52	-1.63	-2.11	0.13	-0.66	-0.14	0.05	-0.22	0.19	-1.38	-1.75	-0.85	-1.33	-0.37	-0.48	-0.08	0.45	0.33	-0.79	-0.26	-0.27	0.14	0.52	0.4	-0.53	-0.41	0.12	0.0083858	2.37875e-08	2.91006e-09
AT1G06820	AT1G06820	protein_coding	carotenoid isomerase	CRTISO	-0.55	-0.2	0.62	-0.28	-0.14	0.74	-1.52	-1.18	-1.49	-1.35	-1.59	-0.42	-1.46	-0.44	-0.06	0.75	0.03	0.91	-0.1	-0.06	0.03	0.17	0	0.15	0.35	1.16	0.14	1.02	0.82	0.88	0.26	0.06	0.12	0.03	-0.17	0.13	-0.02	0.09	0.15	0.2	0.14	-0.06	5.38464e-05	0.0553186	6.12634e-06
AT1G06830	AT1G06830	protein_coding	Glutaredoxin family protein		-2.82	0.98	-1.95	-2.46	1.47	-0.51	-8.82	-5.01	-4.67	-0.73	-3.53	-2.66	-2.52	-0.56	5.28	2.35	2.15	0.17	-0.43	3.72	0.58	-0.07	4.21	2.03	3.8	0.87	3.94	1.96	-2.93	-1.98	0.36	0.49	1.44	4.15	4.28	1.01	2.1	-3.14	-2.18	-0.13	-1.09	-0.95	0.000166644	0.434962	0.00359814
AT1G06840	AT1G06840	protein_coding	Leucine-rich repeat protein kinase family protein		-0.19	-0.6	-1.14	-0.31	-0.32	-1.11	2.84	2.43	2.24	2.23	0.84	-0.11	0.68	-0.12	-2	-2.54	-1.56	-2.35	0.21	-0.39	0.04	0.08	-0.12	0.07	-0.41	-0.95	-0.01	-0.8	-0.54	-0.79	-0.13	0.28	0.03	-0.6	-0.2	-0.16	-0.01	0.44	0.19	-0.41	-0.15	0.25	0.290291	0.001194	2.12084e-06
AT1G06850	AT1G06850	protein_coding	basic leucine-zipper 52	bZIP52	0.72	1.86	0.61	0.52	1.96	0.73	-1.5	-0.36	-1.57	-0.12	-0.26	-0.37	-0.93	-0.71	1.24	-0.01	0.64	-0.59	0.14	0.07	-0.53	-0.06	0.17	-0.41	1.14	-0.11	1.45	0.22	-1.25	-1.23	-0.2	0.1	0.12	-0.07	0.23	-0.67	-0.34	-0.6	-0.58	-0.3	-0.33	-0.02	0.00247614	2.86754e-07	0.0047116
AT1G06870	AT1G06870	protein_coding	Peptidase S24/S26A/S26B/S26C family protein	Plsp2A	0.15	-1.08	-0.66	0.15	-1.12	-0.49	0.8	-0.43	0.12	-1.16	0.94	0.13	0.81	0.17	0.14	0.56	0.7	1.33	0.16	-0.53	0.03	0.16	-0.57	0.19	-1.23	-0.81	-1.27	-0.64	0.42	0.63	0	-0.04	0.17	-0.69	-0.73	-0.13	0.04	0.55	0.77	0.04	-0.17	-0.21	0.398827	6.13847e-06	0.000477587
AT1G06890	AT1G06890	protein_coding	nodulin MtN21 /EamA-like transporter family protein		-0.08	-0.01	-0.68	-0.16	0.06	-0.9	2.16	2.23	1.49	1.71	1.88	1.28	1.58	0.85	-0.28	-0.95	0.09	-0.86	0.27	-0.4	-0.03	0.19	-0.33	-0.24	0.07	-0.6	0.22	-0.74	-0.67	-0.95	-0.08	0.07	-0.22	-0.67	-0.52	-0.3	-0.43	0.37	0.08	-0.15	0.13	0.29	0.609867	0.94458	5.33105e-05
AT1G06900	AT1G06900	protein_coding	Insulinase (Peptidase family M16) family protein		0.15	0.4	0.47	0.16	0.1	0.32	-0.82	-0.57	-0.8	-0.86	-0.6	-0.28	-0.59	-0.43	0.23	0.3	0.2	0.42	0.23	0.25	0.23	0.23	-0.05	0.08	0.25	0.32	-0.06	0.16	0.07	0.22	0.01	-0.3	-0.15	0.03	-0.29	0.01	-0.16	-0.02	0.13	0.31	0.16	-0.15	0.169333	0.00103815	0.000187475
AT1G06910	AT1G06910	protein_coding	TRF-like 7	TRFL7	0.22	0.65	0.69	0.06	0.6	0.93	-1.85	-1.42	-1.6	-1.06	-0.66	-0.2	-0.6	0.27	1.19	1.23	1	1.33	0.01	0.26	0.07	-0.16	0.21	0.31	0.43	0.46	0.54	0.87	0.04	0.33	-0.16	-0.05	0.24	0.25	0.36	0.06	0.46	-0.19	0.1	-0.11	-0.41	-0.29	0.261843	0.0040349	0.00122497
AT1G06950	AT1G06950	protein_coding	translocon at the inner envelope membrane of chloroplasts 110	TIC110	0.83	0.37	1.1	0.69	0.43	1.1	-0.2	-0.66	-0.07	-0.33	-0.31	-0.04	-0.45	-0.04	-0.11	0.62	-0.38	0.28	0.12	0.25	-0.02	-0.02	0.31	-0.02	-0.46	0.27	-0.26	0.41	0.73	0.67	-0.14	0.06	-0.01	0.13	0.33	-0.14	-0.01	-0.27	-0.34	-0.2	-0.13	0.07	4.25209e-05	0.0157517	7.1688e-07
AT1G06960	AT1G06960	protein_coding	RNA-binding (RRM/RBD/RNP motifs) family protein		0.45	1.47	1.08	0.42	1.11	1.33	-2.06	-1.03	-2.26	-1.56	-1.09	-0.46	-1.32	-0.41	0.96	0.57	0.94	1.15	-0.17	-0.37	-0.4	-0.2	-0.73	-0.15	1.02	0.63	0.69	0.91	-0.39	0.22	-0.03	-0.36	0.25	-0.2	-0.53	-0.23	0.05	-0.03	0.58	0.33	-0.28	-0.61	0.018129	6.70217e-07	7.57811e-06
AT1G06980	AT1G06980	protein_coding	6%2C7-dimethyl-8-ribityllumazine synthase		-2.42	0.87	-1.08	-1.5	0.95	0.22	-3.79	-0.5	-1.66	0.78	-1.7	-0.36	-1.17	0.55	2.08	0.14	0.49	-0.23	-0.76	1.36	-0.22	0.16	1.44	1.07	3.29	1.34	2.45	1.72	-1.94	-0.73	0.92	0.08	1.29	2.12	1.28	0.53	0.91	-1.59	-0.37	0.84	-0.37	-1.21	9.75321e-06	0.0558564	0.00468528
AT1G07000	AT1G07000	protein_coding	exocyst subunit exo70 family protein B2	EXO70B2	-2.05	-1.49	-1.11	-1.45	-1.44	-1.51	4.27	4.83	4.43	4.44	1.28	2.22	2.29	2.23	-2.98	-2.61	-2.14	-2.21	-0.26	-0.1	0.74	0.34	-0.05	0.35	0.56	0.93	0.01	-0.06	0.37	-0.07	0.6	0.05	-0.39	0.16	-0.39	1	0.01	0.84	0.4	0.55	0.99	0.44	3.84136e-05	0.000174491	0.00206419
AT1G07010	AT1G07010	protein_coding	Calcineurin-like metallo-phosphoesterase superfamily protein	SLP1	-0.81	0	0.24	-0.7	-0.12	0.45	-4.97	-4.16	-4.92	-4.34	-2.11	-1.05	-2.02	-0.87	2.86	3.11	2.9	3.47	-0.2	-0.14	-0.11	-0.08	-0.26	0.1	0.81	1.06	0.58	1.15	0.25	0.57	0.11	-0.12	0.21	0.05	-0.18	0.09	0.18	0.03	0.36	0.23	-0.09	-0.32	0.000115324	0.992879	0.12187
AT1G07020	AT1G07020	protein_coding	hypothetical protein		0.18	0.65	0.37	0.29	0.41	-0.11	1.69	2.17	2.51	2.63	0.64	0.83	1.08	0.68	-1.05	-1.34	-1.43	-1.95	-0.19	0.63	0.25	-0.08	0.38	-0.23	0.48	0.19	0.11	-0.4	-0.28	-0.52	0.12	-0.24	-0.48	0.82	0.46	0.44	-0.15	-0.38	-0.61	0.36	0.6	0.24	0.297952	0.000328908	0.0187456
AT1G07030	AT1G07030	protein_coding	Mitochondrial substrate carrier family protein		-0.37	-0.26	-0.63	-0.15	-0.43	-0.52	-0.46	-0.36	0.03	-0.25	0.64	0.37	0.83	0.45	1.1	0.73	0.8	0.71	-0.11	0.38	0.08	0.11	0.22	0.2	0.1	-0.27	-0.28	-0.38	-0.37	-0.09	0.22	-0.17	0.11	0.49	0.1	0.19	0.08	-0.3	-0.02	0.39	0.11	-0.28	0.00503738	0.0285194	1.95054e-05
AT1G07040	AT1G07040	protein_coding	plant/protein		-0.93	-1.01	-3.33	-0.89	-0.61	-2.91	6.63	6.54	6.29	6.57	3.41	1.01	3	0.98	-3.22	-5.53	-3.29	-5.59	-0.13	-0.47	-0.54	-0.08	-0.06	-0.12	-0.09	-2.4	0.28	-2.02	-2.31	-2.3	0.04	0.41	0.42	-0.34	0.02	-0.41	-0.04	-0.07	-0.06	-0.36	-0.38	-0.01	0.000296771	4.53623e-05	1.55783e-10
AT1G07050	AT1G07050	protein_coding	CCT motif family protein		-0.97	1.83	2	-1.43	0.82	3.07	-4.82	-2.01	-2.68	-0.43	1.92	4.89	1.72	6.22	6.74	6.91	4.4	6.65	-0.35	1.79	-0.55	-0.81	0.77	0.52	2.81	2.97	2.24	4.49	0.17	2.25	-0.45	-1.01	1.07	2.14	1.58	-0.2	1.32	-2.34	-0.26	0.56	-1.52	-2.08	0.000699404	0.000909708	6.23602e-09
AT1G07070	AT1G07070	protein_coding	Ribosomal protein L35Ae family protein		0.71	1.49	1.16	0.86	1.29	1.08	-3.42	-2.64	-3.16	-2.73	-1.07	-0.62	-0.93	-0.71	2.35	2.02	2.23	2.02	-0.1	0.16	0.04	0.05	-0.04	-0.04	0.78	0.46	0.43	0.22	-0.33	-0.21	0.15	-0.2	-0.08	0.26	-0.09	0.14	-0.09	-0.12	0	0.35	0.23	-0.12	0.000161557	2.37078e-07	3.68435e-07
AT1G07080	AT1G07080	protein_coding	Thioredoxin superfamily protein		-1.17	-0.4	-0.91	-1.05	-0.39	-0.86	-0.54	0.23	-0.48	0.18	-0.36	-0.11	-0.5	-0.31	0.18	-0.34	-0.02	-0.49	-0.02	0.04	-0.16	0.1	0.05	-0.1	0.77	0.25	0.67	0.2	-0.52	-0.47	0.12	0.01	0.06	0.06	-0.05	-0.14	-0.2	-0.2	-0.15	0.11	0.06	-0.05	1.0294e-07	0.00146021	2.27097e-07
AT1G07090	AT1G07090	protein_coding	LIGHT-DEPENDENT SHORT HYPOCOTYLS-like protein (DUF640)	LSH6	-1.51	-0.37	-1.05	-1.29	-0.35	-0.8	2.22	3.36	3.07	4.01	0.43	0.89	0.08	0.58	-1.79	-2.47	-2.98	-3.43	-0.01	0.83	-0.35	0.21	0.86	-0.1	1.14	0.46	0.95	0.5	-0.68	-0.45	0.22	0.03	0.26	0.85	0.66	-0.34	-0.31	-1.19	-0.96	0.19	-0.04	-0.23	3.83307e-05	0.105251	0.000250742
AT1G07110	AT1G07110	protein_coding	fructose-2%2C6-bisphosphatase	F2KP	-0.98	0.35	1.34	-0.73	0.49	1.44	-0.57	0.75	0.07	1.29	-2.27	0.04	-2.34	-0.17	-1.7	-0.71	-2.41	-1.46	-0.11	0.54	-0.17	0.14	0.68	-0.07	1.33	2.32	1.22	2.17	0.99	0.95	0.25	0.14	0.1	0.65	0.54	-0.06	-0.21	-0.71	-0.75	0.1	0.14	0.04	6.87992e-06	0.0195283	6.8793e-08
AT1G07120	AT1G07120	protein_coding	CHUP1-like protein		0.26	0.76	0.99	0.21	0.57	0.52	-1.4	-0.91	-1.4	-1.04	-0.87	-0.14	-1.25	-0.94	0.54	0.77	0.15	0.1	0.66	0.66	0.28	0.61	0.48	-0.2	0.49	0.73	0.36	0.31	0.24	-0.05	-0.05	-0.19	-0.47	0	-0.13	-0.38	-0.8	-0.39	-0.67	0.13	0.42	0.29	0.693	0.273964	0.1035
AT1G07130	AT1G07130	protein_coding	Nucleic acid-binding%2C OB-fold-like protein	STN1	0.21	-1.58	-1.13	0.6	-1.39	-0.92	5.03	3.24	5.14	3.16	2.06	0.73	2.43	0.91	-2.97	-2.51	-2.71	-2.25	-0.68	-0.57	-0.31	-0.29	-0.37	-0.11	-1.79	-1.33	-1.98	-1.52	0.46	0.46	0.39	0.2	0.2	0.11	-0.08	0.37	0.18	0.26	0.26	0.19	0.19	-0.01	0.417827	5.07887e-07	2.17607e-05
AT1G07135	AT1G07135	protein_coding	glycine-rich protein		-1.2	-3.54	-0.7	-0.68	-2.81	-1.27	8.27	5.93	6.84	4.72	4.27	4.78	4.43	3.84	-4	-1.15	-2.41	-0.87	-0.22	-1.65	-0.06	0.3	-0.92	-0.64	-2.34	0.51	-2.12	-0.59	2.85	1.53	0.52	0.74	-0.58	-1.43	-1.22	0.16	-0.94	1.59	0.28	-0.22	1.1	1.31	0.0692908	2.34985e-07	0.0708315
AT1G07140	AT1G07140	protein_coding	Pleckstrin homology (PH) domain superfamily protein	SIRANBP	-0.14	-0.94	-0.79	-0.11	-1.05	-0.81	0.61	-0.19	0.63	-0.3	0.83	0.19	1.13	0.43	0.22	0.38	0.5	0.74	-0.05	-0.04	0.24	-0.02	-0.14	0.23	-0.8	-0.64	-0.93	-0.69	0.16	0.24	0.03	-0.1	-0.02	0.02	-0.12	0.29	0.25	0.28	0.36	0.13	0.05	-0.08	0.233048	4.58269e-07	2.37682e-06
AT1G07150	AT1G07150	protein_coding	mitogen-activated protein kinase kinase kinase 13	MAPKKK13	-0.21	-0.34	-0.68	-0.33	-0.21	-0.34	2.38	2.24	2.7	2.81	1.61	1.13	1.84	1.83	-0.77	-1.11	-0.86	-0.98	-0.56	-0.24	-0.33	-0.68	-0.11	0.02	-0.13	-0.47	0.11	-0.01	-0.34	-0.12	-0.12	0.13	0.34	0.32	0.57	0.23	0.69	-0.09	0.12	-0.25	-0.46	-0.22	0.162929	0.0116164	3.81648e-05
AT1G07160	AT1G07160	protein_coding	Protein phosphatase 2C family protein		-1.11	-4.95	-2.99	-0.23	-3.79	-3.54	14.19	10.35	9.25	5.69	11.33	9.45	9.12	5.8	-2.87	-0.9	-0.13	0.12	2.88	-2.06	0.67	3.76	-0.9	0.12	-3.84	-1.88	-3.57	-3.32	1.96	0.25	0.88	1.16	-0.56	-4.94	-4.66	-2.21	-3.64	2.73	1.02	-0.28	1.44	1.72	0.779478	3.35173e-07	2.8444e-05
AT1G07170	AT1G07170	protein_coding	PHF5-like protein		0.76	-0.06	0.06	0.31	-0.16	-0.03	2.47	1.65	2.17	1.71	0.83	0.13	0.29	-0.04	-1.64	-1.52	-1.88	-1.75	0.33	0.03	-0.21	-0.12	-0.07	-0.3	-0.82	-0.7	-0.47	-0.34	0.12	0.13	-0.45	-0.1	-0.09	-0.3	0.06	-0.54	-0.18	-0.24	-0.23	-0.36	-0.36	-0.01	8.56331e-05	0.672052	0.630649
AT1G07180	AT1G07180	protein_coding	alternative NAD(P)H dehydrogenase 1	NDA1	-1.23	2.94	0.52	-0.83	2.49	0.49	-9.21	-5.03	-8.32	-5.01	-4.16	-2.4	-3.58	-2.26	5.05	2.63	4.74	2.75	-0.19	0.69	0.38	0.21	0.24	0.35	4.17	1.76	3.32	1.32	-2.41	-1.99	0.4	-0.45	-0.03	0.88	0.03	0.57	0.14	-0.31	0.11	0.85	0.43	-0.42	3.82108e-06	2.36156e-09	0.0043738
AT1G07200	AT1G07200	protein_coding	Double Clp-N motif-containing P-loop nucleoside triphosphate hydrolases superfamily protein		0.28	-0.05	-0.92	0.43	-0.01	-0.87	0.92	0.59	1.41	0.96	0.58	-0.62	0.39	-0.91	-0.34	-1.21	-1.02	-1.87	-0.04	0.45	-0.23	0.11	0.48	-0.18	-0.33	-1.2	-0.44	-1.3	-0.87	-0.86	0.15	0.04	0.05	0.49	0.37	-0.19	-0.29	-0.68	-0.67	0.12	0.1	-0.01	0.0328985	0.695601	6.09523e-07
AT1G07210	AT1G07210	protein_coding	Ribosomal protein S18		0.41	0.05	0.34	0.16	-0.23	0.06	0.03	-0.33	-0.38	-0.77	0.86	0.78	0.6	0.5	0.82	1.11	0.98	1.27	0.41	0	0.16	0.16	-0.28	-0.12	-0.36	-0.08	-0.38	-0.1	0.28	0.28	-0.26	-0.28	-0.28	-0.41	-0.44	-0.26	-0.28	0.16	0.16	0.02	0.02	0	0.00340779	0.680551	0.00729246
AT1G07220	AT1G07220	protein_coding	O-glucosyltransferase rumi-like protein (DUF821)		-0.53	-0.64	0.22	-0.63	-1.02	0.03	-0.55	-0.65	-0.25	-0.64	-0.3	0.46	0.28	0.94	0.25	1.11	0.53	1.58	-0.21	0.09	0.37	-0.31	-0.29	0.18	-0.11	0.76	-0.39	0.66	0.87	1.05	-0.1	-0.38	-0.19	0.3	0.02	0.58	0.48	0.28	0.47	0.28	0.09	-0.19	0.0102996	0.00268119	0.211783
AT1G07230	AT1G07230	protein_coding	non-specific phospholipase C1	NPC1	-0.45	-0.32	-1.16	-0.54	0.02	-1.01	1.71	1.84	1.66	2.22	1.02	0.31	0.79	0.32	-0.69	-1.53	-0.87	-1.91	0.22	0.18	0	0.13	0.52	0.14	0.13	-0.71	0.56	-0.48	-0.84	-1.04	-0.09	0.34	0.14	-0.04	0.38	-0.22	0.01	-0.18	-0.38	-0.43	-0.23	0.2	0.00481077	0.0229999	1.85977e-07
AT1G07240	AT1G07240	protein_coding	UDP-glucosyl transferase 71C5	UGT71C5	-0.65	0.06	-0.58	-0.69	0.11	-0.56	2.24	2.95	2.55	3.34	-0.73	-0.66	-0.46	-0.33	-2.97	-3.62	-3	-3.67	-0.1	0.2	0.17	-0.14	0.25	0.2	0.71	0.07	0.79	0.13	-0.65	-0.66	-0.04	0.04	0.03	0.3	0.38	0.27	0.34	-0.03	-0.05	-0.08	-0.06	0.02	0.00510208	0.762698	0.00680235
AT1G07250	AT1G07250	protein_coding	UDP-glucosyl transferase 71C4	UGT71C4	-1.28	-0.24	-0.51	-1.03	-0.23	-0.42	-0.7	0.35	-0.25	0.55	-1.36	-0.59	-0.97	-0.36	-0.67	-0.94	-0.72	-0.91	-0.31	0.14	0.09	-0.05	0.15	0.18	1.04	0.77	0.8	0.61	-0.27	-0.19	0.25	0.01	0.09	0.45	0.21	0.4	0.24	-0.05	0.03	0.24	0.16	-0.08	2.78613e-07	0.0765256	0.00079893
AT1G07260	AT1G07260	protein_coding	UDP-glucosyl transferase 71C3	UGT71C3	1.32	3.17	1.5	1.31	2.13	1.72	-0.23	1.62	1.17	1.98	-0.65	-0.46	-0.32	0.09	-0.42	-2.09	-1.49	-1.89	-0.41	0.98	-0.09	-0.42	-0.06	0.13	1.85	0.18	0.81	0.41	-1.67	-0.41	0	-1.04	0.22	1.39	0.36	0.32	0.55	-1.07	0.19	1.03	-0.23	-1.26	0.0088759	1.78902e-06	0.00269937
AT1G07270	AT1G07270	protein_coding	Cell division control%2C Cdc6		1.54	-3.82	2.56	1.57	-4.46	2.1	-6.87	-12.23	-6.51	-12.54	-3.94	-2.92	-4.21	-3.68	2.92	9.3	2.3	8.86	-0.38	-0.03	-0.65	-0.36	-0.67	-1.11	-5.36	1.02	-6.03	0.53	6.38	6.56	0.03	-0.64	-0.46	0.35	-0.31	-0.27	-0.76	-0.62	-0.44	0.67	0.49	-0.18	0.0143046	0.0402674	0.00837372
AT1G07280	AT1G07280	protein_coding	Tetratricopeptide repeat (TPR)-like superfamily protein		-3.23	-1	-0.69	-2.64	-0.69	-0.09	-1.42	0.81	-1.13	0.81	-0.69	1.86	-0.56	1.99	0.73	1.04	0.57	1.17	-0.26	0.03	-0.14	0.33	0.33	0.46	2.23	2.55	1.94	2.55	0.31	0.61	0.59	0.31	0.6	0.29	0	0.13	0.13	-0.16	0.13	0.29	0	-0.29	2.59432e-08	0.000428963	0.00592279
AT1G07290	AT1G07290	protein_coding	golgi nucleotide sugar transporter 2	GONST2	0.41	0.47	0.8	-0.05	0.6	0.82	0.27	0.33	-0.76	-0.12	-0.24	0.16	-0.4	0.46	-0.51	-0.17	0.36	0.58	0.44	-0.59	0.28	-0.01	-0.46	0.29	0.06	0.4	0.65	0.86	0.34	0.22	-0.46	0.13	0.01	-1.04	-0.45	-0.16	0.3	0.87	0.76	-0.59	-0.47	0.12	0.124362	0.0649764	0.00235214
AT1G07300	AT1G07300	protein_coding	josephin protein-like protein		-1.11	0.69	-1.62	-0.73	0.43	-1.49	0.29	2.08	0.27	1.44	0.06	-0.46	0.12	-0.63	-0.22	-2.54	-0.15	-2.07	-0.43	-0.45	-0.37	-0.06	-0.71	-0.24	1.8	-0.52	1.16	-0.75	-2.31	-1.92	0.37	-0.26	0.14	-0.01	-0.65	0.06	-0.18	0.07	0.47	0.63	0.24	-0.4	7.26589e-05	0.00178221	3.68056e-07
AT1G07310	AT1G07310	protein_coding	Calcium-dependent lipid-binding (CaLB domain) family protein		-0.9	-0.68	-1.76	-0.59	-0.15	-1.48	2.34	2.56	2.56	3	1.1	0.24	1.37	0.48	-1.24	-2.32	-1.19	-2.52	-0.16	0.05	0.11	0.15	0.59	0.39	0.22	-0.86	0.44	-0.89	-1.08	-1.34	0.31	0.53	0.28	0.21	0.44	0.27	0.24	0.05	-0.2	-0.22	0.03	0.25	4.31625e-05	0.000231791	6.77158e-09
AT1G07320	AT1G07320	protein_coding	ribosomal protein L4	RPL4	0.31	2.49	2.46	0.43	1.51	2.49	-4.22	-2.04	-2.46	-1.39	-3.59	-1.44	-3.66	-1.6	0.63	0.6	-1.19	-0.21	-0.07	1.69	-0.13	0.05	0.71	-0.11	2.18	2.15	1.08	2.06	-0.03	0.98	0.12	-0.98	0.03	1.76	0.66	-0.06	-0.16	-1.82	-0.81	1.1	0.09	-1.01	0.0733962	1.6193e-09	4.96283e-10
AT1G07330	AT1G07330	protein_coding	dentin sialophosphoprotein		-2.44	1.4	3.03	-0.58	0.34	1.17	-4.86	-1.02	-3.48	-2.56	-5.56	-0.09	-2.97	-1.23	-0.7	0.93	0.51	1.33	0.04	1.42	2.63	1.9	0.36	0.76	3.84	5.47	0.92	1.75	1.63	0.83	1.86	-1.06	-1.86	1.38	-1.54	2.59	-1.14	1.21	0.4	2.92	3.72	0.8	0.00400911	0.187036	0.00271273
AT1G07340	AT1G07340	protein_coding	sugar transporter 2	STP2	-0.93	5.7	0.01	0	5.35	3.21	-5.31	1.32	2.63	7.98	2.83	3.77	-2.28	0.93	8.14	2.45	-4.91	-7.05	-0.46	7.48	-5.58	0.47	7.14	-2.37	6.63	0.93	5.35	3.21	-5.69	-2.14	0.93	-0.34	3.21	7.94	6.67	-5.12	-2.84	-13.05	-9.5	1.27	-2.28	-3.55	0.740554	0.0537827	1
AT1G07350	AT1G07350	protein_coding	RNA-binding (RRM/RBD/RNP motifs) family protein	SR45a	-0.11	0.33	0	-0.17	-0.03	0.2	-0.37	0.07	-0.19	-0.05	-0.15	-0.05	0.01	0.39	0.21	-0.12	0.2	0.43	-0.19	-0.02	-0.03	-0.26	-0.38	0.18	0.44	0.11	0.14	0.38	-0.33	0.23	-0.07	-0.36	0.2	0.18	-0.12	0.16	0.44	-0.01	0.55	0.3	-0.27	-0.57	0.343709	0.00507858	0.984122
AT1G07360	AT1G07360	protein_coding	CCCH-type zinc fingerfamily protein with RNA-binding domain-containing protein	MAC5A	-0.35	-0.23	-0.33	-0.22	-0.2	-0.35	-0.54	-0.42	-0.38	-0.36	0.18	0.19	0.25	0.12	0.72	0.62	0.64	0.49	0.13	0.28	0.2	0.26	0.32	0.19	0.12	0.02	0.02	-0.13	-0.1	-0.15	0.13	0.03	-0.02	0.15	0.06	0.07	-0.07	-0.08	-0.13	0.09	0.14	0.05	0.0157819	0.0837004	0.0138954
AT1G07370	AT1G07370	protein_coding	proliferating cellular nuclear antigen 1	PCNA1	2.39	-0.73	4.23	2.3	0	3.6	-6.57	-9.7	-10.07	-12.38	-4.79	-2.96	-4.84	-3.54	1.78	6.74	5.23	8.84	-0.33	-3.83	-0.38	-0.41	-3.1	-1	-3.12	1.84	-2.3	1.3	4.96	3.6	-0.09	0.73	-0.62	-3.5	-2.68	-0.05	-0.59	3.45	2.1	-0.82	0.53	1.35	2.55068e-05	0.621952	6.95446e-07
AT1G07380	AT1G07380	protein_coding	Neutral/alkaline non-lysosomal ceramidase		0.56	-0.07	-0.85	0.55	0.39	-0.63	1.72	1.09	1.26	1.09	1.08	-0.33	0.65	-0.54	-0.64	-1.42	-0.61	-1.63	0.25	-0.21	-0.18	0.25	0.25	0.04	-0.63	-1.41	-0.16	-1.18	-0.78	-1.02	0	0.46	0.22	-0.46	0	-0.44	-0.21	0.02	-0.21	-0.46	-0.23	0.24	0.013483	0.727658	0.000255034
AT1G07390	AT1G07390	protein_coding	receptor like protein 1	RLP1	-1.4	2.7	1.56	-1.61	1.7	0.78	-1.46	2.64	-0.03	3.29	-0.91	2.06	-0.39	2.01	0.55	-0.59	-0.36	-1.28	0.2	1.64	0.73	-0.01	0.64	-0.06	4.1	2.97	3.32	2.39	-1.14	-0.92	-0.21	-1	-0.79	1.43	0.65	0.52	-0.05	-0.91	-0.7	0.79	0.57	-0.21	0.000604359	7.27399e-07	7.68104e-05
AT1G07400	AT1G07400	protein_coding	HSP20-like chaperones superfamily protein		-0.84	-1.81	-3.68	-0.44	-2.26	-3.58	3.14	2.16	2.77	0.95	5.47	2.63	4.94	1.8	2.33	0.47	2.18	0.85	0.16	-0.21	-0.37	0.56	-0.65	-0.27	-0.98	-2.84	-1.81	-3.14	-1.86	-1.32	0.39	-0.44	0.09	-0.38	-1.21	-0.53	-0.83	-0.15	0.38	0.84	0.3	-0.54	0.111695	0.000613044	4.26e-07
AT1G07410	AT1G07410	protein_coding	RAB GTPase homolog A2B	RABA2b	0.2	-1.49	-0.65	0.04	-2.49	-1.44	1.03	-0.65	-1.68	-4.22	2.64	1.8	2.08	0.6	1.61	2.45	3.77	4.82	0.53	-2.19	-0.03	0.37	-3.19	-0.83	-1.68	-0.84	-2.53	-1.48	0.84	1.05	-0.16	-1	-0.79	-2.72	-3.57	-0.56	-1.2	2.16	2.37	0.85	0.64	-0.21	0.561372	0.000242924	0.0171294
AT1G07420	AT1G07420	protein_coding	sterol 4-alpha-methyl-oxidase 2-1	SMO2-1	-0.69	0.08	-0.67	-0.43	-0.04	-0.63	-0.14	0.64	-0.31	0.08	1.43	1.45	1.34	1.14	1.56	0.81	1.64	1.06	-0.13	-0.3	-0.22	0.13	-0.43	-0.18	0.78	0.02	0.39	-0.2	-0.76	-0.59	0.26	-0.13	0.04	-0.17	-0.56	-0.09	-0.31	0.08	0.25	0.39	0.22	-0.17	0.000434992	0.596715	0.00020046
AT1G07430	AT1G07430	protein_coding	highly ABA-induced PP2C protein 2	HAI2	-4.42	-0.29	-4.58	-5.04	-1.29	-4.53	1.07	5.19	-0.52	3.23	6.62	6.46	6.43	6.95	5.55	1.26	6.96	3.72	0.1	-1.5	-0.09	-0.52	-2.49	-0.03	4.12	-0.16	3.75	0.51	-4.29	-3.24	-0.62	-1	0.05	-1.6	-1.97	-0.19	0.49	1.41	2.46	0.37	-0.68	-1.05	0.000151778	0.53629	4.59344e-09
AT1G07440	AT1G07440	protein_coding	NAD(P)-binding Rossmann-fold superfamily protein		-1.59	1.4	2.31	-1.44	0.81	2.48	-4	-1.01	-2.59	-0.34	-4.36	-0.45	-4.34	-0.42	-0.36	0.56	-1.75	-0.08	-0.1	1.31	-0.09	0.05	0.72	0.08	2.98	3.9	2.24	3.92	0.92	1.67	0.15	-0.59	0.17	1.41	0.67	0.02	0.03	-1.39	-0.64	0.74	-0.01	-0.76	2.07143e-06	7.56555e-06	1.4816e-08
AT1G07450	AT1G07450	protein_coding	NAD(P)-binding Rossmann-fold superfamily protein		-0.13	0	4.23	0.34	0	3.86	-11.48	-11.35	-11.29	-11.63	-8.24	-3.88	-7.57	-4.05	3.24	7.47	3.72	7.58	-0.19	0	0.48	0.28	0	0.11	0.13	4.36	-0.34	3.52	4.23	3.86	0.47	0	-0.37	0.19	-0.28	0.68	-0.17	0.48	0.11	0.47	0.84	0.37	0.764743	1	5.86507e-05
AT1G07470	AT1G07470	protein_coding	Transcription factor IIA%2C alpha/beta subunit		-0.09	-0.62	-0.79	-0.21	-0.5	-0.73	1.26	0.73	1.26	0.98	1.2	0.5	1.17	0.65	-0.05	-0.23	-0.1	-0.33	0	0.01	-0.03	-0.12	0.13	0.03	-0.53	-0.7	-0.29	-0.52	-0.17	-0.23	-0.12	0.12	0.06	0.01	0.24	-0.04	0.15	-0.04	-0.1	-0.24	-0.18	0.06	0.451012	3.52552e-05	1.76167e-06
AT1G07473	AT1G07473	protein_coding	hypothetical protein		-2.65	-0.3	-2.85	0.36	0.35	-2.55	-1.56	0.79	-4.89	-4.9	3.5	3.3	3.77	0.85	5.05	2.51	8.65	5.76	-0.47	-3.8	-0.2	2.54	-3.15	0.1	2.35	-0.2	-0.02	-2.91	-2.54	-2.9	3.01	0.65	0.3	-3.33	-5.69	0.27	-2.44	3.6	3.25	2.36	2.71	0.35	0.1826	0.860199	0.0207934
AT1G07476	AT1G07476	protein_coding	transmembrane protein		-2.11	-0.33	-5.19	1.93	-3.14	-3.86	-0.68	1.1	2.33	-2.74	8.04	4.96	8.92	3.13	8.72	3.86	6.58	5.87	-2.2	0.81	-1.32	1.84	-2	0.01	1.78	-3.08	-5.07	-5.79	-4.86	-0.72	4.04	-2.81	1.33	3.01	-3.84	0.88	-1.83	-2.13	2.01	6.85	2.71	-4.14	0.496263	0.922173	0.0122368
AT1G07480	AT1G07480	protein_coding	Transcription factor IIA%2C alpha/beta subunit		0.16	0.46	-0.54	0	0.48	-0.44	1.18	1.48	1.49	1.97	0.91	0.21	0.78	0.34	-0.27	-1.28	-0.71	-1.63	0.05	0.35	-0.09	-0.11	0.38	0.02	0.3	-0.7	0.48	-0.44	-1.01	-0.92	-0.16	0.02	0.11	0.31	0.49	-0.13	0.13	-0.44	-0.36	-0.18	-0.27	-0.08	0.237984	0.00148341	0.000323774
AT1G07485	AT1G07485	protein_coding	hypothetical protein		1.61	0	4.79	0.44	3.24	3.03	-6.31	-7.91	-5.61	-2.82	-5.1	-1.92	-4.27	-1.67	1.2	5.99	1.35	1.14	0.66	1.36	1.5	-0.51	4.59	-0.26	-1.61	3.18	2.8	2.59	4.79	-0.2	-1.17	3.24	-1.76	0.69	5.1	0.84	0.25	0.15	-4.85	-4.41	0.59	4.99	0.164186	1	0.0250585
AT1G07490	AT1G07490	protein_coding	ROTUNDIFOLIA like 3	RTFL3	1.11	0	4.75	1.28	0	4.68	-9.16	-10.27	-8.74	-10.01	-6.14	-2.5	-5.86	-2.46	3.02	7.77	2.88	7.55	-0.43	0	-0.15	-0.26	0	-0.22	-1.11	3.64	-1.28	3.4	4.75	4.68	0.17	0	-0.07	0.43	0.26	0.28	0.04	-0.15	-0.22	0.17	0.24	0.07	0.0108962	1	1.13727e-05
AT1G07500	AT1G07500	protein_coding	hypothetical protein		0	0	0	0	0	0	0	0	0	0	0	0	0	0	0	0	0	0	0	0	0	0	0	0	0	0	0	0	0	0	0	0	0	0	0	0	0	0	0	0	0	0	1	1	1
AT1G07510	AT1G07510	protein_coding	FTSH protease 10	ftsh10	-0.38	-0.8	-0.87	-0.28	-0.58	-0.73	-0.13	-0.55	0.03	-0.28	0.36	-0.13	0.74	0.29	0.5	0.42	0.71	0.56	-0.18	-0.02	0.2	-0.08	0.19	0.34	-0.41	-0.49	-0.3	-0.45	-0.08	-0.15	0.1	0.21	0.14	0.16	0.27	0.38	0.42	0.22	0.14	-0.11	-0.04	0.07	0.0236926	7.32987e-05	2.07803e-05
AT1G07520	AT1G07520	protein_coding	GRAS family transcription factor		-0.98	1.31	4.46	0.19	1.22	1.45	5.62	7.91	6.14	7.17	-3.76	1.68	0.2	1.47	-9.38	-6.23	-5.93	-5.7	-1.13	-0.62	2.83	0.04	-0.71	-0.18	2.29	5.44	1.03	1.27	3.15	0.24	1.17	-0.09	-3	0.51	-0.75	3.96	-0.22	3.45	0.53	1.26	4.17	2.91	0.381031	0.000478412	7.13798e-05
AT1G07530	AT1G07530	protein_coding	SCARECROW-like 14	SCL14	-0.21	0.09	-0.34	-0.15	0.21	-0.42	1.31	1.61	1.5	1.86	0.39	0.26	0.47	0.2	-0.92	-1.34	-1.04	-1.66	0	0.18	0.07	0.05	0.31	-0.01	0.3	-0.13	0.36	-0.26	-0.42	-0.63	0.06	0.12	-0.08	0.19	0.25	0.07	-0.06	-0.12	-0.32	-0.06	0.14	0.2	0.0224925	0.297877	0.000490335
AT1G07570	AT1G07570	protein_coding	Protein kinase superfamily protein	APK1A	0.81	2.01	0.56	0.71	1.68	0.59	-0.54	0.67	0.64	1.61	-0.67	-0.92	-0.99	-1.11	-0.13	-1.58	-1.63	-2.72	-0.14	1.04	-0.46	-0.24	0.71	-0.43	1.2	-0.25	0.97	-0.11	-1.45	-1.09	-0.1	-0.33	0.03	1.18	0.95	-0.32	-0.19	-1.5	-1.14	0.23	-0.13	-0.36	4.71274e-05	2.08804e-09	0.000670198
AT1G07590	AT1G07590	protein_coding	Tetratricopeptide repeat (TPR)-like superfamily protein		-2.84	-3.6	-3.34	-2.54	-3.14	-3.37	-0.02	-0.78	-2.33	-2.92	2.24	1.74	2.08	1.26	2.25	2.51	4.41	4.18	-0.15	-2.47	-0.31	0.15	-2	-0.33	-0.76	-0.5	-0.59	-0.83	0.26	-0.23	0.3	0.46	-0.03	-2.31	-2.15	-0.15	-0.48	2.16	1.67	-0.16	0.33	0.49	1.29059e-07	4.24047e-09	3.73199e-09
AT1G07600	AT1G07600	protein_coding	metallothionein 1A	MT1A	-3.99	-4.4	-3.78	-3.52	-4.34	-2.9	-0.18	-0.59	-1.81	-2.63	3.05	3.26	1.56	2.18	3.23	3.85	3.37	4.81	0.78	-0.85	-0.72	1.25	-0.79	0.17	-0.41	0.21	-0.82	0.62	0.62	1.44	0.47	0.06	0.88	-1.63	-2.03	-1.49	-1.08	0.13	0.95	0.41	-0.41	-0.82	0.000852171	0.000453475	0.000121355
AT1G07610	AT1G07610	protein_coding	metallothionein 1C	MT1C	-3.26	-7.34	-4.3	-3.01	-2.07	-4.82	-3.32	-7.4	-11.47	-10.53	2.09	1.04	2.03	0.22	5.4	8.44	13.5	10.75	-0.56	-8.71	-0.62	-0.32	-3.45	-1.14	-4.08	-1.05	0.94	-1.81	3.04	-2.75	0.25	5.27	-0.52	-8.15	-3.13	-0.06	-0.82	8.09	2.31	-5.02	0.76	5.78	3.9593e-06	6.48712e-06	6.02426e-08
AT1G07615	AT1G07615	protein_coding	GTP-binding protein Obg/CgtA		0.67	1.61	0.79	0.54	1.44	0.87	-0.47	0.47	0.19	1.09	0.75	0.87	1.03	1.36	1.21	0.4	0.84	0.27	-0.13	0.52	0.15	-0.27	0.35	0.23	0.94	0.12	0.9	0.33	-0.82	-0.57	-0.13	-0.17	0.07	0.66	0.62	0.29	0.49	-0.37	-0.13	0.04	-0.21	-0.25	0.000650369	6.08242e-08	5.38732e-05
AT1G07620	AT1G07620	protein_coding	GTP-binding protein Obg/CgtA	ATOBGM	-4.78	-3.59	-3.25	-3.61	-3.11	-3.63	3.83	5.03	2.24	2.73	1.95	3.47	2.77	2.75	-1.89	-1.55	0.53	0.02	-0.24	-1.84	0.57	0.93	-1.36	0.2	1.19	1.53	0.5	-0.02	0.34	-0.51	1.17	0.48	-0.37	-1.6	-2.29	0.82	-0.73	2.42	1.57	0.7	1.54	0.85	1.3492e-06	6.56522e-07	1.22438e-06
AT1G07630	AT1G07630	protein_coding	pol-like 5	PLL5	-0.9	-1.63	-1.87	-0.76	-0.84	-1.75	3.08	2.34	2.14	2.07	2.61	1.64	2.68	1.69	-0.46	-0.71	0.54	-0.37	0.22	-0.72	0.29	0.36	0.08	0.41	-0.74	-0.98	-0.07	-0.99	-0.24	-0.92	0.13	0.8	0.12	-0.94	-0.28	0.07	0.06	1.01	0.33	-0.66	0.01	0.67	0.000180387	1.17159e-07	1.49084e-08
AT1G07640	AT1G07640	protein_coding	Dof-type zinc finger DNA-binding family protein	OBP2	-0.27	0.02	-0.72	-0.08	-0.14	-0.76	0.14	0.44	0.56	0.5	0.89	0.44	1.81	1.13	0.74	0	1.25	0.63	-0.4	0.02	0.53	-0.2	-0.14	0.49	0.29	-0.45	-0.06	-0.68	-0.74	-0.62	0.19	-0.16	-0.04	0.41	0.06	0.92	0.69	0.51	0.63	0.35	0.23	-0.12	0.216944	0.936533	0.0016323
AT1G07645	AT1G07645	protein_coding	dessication-induced 1VOC superfamily protein	DSI-1VOC	0.17	-0.29	-0.39	-0.24	-0.35	0.17	3.25	2.78	3.45	3.35	1.07	0.5	1.06	1.48	-2.18	-2.28	-2.39	-1.87	0.16	0.37	0.16	-0.25	0.32	0.72	-0.47	-0.57	-0.1	0.41	-0.1	0.52	-0.42	-0.05	0.56	0.21	0.57	-0.01	0.97	-0.21	0.4	-0.36	-0.98	-0.62	0.573296	0.228604	0.117122
AT1G07650	AT1G07650	protein_coding	Leucine-rich repeat transmembrane protein kinase		-0.12	0.64	0.94	-0.04	0.4	0.49	1.08	1.84	1.45	1.89	-0.28	0.79	0.08	0.61	-1.36	-1.05	-1.37	-1.28	-0.08	0.29	0.28	0	0.05	-0.18	0.76	1.07	0.44	0.53	0.31	0.09	0.08	-0.24	-0.46	0.38	0.06	0.36	-0.18	-0.02	-0.24	0.32	0.54	0.22	0.321485	3.63284e-05	3.78634e-07
AT1G07660	AT1G07660	protein_coding	Histone superfamily protein		0.53	-0.64	-0.23	0.42	-0.18	0.38	0.82	-0.34	0.47	-0.14	0.2	-0.55	-0.1	-0.14	-0.62	-0.21	-0.57	-0.01	-0.14	-0.49	-0.44	-0.24	-0.04	0.16	-1.16	-0.75	-0.61	-0.05	0.41	0.56	-0.1	0.45	0.6	-0.35	0.21	-0.3	0.4	0.05	0.2	-0.56	-0.7	-0.15	0.00294095	0.000399357	0.123606
AT1G07670	AT1G07670	protein_coding	endomembrane-type CA-ATPase 4	ECA4	-0.16	-1.49	-1.08	-0.2	-1.31	-1.06	2.19	0.86	1.55	0.45	1.42	0.5	1.48	0.62	-0.77	-0.35	-0.08	0.17	0.23	-0.41	0.29	0.19	-0.22	0.3	-1.33	-0.91	-1.1	-0.86	0.42	0.24	-0.04	0.19	0.02	-0.64	-0.41	0.06	0.11	0.7	0.52	-0.22	-0.05	0.17	0.188741	4.82911e-09	8.3743e-08
AT1G07690	AT1G07690	protein_coding	transmembrane protein		-2.14	-4.47	-1.53	0	-6.3	-3.4	6.73	4.4	9.81	3.51	1.68	2.28	3.81	0.4	-5.05	-2.12	-6	-3.11	-0.86	2.22	1.27	1.28	0.39	-0.6	-2.33	0.6	-6.3	-3.4	2.93	2.89	2.14	-1.83	-1.87	3.08	-0.89	2.13	-1.88	-0.95	-0.99	3.97	4.01	0.04	0.336005	0.00370856	0.322103
AT1G07700	AT1G07700	protein_coding	Thioredoxin superfamily protein		-1.01	-1.15	-0.43	-0.88	-0.88	-0.38	-3.23	-3.37	-3.84	-3.84	-1.39	-0.8	-1.49	-1	1.85	2.57	2.35	2.85	0.03	-0.58	-0.08	0.16	-0.31	-0.03	-0.14	0.59	-0.01	0.49	0.72	0.5	0.13	0.26	0.04	-0.6	-0.47	-0.11	-0.2	0.5	0.28	-0.13	0.09	0.22	1.09062e-06	2.21439e-07	0.00168723
AT1G07705	AT1G07705	protein_coding	NOT2 / NOT3 / NOT5 family		0.24	-0.64	0.17	0.15	-0.29	-0.09	0.43	-0.45	-0.34	-0.78	0.44	0.37	0.33	0.1	0	0.81	0.67	0.87	0.51	-0.26	0.41	0.42	0.09	0.15	-0.88	-0.07	-0.44	-0.24	0.81	0.2	-0.09	0.35	-0.26	-0.78	-0.33	-0.1	-0.27	0.67	0.06	-0.44	0.17	0.61	0.0847245	0.000119375	0.178189
AT1G07710	AT1G07710	protein_coding	Ankyrin repeat family protein		0.41	1.77	0.56	0.62	2.1	0.48	-1.31	0.06	-1.86	-0.39	0.97	1.13	0.85	0.71	2.27	1.07	2.72	1.09	-0.01	-0.57	-0.12	0.21	-0.23	-0.21	1.36	0.16	1.48	-0.14	-1.21	-1.62	0.22	0.33	-0.08	-0.56	-0.44	-0.12	-0.42	0.44	0.03	-0.12	0.3	0.42	0.423378	0.00311879	0.180558
AT1G07720	AT1G07720	protein_coding	3-ketoacyl-CoA synthase 3	KCS3	-1.04	0.81	-2.87	-0.93	0.12	-2.47	-5.04	-3.19	-4.72	-3.67	1.61	-0.21	1.94	0.4	6.65	2.98	6.66	4.07	0.11	0.44	0.44	0.23	-0.25	0.84	1.85	-1.83	1.05	-1.54	-3.68	-2.59	0.11	-0.69	0.4	0.32	-0.48	0.33	0.61	0.01	1.09	0.8	-0.28	-1.09	9.0307e-05	0.00440654	6.54488e-10
AT1G07725	AT1G07725	protein_coding	exocyst subunit exo70 family protein H6	EXO70H6	-0.16	0.22	-0.38	-0.22	0.19	-0.29	0.81	1.19	1.07	1.48	0.31	0.1	0.41	0.34	-0.5	-1.09	-0.66	-1.14	-0.08	0.18	0.02	-0.15	0.15	0.1	0.38	-0.22	0.41	-0.07	-0.6	-0.48	-0.06	-0.03	0.09	0.26	0.29	0.1	0.25	-0.16	-0.04	-0.03	-0.15	-0.12	0.263148	0.107535	0.00794422
AT1G07730	AT1G07730	protein_coding	Disease resistance-responsive (dirigent-like protein) family protein		1.32	1.45	0.6	0.66	0.09	0.72	0.5	0.63	1.9	1.33	1.6	0.88	1.84	1.9	1.1	0.25	-0.07	0.56	-0.47	0.94	-0.23	-1.13	-0.43	-0.11	0.13	-0.72	-0.57	0.06	-0.85	0.63	-0.66	-1.36	0.12	1.4	0.7	0.23	1.02	-1.17	0.31	0.7	-0.78	-1.48	0.000886129	0.000207369	0.0393748
AT1G07740	AT1G07740	protein_coding	Tetratricopeptide repeat (TPR)-like superfamily protein		-0.11	0.31	1.55	0.15	0.68	1.21	-1.87	-1.45	-0.29	0.24	-0.51	1.15	0.37	1.43	1.36	2.6	0.66	1.19	-0.31	1.26	0.56	-0.05	1.63	0.23	0.42	1.65	0.53	1.06	1.24	0.54	0.26	0.37	-0.33	1.57	1.68	0.87	0.28	-0.7	-1.4	-0.11	0.59	0.7	0.731371	0.308608	1.75597e-05
AT1G07745	AT1G07745	protein_coding	DNA repair RAD51-like protein	RAD51D	0.34	0.48	0.83	0.29	0.71	0.89	-0.21	-0.07	-0.28	0.13	-0.71	-0.22	-0.89	-0.29	-0.5	-0.15	-0.61	-0.42	-0.08	-0.16	-0.27	-0.13	0.07	-0.2	0.14	0.49	0.41	0.6	0.35	0.18	-0.05	0.22	0.06	-0.08	0.2	-0.18	-0.07	-0.11	-0.27	-0.27	-0.11	0.16	0.0367162	0.00429526	2.96659e-05
AT1G07750	AT1G07750	protein_coding	RmlC-like cupins superfamily protein		-1.39	-0.55	-1.21	-1.25	-0.64	-0.86	-1.46	-0.62	-1.35	-0.74	-0.14	0.04	0.02	0.41	1.32	0.66	1.37	1.15	-0.06	0.05	0.11	0.08	-0.04	0.45	0.85	0.19	0.61	0.39	-0.66	-0.22	0.14	-0.09	0.34	0.12	-0.12	0.17	0.37	0.05	0.49	0.23	-0.2	-0.44	4.12931e-06	0.00959636	4.80215e-06
AT1G07770	AT1G07770	protein_coding	ribosomal protein S15A	RPS15A	1	0.67	0.94	0.89	0.08	0.92	-1.13	-1.46	-0.98	-1.79	-1.07	-1.14	-1.23	-1.2	0.06	0.32	-0.25	0.59	-0.08	0.07	-0.24	-0.19	-0.52	-0.26	-0.33	-0.06	-0.81	0.03	0.26	0.84	-0.11	-0.59	-0.02	0.15	-0.33	-0.16	-0.07	-0.31	0.27	0.48	-0.09	-0.57	5.2374e-07	1.31694e-05	2.3208e-07
AT1G07780	AT1G07780	protein_coding	phosphoribosylanthranilate isomerase 1	PAI1	1.85	2.66	1.88	1.52	1.78	1.75	-2.98	-2.17	-1.72	-1.45	-0.4	-0.37	-0.29	-0.05	2.58	1.8	1.43	1.4	-0.06	1.2	0.05	-0.4	0.33	-0.08	0.81	0.03	0.27	0.24	-0.78	-0.03	-0.33	-0.88	-0.13	1.26	0.72	0.11	0.32	-1.15	-0.4	0.54	-0.21	-0.75	1.09642e-07	3.38291e-09	1.10843e-08
AT1G07790	AT1G07790	protein_coding	Histone superfamily protein	HTB1	0.85	-0.35	0.16	0.68	0.13	0.16	-1.2	-2.4	-1.22	-1.77	-1.01	-1.71	-0.86	-1.38	0.19	0.7	0.36	0.39	-0.1	-0.13	0.05	-0.27	0.35	0.05	-1.2	-0.7	-0.55	-0.52	0.51	0.03	-0.17	0.48	0	-0.02	0.63	0.15	0.32	0.18	-0.31	-0.65	-0.17	0.48	0.000447682	0.0863289	0.408184
AT1G07810	AT1G07810	protein_coding	ER-type Ca2+-ATPase 1	ECA1	0.01	-0.46	-1.41	0.22	-0.3	-1.3	3.3	2.82	2.75	2.23	2.01	0.59	1.92	0.4	-1.29	-2.24	-0.83	-1.83	0.1	-0.45	0.01	0.3	-0.29	0.11	-0.47	-1.42	-0.52	-1.52	-0.95	-1	0.2	0.16	0.1	-0.55	-0.6	-0.09	-0.19	0.46	0.41	0.05	0.1	0.05	0.912281	0.000141413	4.78416e-10
AT1G07820	AT1G07820	protein_coding	Histone superfamily protein		1.18	0.74	0.16	1.04	0.98	0.48	-0.35	-0.8	-0.24	-0.29	-0.59	-1.62	-0.81	-1.36	-0.24	-0.82	-0.57	-1.07	-0.07	0.04	-0.29	-0.22	0.28	0.03	-0.44	-1.03	-0.05	-0.55	-0.58	-0.5	-0.15	0.24	0.32	0.11	0.5	-0.22	0.26	-0.33	-0.25	-0.39	-0.47	-0.08	3.52704e-06	0.000212287	0.320283
AT1G07830	AT1G07830	protein_coding	ribosomal protein L29 family protein		0.96	2.21	0.88	0.72	1.65	1.01	-1.15	0.1	-0.47	0.46	0.47	0.39	0.24	0.53	1.62	0.29	0.7	0.06	0	0.68	-0.23	-0.24	0.13	-0.1	1.25	-0.08	0.93	0.29	-1.33	-0.64	-0.24	-0.55	0.13	0.68	0.37	-0.23	0.13	-0.91	-0.23	0.31	-0.37	-0.68	8.46162e-05	1.14342e-08	7.22189e-05
AT1G07840	AT1G07840	protein_coding	Sas10/Utp3/C1D family		0.12	0.59	0.05	0.09	0.59	0.08	-1.53	-1.07	-1.09	-0.59	-0.25	-0.31	-0.07	-0.08	1.29	0.75	1.02	0.51	-0.08	0.37	0.09	-0.1	0.37	0.13	0.47	-0.07	0.5	-0.01	-0.54	-0.51	-0.03	0	0.03	0.44	0.47	0.17	0.23	-0.27	-0.24	-0.03	-0.06	-0.03	0.424412	0.000594926	0.710018
AT1G07850	AT1G07850	protein_coding	transferring glycosyl group transferase (DUF604)		4.99	1.12	-3.19	-1.34	-3.41	-5.77	-1.55	-5.41	0.21	-1.87	8.03	-0.15	3.62	-0.81	9.58	5.26	3.42	1.06	3.79	5.55	-0.62	-2.54	1.01	-3.19	-3.86	-8.18	-2.08	-4.43	-4.31	-2.35	-6.32	-4.54	-2.57	1.76	3.54	-4.4	-0.66	-6.16	-4.2	-1.79	-3.75	-1.96	0.0377783	0.511265	0.012624
AT1G07860	AT1G07860	protein_coding	Serine/Threonine-kinase RLCKVII protein		-2.11	-2.94	-3.39	0	1.75	-5.03	0.9	0.07	-1.18	0.57	4.65	3.37	7.8	2.77	3.75	3.3	8.98	2.2	-3.47	-5.56	-0.32	-1.36	-0.86	-1.96	-0.83	-1.28	1.75	-5.03	-0.44	-6.78	2.11	4.7	-1.64	-2.08	0.5	3.15	-0.6	5.23	-1.11	-2.59	3.75	6.34	0.440986	0.276489	0.025888
AT1G07870	AT1G07870	protein_coding	Protein kinase superfamily protein		-0.42	0.1	-2.51	-0.48	-0.05	-2.4	-0.33	0.18	-0.44	-0.01	1.9	-0.19	2.26	0.34	2.24	-0.37	2.71	0.35	-0.09	-0.2	0.27	-0.15	-0.34	0.39	0.51	-2.1	0.43	-1.92	-2.61	-2.35	-0.06	-0.15	0.11	-0.11	-0.19	0.36	0.53	0.47	0.73	0.09	-0.17	-0.26	0.045583	0.634515	1.62549e-09
AT1G07880	AT1G07880	protein_coding	Protein kinase superfamily protein	ATMPK13	1.34	-0.3	-0.22	1.29	-0.17	-0.14	-0.82	-2.45	-1.78	-3.24	0.84	-0.72	0.03	-1.4	1.66	1.73	1.82	1.84	-0.13	-1.09	-0.93	-0.17	-0.96	-0.85	-1.64	-1.56	-1.46	-1.44	0.07	0.02	-0.05	0.13	0.08	-0.97	-0.79	-0.81	-0.68	0.16	0.11	-0.18	-0.12	0.05	0.00285266	0.525511	0.548858
AT1G07890	AT1G07890	protein_coding	ascorbate peroxidase 1	APX1	-0.4	-1.82	-1.88	-0.28	-1.31	-1.53	1.28	-0.14	0.25	-0.77	2.61	1.13	2.21	0.96	1.33	1.28	1.96	1.73	-0.06	-1.09	-0.46	0.06	-0.57	-0.12	-1.42	-1.47	-1.03	-1.25	-0.06	-0.22	0.12	0.51	0.34	-1.02	-0.63	-0.4	-0.17	0.63	0.46	-0.39	-0.22	0.17	0.0118813	5.40289e-09	1.73631e-09
AT1G07900	AT1G07900	protein_coding	LOB domain-containing protein 1	LBD1	-4.2	-1.71	-5.37	-3.16	-0.26	-4.51	-2	0.49	-2.1	0.8	5.61	4.43	6.33	4.98	7.61	3.94	8.43	4.18	-0.79	-0.89	-0.07	0.24	0.55	0.79	2.49	-1.18	2.9	-1.35	-3.67	-4.25	1.03	1.45	0.86	-0.1	0.31	0.72	0.55	0.82	0.24	-0.41	0.17	0.59	2.28798e-05	0.217462	6.42958e-09
AT1G07901	AT1G07901	protein_coding	hypothetical protein		-0.1	0.5	-0.27	1.09	1	0.13	0.32	0.92	2.03	1.95	0.1	-0.07	1.24	0.28	-0.23	-0.99	-0.79	-1.66	-1.62	0.08	-0.48	-0.44	0.58	-0.09	0.59	-0.17	-0.08	-0.95	-0.76	-0.87	1.18	0.51	0.4	1.7	1.03	1.14	0.36	-0.56	-0.67	0.68	0.79	0.11	0.896972	0.355681	0.620534
AT1G07902	AT1G07902	protein_coding	hypothetical protein		0.02	1	-0.42	0.08	0.9	-0.16	0.63	1.61	1.35	2.17	0.54	0.09	0.31	0.07	-0.09	-1.52	-1.04	-2.1	-0.28	0.44	-0.51	-0.22	0.34	-0.24	0.98	-0.45	0.82	-0.24	-1.42	-1.06	0.06	-0.1	0.26	0.72	0.56	-0.23	-0.03	-0.95	-0.59	0.16	-0.2	-0.37	0.964759	0.00112245	0.10709
AT1G07910	AT1G07910	protein_coding	RNAligase	RNL	-0.1	0.59	0.05	-0.04	0.45	0.17	-0.85	-0.16	-0.79	-0.3	-0.17	-0.01	-0.19	0.02	0.69	0.15	0.61	0.32	0.12	0.18	0.1	0.18	0.04	0.22	0.69	0.15	0.49	0.21	-0.54	-0.29	0.06	-0.14	0.11	0.06	-0.14	-0.02	0.04	-0.08	0.18	0.2	-0.06	-0.25	0.445477	0.000124591	0.646231
AT1G07920	AT1G07920	protein_coding	GTP binding Elongation factor Tu family protein		0.34	0.43	-0.11	0.27	0.11	0.06	-0.07	0.01	0.35	0.18	0.22	-0.23	0.12	-0.09	0.3	-0.25	-0.23	-0.27	-0.02	0.4	-0.12	-0.09	0.08	0.05	0.09	-0.46	-0.17	-0.21	-0.54	-0.05	-0.07	-0.32	0.17	0.42	0.17	-0.1	0.14	-0.52	-0.03	0.25	-0.24	-0.5	0.00734841	0.00104174	0.307611
AT1G07930	AT1G07930	protein_coding	GTP binding Elongation factor Tu family protein		0.15	0.12	-0.02	0.13	-0.08	0.1	-1.06	-1.09	-0.78	-1	0.19	0.02	0.12	0.08	1.25	1.11	0.9	1.08	0.03	0.31	-0.04	0.02	0.11	0.07	-0.03	-0.17	-0.21	-0.04	-0.14	0.18	-0.02	-0.2	0.12	0.28	0.1	-0.07	0.06	-0.35	-0.04	0.19	-0.13	-0.32	0.221034	0.298344	0.878561
AT1G07940	AT1G07940	protein_coding	GTP binding Elongation factor Tu family protein		0.16	-0.07	-0.15	0.12	-0.09	-0.03	-0.16	-0.39	0.16	-0.05	0.32	0.01	0.27	0.12	0.48	0.4	0.11	0.17	0.08	0.4	0.03	0.04	0.37	0.14	-0.23	-0.31	-0.22	-0.15	-0.08	0.06	-0.04	-0.02	0.12	0.32	0.34	-0.05	0.11	-0.37	-0.23	-0.02	-0.16	-0.14	0.157409	0.538773	0.173179
AT1G07950	AT1G07950	protein_coding	Surfeit locus protein 5 subunit 22 of Mediator complex	MED22B	0.34	0.07	0.1	0.06	-0.21	-0.11	0.9	0.63	0.7	0.43	0.33	0.09	0.29	0.13	-0.57	-0.54	-0.41	-0.3	0.01	-0.18	-0.02	-0.26	-0.47	-0.22	-0.27	-0.24	-0.27	-0.16	0.03	0.11	-0.28	-0.28	-0.2	-0.2	-0.2	-0.04	0.04	0.16	0.24	0	-0.08	-0.08	0.00480027	0.512932	0.334939
AT1G07960	AT1G07960	protein_coding	PDI-like 5-1	PDIL5-1	0.4	-0.57	-0.6	0.13	-0.45	-0.85	1.17	0.2	0.31	-0.27	1.13	0.13	0.94	-0.03	-0.04	-0.07	0.63	0.24	0.12	-0.74	-0.06	-0.15	-0.62	-0.32	-0.97	-1	-0.58	-0.97	-0.02	-0.4	-0.27	0.12	-0.25	-0.86	-0.47	-0.19	-0.16	0.68	0.3	-0.39	-0.02	0.37	0.00480669	0.000152553	7.49496e-05
AT1G07970	AT1G07970	protein_coding	cytochrome B561%2C amino-terminal protein		0.38	1.2	0.73	0.22	0.78	1	-1.42	-0.6	-0.78	-0.23	-0.13	0.22	-0.56	0.23	1.29	0.82	0.23	0.45	0.1	0.73	-0.33	-0.06	0.31	-0.06	0.82	0.35	0.56	0.78	-0.47	0.22	-0.16	-0.42	0.28	0.64	0.37	-0.43	0.01	-1.07	-0.37	0.27	-0.43	-0.7	0.0399096	4.65914e-06	0.00029655
AT1G07980	AT1G07980	protein_coding	nuclear factor Y%2C subunit C10	NF-YC10	0.18	0.21	-0.25	-0.03	0.4	-0.02	-1.04	-1.01	-0.73	-0.31	0	-0.42	0.15	0.15	1.04	0.59	0.88	0.46	-0.21	0.1	-0.06	-0.41	0.29	0.17	0.03	-0.43	0.43	0	-0.46	-0.42	-0.2	0.19	0.23	0.31	0.7	0.14	0.57	-0.16	-0.13	-0.4	-0.43	-0.03	0.15698	0.092262	0.0326821
AT1G07985	AT1G07985	protein_coding	Expressed protein		3.07	6.37	3.28	2.29	3.72	-1.22	1.25	4.56	2.25	3.68	0.97	1.19	-0.23	-3.73	-0.28	-3.37	-2.48	-7.42	2.14	3.14	0.93	1.36	0.48	-3.57	3.31	0.22	1.44	-3.51	-3.09	-4.94	-0.78	-2.65	-4.5	1	-0.87	-1.2	-4.92	-2.2	-4.05	1.87	3.72	1.85	0.0484191	2.82137e-05	0.0201009
AT1G07990	AT1G07990	protein_coding	SIT4 phosphatase-associated family protein		-0.49	-0.65	-0.94	-0.34	-0.47	-0.72	1.25	1.1	1.41	1.29	0.69	0.25	0.94	0.57	-0.55	-0.85	-0.47	-0.72	-0.19	-0.03	0.05	-0.04	0.15	0.28	-0.15	-0.45	-0.13	-0.37	-0.3	-0.25	0.15	0.18	0.23	0.16	0.19	0.24	0.32	0.08	0.13	-0.03	-0.08	-0.05	0.000590234	2.58427e-05	2.98386e-07
AT1G08000	AT1G08000	protein_coding	GATA transcription factor 10	GATA10	0.43	0.76	1.51	0.53	0.57	1.57	-2.29	-1.96	-1.92	-1.88	-1.39	-0.3	-1.1	-0.06	0.9	1.66	0.83	1.82	-0.31	0.06	-0.02	-0.2	-0.13	0.04	0.33	1.09	0.04	1.03	0.76	0.99	0.11	-0.18	0.05	0.37	0.07	0.3	0.24	-0.07	0.16	0.29	0.06	-0.24	0.0086906	0.000123902	2.15683e-08
AT1G08010	AT1G08010	protein_coding	GATA transcription factor 11	GATA11	0.39	0.04	0.5	0.31	0.03	0.94	-0.53	-0.88	-0.54	-0.81	-0.48	-0.37	-0.85	-0.22	0.05	0.51	-0.31	0.59	0.06	0.06	-0.31	-0.02	0.05	0.13	-0.35	0.11	-0.28	0.63	0.45	0.9	-0.08	-0.01	0.44	0	0.07	-0.37	0.15	-0.37	0.08	-0.07	-0.52	-0.45	0.00399629	0.745228	0.000330345
AT1G08030	AT1G08030	protein_coding	tyrosylprotein sulfotransferase	TPST	0.19	0.27	-0.22	0.11	0.26	-0.17	-0.13	-0.05	-0.03	0.12	0.37	-0.03	0.26	-0.01	0.5	0.02	0.29	-0.14	-0.03	0.07	-0.14	-0.11	0.06	-0.09	0.08	-0.41	0.15	-0.27	-0.48	-0.43	-0.08	-0.01	0.05	0.1	0.18	-0.11	0.02	-0.21	-0.16	-0.08	-0.13	-0.06	0.163979	0.0463782	0.0878476
AT1G08035	AT1G08035	protein_coding	hypothetical protein		3.07	-0.06	4.66	3.29	1.69	3.4	-1.66	-4.79	0.42	-1.18	-2.09	-0.5	-1.15	-1.04	-0.43	4.29	-1.57	0.14	-0.87	1.2	0.06	-0.66	2.96	-1.2	-3.13	1.59	-1.59	0.11	4.73	1.71	0.22	1.76	-1.26	2.08	3.61	0.94	-0.54	-1.14	-4.16	-1.54	1.48	3.02	0.0149625	0.978812	0.0022729
AT1G08040	AT1G08040	protein_coding	trimethylguanosine synthase (DUF707)		0.25	-0.27	-0.26	0.2	-0.22	0.02	-0.14	-0.65	-0.11	-0.54	0.21	-0.3	0.07	-0.11	0.35	0.36	0.18	0.43	0.02	0.04	-0.12	-0.03	0.09	0.16	-0.52	-0.51	-0.42	-0.18	0.01	0.24	-0.05	0.05	0.28	0.02	0.12	-0.14	0.19	-0.16	0.07	-0.1	-0.33	-0.23	0.0722405	0.0496231	0.0492303
AT1G08050	AT1G08050	protein_coding	Zinc finger (C3HC4-type RING finger) family protein		-1.77	-2.24	-1.5	-1.25	-2.66	-2.17	3.34	2.87	4.11	2.71	2.39	2.66	3.55	2.64	-0.95	-0.22	-0.56	-0.07	-0.52	0.25	0.64	0	-0.17	-0.02	-0.47	0.27	-1.41	-0.92	0.74	0.49	0.52	-0.42	-0.67	0.77	-0.17	1.17	-0.02	0.39	0.15	0.94	1.19	0.24	0.00422619	0.000113765	0.00251278
AT1G08060	AT1G08060	protein_coding	ATP-dependent helicase family protein	MOM	-0.11	-0.45	-0.09	-0.11	-0.27	-0.14	0.36	0.01	0.1	-0.06	-0.07	-0.05	0.14	0.12	-0.43	-0.06	0.04	0.18	0.15	-0.1	0.36	0.15	0.08	0.32	-0.34	0.02	-0.16	-0.02	0.36	0.13	-0.01	0.18	-0.05	-0.26	-0.07	0.21	0.17	0.47	0.24	-0.19	0.04	0.23	0.425388	0.00164537	0.467318
AT1G08070	AT1G08070	protein_coding	Tetratricopeptide repeat (TPR)-like superfamily protein	OTP82	1.16	1.63	2.08	0.73	0.9	1.93	-0.56	-0.09	0.79	0.96	0.53	1.45	0.71	1.91	1.09	1.54	-0.08	0.95	0.08	1.44	0.27	-0.34	0.7	0.11	0.47	0.92	0.17	1.2	0.45	1.03	-0.43	-0.73	-0.15	1.35	1.05	0.18	0.46	-1.17	-0.59	0.3	-0.28	-0.58	0.0261537	0.00223006	7.65498e-05
AT1G08090	AT1G08090	protein_coding	nitrate transporter 2:1	NRT2:1	-0.12	-1.98	-3.88	0.41	-0.98	-3.9	2.8	0.94	5.13	3.75	4.71	0.95	8.95	4.64	1.91	0	3.82	0.9	-3.18	-0.84	1.06	-2.65	0.16	1.05	-1.85	-3.76	-1.39	-4.31	-1.91	-2.92	0.53	1	-0.01	2.33	2.8	4.24	3.7	1.91	0.89	-0.47	0.55	1.01	0.906377	0.000258737	3.07681e-08
AT1G08110	AT1G08110	protein_coding	lactoylglutathione lyase family protein / glyoxalase I family protein		-0.55	1.39	0.55	-0.47	0.9	0.62	-0.8	1.14	0.26	1.64	-1.16	-0.06	-0.92	0.17	-0.36	-1.2	-1.18	-1.47	-0.16	0.9	0.07	-0.08	0.41	0.15	1.94	1.1	1.38	1.09	-0.84	-0.28	0.08	-0.48	0.07	1.06	0.5	0.24	0.23	-0.82	-0.27	0.57	0.01	-0.56	0.000899052	5.02884e-08	0.000546617
AT1G08125	AT1G08125	protein_coding	S-adenosyl-L-methionine-dependent methyltransferases superfamily protein		0.36	0.9	0.31	0.2	0.86	0.65	-0.23	0.31	0.36	1.02	0.28	0.23	0.21	0.66	0.51	-0.08	-0.14	-0.36	-0.13	0.46	-0.2	-0.29	0.42	0.14	0.54	-0.05	0.66	0.45	-0.59	-0.21	-0.16	-0.04	0.34	0.59	0.71	-0.07	0.43	-0.66	-0.28	-0.13	-0.5	-0.38	0.0132036	3.71671e-06	0.0206903
AT1G08130	AT1G08130	protein_coding	DNA ligase 1	LIG1	0.79	-0.77	1.2	0.64	-0.58	1.02	-0.96	-2.52	-1.82	-3.05	-0.71	-0.3	-0.67	-0.29	0.24	2.21	1.15	2.76	0.11	-0.75	0.16	-0.04	-0.57	-0.02	-1.56	0.41	-1.23	0.38	1.97	1.61	-0.15	0.18	-0.18	-0.86	-0.53	0.05	0.02	0.91	0.55	-0.33	0.03	0.36	7.39055e-05	8.60057e-05	3.4411e-07
AT1G08160	AT1G08160	protein_coding	Late embryogenesis abundant (LEA) hydroxyproline-rich glycoprotein family		0.52	2.26	2.42	0.99	1.87	2.4	-4.02	-2.28	-5.11	-4.23	-1.39	0.51	-1.73	-0.32	2.63	2.79	3.38	3.9	0.2	-0.89	-0.15	0.66	-1.28	-0.17	1.74	1.9	0.88	1.41	0.16	0.53	0.47	-0.39	-0.02	-1.09	-1.95	-0.35	-0.83	0.74	1.11	0.86	0.49	-0.37	0.278735	0.00312877	6.19822e-05
AT1G08165	AT1G08165	protein_coding	hypothetical protein		0.58	2.88	1.74	0.44	1.86	1.94	-4.13	-1.83	-3.53	-2.11	-2.84	-1.67	-3.21	-1.7	1.29	0.15	0.32	0.4	-0.56	0.04	-0.94	-0.7	-0.99	-0.73	2.31	1.16	1.42	1.51	-1.14	0.08	-0.14	-1.02	0.2	0.6	-0.28	-0.37	-0.03	-0.97	0.25	0.88	-0.34	-1.22	0.243257	0.000285754	0.00344046
AT1G08180	AT1G08180	protein_coding	cyclin-dependent kinase inhibitor		0.98	1.05	0.62	0.67	0.76	0.46	0.86	0.93	1.31	1.39	-0.08	-0.43	-0.4	-0.61	-0.93	-1.36	-1.7	-2	0.45	0.9	0.14	0.15	0.61	-0.03	0.07	-0.36	0.08	-0.21	-0.43	-0.3	-0.31	-0.29	-0.16	0.45	0.46	-0.32	-0.17	-0.77	-0.64	-0.01	-0.14	-0.13	0.000123175	2.34709e-05	0.00249384
AT1G08190	AT1G08190	protein_coding	vacuolar protein sorting 41	VPS41	-0.77	-0.47	-1	-0.62	-0.37	-0.88	-0.64	-0.34	-0.73	-0.48	-0.29	-0.53	-0.08	-0.35	0.34	-0.18	0.65	0.14	-0.07	-0.16	0.14	0.08	-0.06	0.26	0.29	-0.23	0.25	-0.27	-0.53	-0.51	0.15	0.1	0.12	-0.09	-0.14	0.21	0.18	0.3	0.32	0.05	0.03	-0.01	1.27465e-06	8.386e-05	1.48394e-08
AT1G08200	AT1G08200	protein_coding	UDP-D-apiose/UDP-D-xylose synthase 2	AXS2	-0.47	0.15	-0.94	-0.26	-0.3	-0.64	-2.25	-1.64	-2.77	-2.81	-0.55	-1.02	-0.67	-1.05	1.7	0.62	2.1	1.75	0.08	-0.44	-0.04	0.29	-0.88	0.25	0.61	-0.47	-0.04	-0.39	-1.08	-0.35	0.21	-0.45	0.29	-0.52	-1.17	-0.12	-0.04	0.4	1.13	0.65	-0.08	-0.74	0.00174083	0.251109	9.72051e-07
AT1G08210	AT1G08210	protein_coding	Eukaryotic aspartyl protease family protein		0.65	1.32	0.83	0.51	0.8	0.42	1.71	2.37	2.09	2.39	-0.36	-0.17	-0.17	-0.26	-2.06	-2.54	-2.26	-2.65	0.06	0.45	0.25	-0.08	-0.07	-0.17	0.67	0.19	0.29	-0.09	-0.48	-0.38	-0.14	-0.52	-0.42	0.39	0.01	0.19	-0.09	-0.2	-0.1	0.38	0.28	-0.1	0.00041173	9.36474e-08	1.5065e-05
AT1G08220	AT1G08220	protein_coding	ATPase complex subunit		0.72	0.97	0.56	0.39	1.02	0.35	-1.96	-1.7	-2.15	-1.53	0.74	0.58	0.64	0.59	2.7	2.28	2.79	2.12	0.15	-0.05	0.04	-0.18	-0.01	-0.17	0.25	-0.16	0.62	-0.04	-0.42	-0.67	-0.33	0.04	-0.21	-0.2	0.17	-0.11	0.01	0.09	-0.16	-0.37	-0.12	0.25	0.00070241	0.000117886	0.00244185
AT1G08230	AT1G08230	protein_coding	Transmembrane amino acid transporter family protein		0.1	0.24	-1.85	0.1	0.34	-2.01	2.96	3.1	2.52	2.76	3.1	1.15	2.31	0.2	0.15	-1.94	-0.21	-2.56	0.16	-0.28	-0.63	0.16	-0.17	-0.79	0.14	-1.95	0.24	-2.11	-2.09	-2.35	0	0.1	-0.16	-0.44	-0.34	-0.79	-0.95	-0.36	-0.61	-0.1	0.16	0.26	0.700341	0.251525	1.36666e-07
AT1G08250	AT1G08250	protein_coding	arogenate dehydratase 6	ADT6	-2.91	-1.35	-2.16	-2.3	-1.14	-1.69	-2.35	-0.8	-2.41	-1.24	-0.94	-0.19	-0.57	0.04	1.41	0.6	1.83	1.28	-0.24	-0.29	0.13	0.37	-0.07	0.6	1.55	0.75	1.16	0.61	-0.81	-0.55	0.61	0.22	0.47	-0.05	-0.44	0.37	0.23	0.42	0.68	0.39	0.14	-0.25	2.636e-05	0.00925942	0.000139796
AT1G08260	AT1G08260	protein_coding	DNA polymerase epsilon catalytic subunit	TIL1	1.9	2.49	3.27	1.73	2.04	2.73	-3.11	-2.53	-2.85	-2.54	-3.36	-1.99	-3.3	-2.3	-0.25	0.53	-0.46	0.24	-0.08	0.18	-0.02	-0.25	-0.27	-0.56	0.58	1.37	0.3	1	0.78	0.7	-0.17	-0.45	-0.54	0.26	-0.02	0.06	-0.31	-0.21	-0.29	0.28	0.37	0.08	1.07435e-06	1.0451e-07	1.88508e-09
AT1G08270	AT1G08270	protein_coding	vacuolar protein sorting-associated protein		0.52	1.04	1.01	-0.15	1.1	0.76	-0.81	-0.29	-0.9	0.34	-1.19	-0.7	-1.24	-0.33	-0.38	-0.41	-0.33	-0.67	0.34	0.25	0.3	-0.32	0.31	0.05	0.52	0.49	1.25	0.91	-0.03	-0.34	-0.67	0.06	-0.25	-0.09	0.63	-0.04	0.37	0.05	-0.26	-0.72	-0.41	0.31	0.115314	0.00374383	0.00285766
AT1G08280	AT1G08280	protein_coding	Glycosyltransferase family 29 (sialyltransferase) family protein		0.59	0.67	1.68	0.45	0.9	1.38	-3.1	-3.02	-4.49	-4.05	-1.72	-0.63	-1.85	-0.92	1.38	2.39	2.65	3.13	0.25	-1.14	0.12	0.11	-0.92	-0.18	0.08	1.09	0.44	0.92	1.01	0.48	-0.14	0.22	-0.3	-1.39	-1.03	-0.13	-0.29	1.26	0.74	-0.36	0.16	0.53	0.00830632	0.0124966	3.22609e-07
AT1G08290	AT1G08290	protein_coding	WIP domain protein 3	WIP3	0.17	-0.8	-4.13	0.89	-0.78	-3.51	2.48	1.51	1.31	-0.37	4.85	0.55	3.89	-0.5	2.37	-0.96	2.59	-0.14	0.17	-1	-0.78	0.89	-0.99	-0.16	-0.97	-4.3	-1.67	-4.4	-3.33	-2.73	0.72	0.01	0.62	-1.17	-1.88	-0.95	-1.05	0.22	0.82	0.7	0.1	-0.6	0.837888	0.155642	1.0728e-06
AT1G08300	AT1G08300	protein_coding	no vein-like protein	NVL	0.43	2.83	1.53	0.36	2.61	1.29	-3.6	-1.2	-2.89	-0.64	-1.64	-0.55	-1.49	-0.57	1.96	0.66	1.4	0.08	0.09	0.8	0.24	0.02	0.58	0	2.4	1.09	2.25	0.92	-1.3	-1.32	-0.07	-0.22	-0.24	0.71	0.56	0.15	-0.02	-0.56	-0.58	0.15	0.17	0.02	0.0496534	1.41831e-08	1.43341e-06
AT1G08310	AT1G08310	protein_coding	alpha/beta-Hydrolases superfamily protein		0.76	-2.24	-0.7	0.06	-1.49	-0.11	5.95	2.95	4.94	3.39	2.49	1.02	1.67	1.51	-3.46	-1.93	-3.26	-1.88	0.11	-0.91	-0.71	-0.59	-0.16	-0.11	-3	-1.47	-1.55	-0.17	1.54	1.38	-0.7	0.75	0.6	-1.01	0.44	-0.81	0.49	0.2	0.05	-1.45	-1.3	0.15	0.0267445	7.38685e-08	0.00652442
AT1G08315	AT1G08315	protein_coding	ARM repeat superfamily protein		-0.9	-2.26	-2.3	-0.87	-1.74	-1.83	4.48	3.12	4.16	3.29	1.75	0.34	1.66	0.71	-2.73	-2.78	-2.49	-2.58	-0.17	-0.49	-0.25	-0.15	0.02	0.22	-1.36	-1.41	-0.87	-0.96	-0.05	-0.09	0.03	0.52	0.48	-0.32	0.17	-0.08	0.37	0.24	0.2	-0.49	-0.45	0.04	0.00112771	1.23655e-08	8.54671e-09
AT1G08320	AT1G08320	protein_coding	bZIP transcription factor family protein	TGA9	1.86	-4.75	-4.85	3.07	-3.62	-2.89	14.23	7.62	15.91	9.22	10.16	3.45	12.94	6.98	-4.07	-4.17	-2.97	-2.24	-3.71	-2.03	-0.93	-2.5	-0.9	1.03	-6.61	-6.71	-6.69	-5.96	-0.11	0.73	1.21	1.13	1.96	1.68	1.6	2.78	3.54	1.1	1.93	0.08	-0.75	-0.83	0.684912	8.23831e-07	3.38723e-06
AT1G08340	AT1G08340	protein_coding	Rho GTPase activating protein with PAK-box/P21-Rho-binding domain-containing protein		1.25	3.81	4.89	1.18	1.8	2.34	-7.34	-4.78	-4.89	-4.27	-5.24	-1.61	-3.03	-1.88	2.09	3.17	1.85	2.39	-0.23	2.22	1.98	-0.3	0.22	-0.57	2.56	3.63	0.62	1.15	1.08	0.54	-0.07	-2.01	-2.55	2.45	0.51	2.21	-0.27	-0.24	-0.78	1.94	2.48	0.54	0.0678716	0.0672741	8.84492e-05
AT1G08350	AT1G08350	protein_coding	Endomembrane protein 70 protein family		0.61	0.33	1.3	0.27	0.01	1.23	0.17	-0.12	-0.42	-0.68	-0.45	0.24	-0.94	0.02	-0.61	0.36	-0.52	0.69	0.42	-0.16	-0.07	0.09	-0.47	-0.14	-0.28	0.69	-0.26	0.96	0.97	1.22	-0.34	-0.31	-0.07	-0.58	-0.56	-0.49	-0.23	0.09	0.34	-0.02	-0.27	-0.25	0.0046726	0.084877	1.75729e-06
AT1G08360	AT1G08360	protein_coding	Ribosomal protein L1p/L10e family		0.85	1.3	0.72	0.79	0.69	0.75	-1.84	-1.4	-1.47	-1.56	-0.53	-0.66	-0.82	-0.86	1.32	0.74	0.65	0.7	0.02	0.4	-0.28	-0.04	-0.21	-0.25	0.45	-0.13	-0.09	-0.04	-0.58	0.05	-0.06	-0.61	0.03	0.38	-0.17	-0.3	-0.2	-0.67	-0.04	0.54	-0.09	-0.63	2.75512e-06	1.29033e-08	5.49725e-06
AT1G08370	AT1G08370	protein_coding	decapping 1	DCP1	-0.02	-0.78	-0.95	-0.05	-0.52	-0.76	1.14	0.38	1.06	0.59	0.96	0.03	0.74	0.04	-0.17	-0.35	-0.32	-0.55	0.07	0	-0.14	0.05	0.26	0.05	-0.75	-0.93	-0.47	-0.71	-0.18	-0.24	-0.02	0.26	0.2	-0.08	0.21	-0.22	0	-0.14	-0.2	-0.28	-0.22	0.06	0.871908	5.29641e-06	3.74289e-07
AT1G08380	AT1G08380	protein_coding	photosystem I subunit O	PSAO	-0.82	1.5	3.12	-0.63	1.32	3.41	-8.4	-6.08	-7.64	-5.69	-6.69	-2.75	-6.64	-2.6	1.71	3.33	1	3.09	-0.21	0.55	-0.16	-0.02	0.37	0.13	2.32	3.95	1.95	4.04	1.63	2.09	0.19	-0.18	0.29	0.76	0.39	0.05	0.15	-0.71	-0.24	0.37	-0.1	-0.47	0.00566928	2.91914e-05	8.84877e-09
AT1G08390	AT1G08390	protein_coding	recQ-mediated instability-like protein		-0.6	1.26	2.45	-0.6	0.62	3.21	-4.21	-2.35	-3.84	-2.62	-4.59	-1.55	-5.41	-1.6	-0.38	0.81	-1.56	1.03	0.1	0.46	-0.72	0.1	-0.17	0.05	1.86	3.05	1.22	3.81	1.19	2.59	0	-0.64	0.77	0.37	-0.27	-0.82	-0.05	-1.18	0.22	0.64	-0.77	-1.4	0.0238299	0.000500113	1.93121e-07
AT1G08400	AT1G08400	protein_coding	RINT-1 / TIP-1 family		0.1	0.02	-0.15	-0.14	0.06	-0.5	-0.83	-0.91	-1.52	-1.32	-0.15	-0.4	0.03	-0.33	0.68	0.51	1.55	0.99	0.05	-0.64	0.22	-0.19	-0.6	-0.13	-0.08	-0.25	0.2	-0.36	-0.17	-0.56	-0.24	0.04	-0.35	-0.69	-0.41	0.18	0.07	0.87	0.48	-0.28	0.11	0.39	0.627881	0.92444	0.411827
AT1G08410	AT1G08410	protein_coding	P-loop containing nucleoside triphosphate hydrolases superfamily protein		0.51	0.67	0.65	0.35	0.48	0.49	-1.77	-1.61	-1.31	-1.18	-0.14	0.01	-0.07	0.07	1.63	1.61	1.24	1.25	0.12	0.58	0.19	-0.03	0.4	0.03	0.16	0.14	0.13	0.14	-0.02	0.01	-0.16	-0.19	-0.15	0.46	0.43	0.06	0.06	-0.4	-0.36	0.03	0	-0.03	0.00296456	0.000356525	0.000211909
AT1G08420	AT1G08420	protein_coding	BRI1 suppressor 1 (BSU1)-like 2	BSL2	-0.59	-0.66	-0.92	-0.35	-0.45	-0.95	0.91	0.84	0.85	0.75	0.29	-0.04	0.61	0.01	-0.62	-0.88	-0.24	-0.74	-0.01	-0.06	0.31	0.24	0.14	0.28	-0.07	-0.33	-0.11	-0.6	-0.26	-0.5	0.25	0.21	-0.03	-0.05	-0.09	0.32	0.04	0.37	0.13	0.04	0.28	0.24	0.000201626	4.09434e-05	8.61887e-07
AT1G08450	AT1G08450	protein_coding	calreticulin 3	CRT3	-1.8	0.04	-0.42	-1.29	0.06	-0.19	-0.1	1.74	-0.02	1.32	0.33	1.71	0.45	1.55	0.44	-0.02	0.47	0.23	-0.06	0.02	0.05	0.45	0.03	0.28	1.84	1.38	1.35	1.1	-0.46	-0.25	0.51	0.02	0.23	0.08	-0.41	0.11	-0.16	0.03	0.25	0.49	0.28	-0.21	3.12404e-05	0.902061	0.144843
AT1G08460	AT1G08460	protein_coding	histone deacetylase 8	HDA08	-1.04	-0.28	-0.69	-0.97	-0.21	-0.31	1.58	2.34	1.87	2.62	0.05	0.4	-0.27	0.39	-1.53	-1.94	-2.14	-2.24	-0.09	0.2	-0.41	-0.01	0.27	-0.03	0.76	0.35	0.76	0.66	-0.41	-0.1	0.07	0.07	0.38	0.29	0.28	-0.32	-0.01	-0.61	-0.3	0	-0.31	-0.31	1.34633e-06	0.0292927	2.50193e-05
AT1G08465	AT1G08465	protein_coding	Plant-specific transcription factor YABBY family protein	YAB2	0.01	-0.31	-0.63	0.35	0.21	-0.36	-0.36	-0.68	-0.67	-0.81	-0.39	-1.03	-0.7	-1.41	-0.03	-0.35	-0.04	-0.6	0.28	-0.02	-0.03	0.63	0.5	0.25	-0.31	-0.64	-0.14	-0.71	-0.33	-0.56	0.35	0.51	0.28	-0.3	-0.13	-0.31	-0.38	-0.01	-0.25	-0.17	0.07	0.24	0.994376	0.0838596	0.00105721
AT1G08470	AT1G08470	protein_coding	strictosidine synthase-like 3	SSL3	0.1	1.61	0.86	0.06	1.17	0.58	-3.73	-2.22	-3.68	-2.57	-1.58	-0.81	-1.22	-0.7	2.15	1.41	2.47	1.87	0.15	0.19	0.51	0.11	-0.24	0.22	1.51	0.77	1.11	0.51	-0.74	-0.6	-0.03	-0.43	-0.28	0.05	-0.35	0.36	0.11	0.31	0.46	0.4	0.25	-0.15	0.709667	1.95349e-05	0.00109273
AT1G08480	AT1G08480	protein_coding	succinate dehydrogenase subunit	SDH6	-0.11	-0.42	-0.83	-0.04	-0.32	-0.56	0.41	0.1	0.24	-0.04	0.86	0.13	0.43	-0.1	0.45	0.04	0.18	-0.05	-0.02	-0.19	-0.45	0.05	-0.09	-0.18	-0.31	-0.73	-0.29	-0.53	-0.41	-0.24	0.07	0.1	0.27	-0.17	-0.14	-0.43	-0.23	-0.26	-0.09	-0.03	-0.2	-0.17	0.279248	0.000206251	8.50613e-08
AT1G08490	AT1G08490	protein_coding	chloroplastic NIFS-like cysteine desulfurase	CPNIFS	-0.34	-0.93	0.27	-0.23	-0.81	0.14	-0.19	-0.78	-0.85	-1.43	-0.71	-0.11	-0.83	-0.45	-0.52	0.68	0.03	0.98	0.07	-0.6	-0.05	0.17	-0.47	-0.17	-0.59	0.61	-0.57	0.37	1.2	0.95	0.11	0.13	-0.12	-0.66	-0.64	-0.11	-0.35	0.55	0.3	-0.02	0.23	0.25	0.0087909	5.76526e-07	0.0243793
AT1G08500	AT1G08500	protein_coding	early nodulin-like protein 18	ENODL18	0.42	2.75	3.26	0.56	2.5	2.72	-2.2	0.13	-2.25	-0.31	-1.8	1.04	-1.73	0.43	0.4	0.91	0.52	0.74	0.46	0.41	0.53	0.6	0.16	0	2.33	2.84	1.94	2.16	0.51	0.22	0.14	-0.25	-0.54	-0.05	-0.44	0.07	-0.61	0.12	-0.17	0.39	0.68	0.29	0.590441	0.00478237	0.00053811
AT1G08510	AT1G08510	protein_coding	fatty acyl-ACP thioesterases B	FATB	-0.92	0	-1.11	-0.78	0.1	-0.82	-0.15	0.77	-0.18	0.69	-0.99	-1.19	-0.94	-0.99	-0.84	-1.95	-0.76	-1.68	0.05	0.01	0.1	0.18	0.11	0.38	0.92	-0.19	0.88	-0.04	-1.11	-0.92	0.14	0.1	0.29	-0.03	-0.07	0.05	0.2	0.08	0.27	0.04	-0.15	-0.19	0.000424962	1	3.57544e-05
AT1G08520	AT1G08520	protein_coding	ALBINA 1	ALB1	0.14	0.48	1.92	0.21	0.48	2	-1.14	-0.8	-0.87	-0.6	-2.9	-1.12	-3.26	-1.47	-1.76	-0.32	-2.4	-0.87	0.1	0.37	-0.26	0.18	0.37	-0.18	0.34	1.78	0.27	1.79	1.44	1.53	0.08	0	0.08	0.27	0.19	-0.36	-0.36	-0.63	-0.55	0.08	-0.01	-0.08	0.346786	0.00194871	8.17138e-10
AT1G08530	AT1G08530	protein_coding	chitinase-like protein		-0.15	0.11	0.56	-0.11	0.06	0.45	-1.84	-1.58	-2.89	-2.72	-0.83	-0.12	-1.13	-0.57	1.01	1.46	1.76	2.15	0.07	-0.99	-0.24	0.11	-1.04	-0.35	0.26	0.71	0.17	0.56	0.45	0.39	0.04	-0.05	-0.11	-1.05	-1.14	-0.3	-0.46	0.75	0.69	0.09	0.15	0.06	0.561519	0.67473	0.0212899
AT1G08540	AT1G08540	protein_coding	RNApolymerase sigma subunit 2	SIG2	-0.19	-0.63	1.73	-0.05	-0.37	2.03	-1.42	-1.86	-1.53	-1.85	-2.09	-0.17	-2.39	-0.31	-0.67	1.69	-0.86	1.54	-0.02	-0.13	-0.32	0.12	0.13	-0.02	-0.44	1.92	-0.32	2.08	2.36	2.4	0.14	0.26	0.3	-0.11	0.01	-0.3	-0.14	-0.19	-0.15	-0.12	-0.16	-0.04	0.242647	0.00057378	8.97243e-09
AT1G08550	AT1G08550	protein_coding	non-photochemical quenching 1	NPQ1	-0.87	0.64	2.1	-0.78	0.35	2.34	-1.99	-0.48	-1.52	-0.39	-1.75	1.21	-2	1.11	0.24	1.7	-0.48	1.5	-0.09	0.38	-0.35	0	0.08	-0.11	1.51	2.97	1.13	3.11	1.45	1.99	0.09	-0.29	0.24	0.47	0.09	-0.25	-0.11	-0.72	-0.19	0.39	-0.15	-0.53	0.000140129	0.00137346	4.21808e-09
AT1G08560	AT1G08560	protein_coding	syntaxin of plants 111	SYP111	3.83	4.81	3.48	3.16	1.47	3.31	-5.68	-4.71	-3.6	-5.29	-2.82	-3.17	-3.79	-3.64	2.87	1.54	-0.2	1.65	0.36	2.44	-0.62	-0.32	-0.9	-0.79	0.97	-0.35	-1.69	0.16	-1.33	1.85	-0.68	-3.34	-0.17	2.09	-0.58	-0.98	-0.47	-3.07	0.11	2.66	-0.51	-3.17	5.73126e-07	0.000462693	6.02049e-06
AT1G08570	AT1G08570	protein_coding	atypical CYS HIS rich thioredoxin 4	ACHT4	-1.49	0.21	0	-1.19	0.01	-0.26	-0.87	0.83	-0.23	0.97	-1.92	-0.43	-1.61	-0.68	-1.05	-1.26	-1.38	-1.66	-0.3	0.34	0.01	-0.01	0.14	-0.26	1.7	1.49	1.2	0.93	-0.21	-0.27	0.3	-0.2	-0.27	0.64	0.15	0.31	-0.25	-0.33	-0.4	0.5	0.56	0.07	8.79334e-07	0.222607	0.997143
AT1G08580	AT1G08580	protein_coding	hypothetical protein		1.09	0.74	0.95	0.74	0.67	0.77	-2.64	-2.99	-2.58	-2.65	-0.28	-0.42	-0.47	-0.44	2.36	2.57	2.11	2.21	0.05	0.11	-0.13	-0.3	0.05	-0.32	-0.35	-0.13	-0.07	0.03	0.22	0.1	-0.35	-0.07	-0.18	0.06	0.34	-0.18	-0.02	-0.25	-0.37	-0.28	-0.16	0.12	3.58958e-07	2.16266e-05	3.00736e-07
AT1G08590	AT1G08590	protein_coding	Leucine-rich receptor-like protein kinase family protein		0.72	1	1.56	0.54	0.96	1.51	-1.02	-0.73	-0.83	-0.41	-1.01	-0.17	-0.83	0.14	0.01	0.57	0.01	0.56	0.09	0.27	0.27	-0.09	0.23	0.22	0.28	0.84	0.42	0.97	0.56	0.55	-0.18	-0.05	-0.05	0.18	0.32	0.18	0.31	0	-0.01	-0.14	-0.13	0.01	0.00053518	1.95672e-05	7.16081e-08
AT1G08600	AT1G08600	protein_coding	P-loop containing nucleoside triphosphate hydrolases superfamily protein	ATRX	-0.05	0.11	-0.09	-0.04	0.4	-0.04	-0.13	0.03	-0.25	0.19	0.27	0.23	0.43	0.43	0.4	0.2	0.68	0.25	0.09	-0.03	0.25	0.1	0.26	0.3	0.16	-0.04	0.43	0	-0.2	-0.43	0.01	0.28	0.05	-0.12	0.16	0.16	0.2	0.28	0.05	-0.28	-0.04	0.23	0.698086	0.295745	0.407419
AT1G08610	AT1G08610	protein_coding	Pentatricopeptide repeat (PPR) superfamily protein		0.78	1.75	1.15	0.53	1.35	1.4	-3.12	-2.14	-1.68	-0.85	-0.24	0.13	-0.43	0.45	2.88	2.28	1.24	1.3	-0.09	1.35	-0.29	-0.34	0.95	-0.03	0.98	0.37	0.82	0.88	-0.6	0.05	-0.25	-0.4	0.25	1.44	1.29	-0.19	0.31	-1.64	-0.98	0.15	-0.51	-0.66	0.00117625	1.33655e-06	1.42545e-05
AT1G08620	AT1G08620	protein_coding	Transcription factor jumonji (jmj) family protein / zinc finger (C5HC2 type) family protein	PKDM7D	-0.04	-0.49	-0.75	0.1	-0.25	-0.8	0.93	0.48	0.74	0.39	0.12	-0.58	0.46	-0.43	-0.8	-1.07	-0.28	-0.82	-0.16	-0.34	0.18	-0.02	-0.11	0.13	-0.45	-0.71	-0.35	-0.89	-0.26	-0.54	0.14	0.23	-0.04	-0.18	-0.09	0.34	0.15	0.52	0.24	-0.09	0.19	0.28	0.669756	3.56949e-05	2.31481e-07
AT1G08630	AT1G08630	protein_coding	threonine aldolase 1	THA1	0.35	0.01	-2.71	0.75	0.02	-2.1	13.83	13.48	13.84	13.11	7.86	4.79	7.12	4.27	-5.97	-8.69	-6.72	-8.84	0.32	0.34	-0.42	0.71	0.34	0.19	-0.34	-3.06	-0.73	-2.85	-2.72	-2.12	0.39	0.01	0.61	0.02	-0.37	-0.74	-0.52	-0.75	-0.15	0.39	-0.22	-0.6	0.390746	0.967719	6.33488e-09
AT1G08640	AT1G08640	protein_coding	Chloroplast J-like domain 1	CJD1	0.42	-0.19	0.57	0.3	-0.14	0.67	-1.17	-1.78	-1.63	-2.06	-0.59	-0.44	-0.99	-0.63	0.59	1.34	0.63	1.44	0.03	-0.42	-0.38	-0.09	-0.37	-0.28	-0.61	0.15	-0.44	0.36	0.76	0.8	-0.12	0.05	0.1	-0.45	-0.29	-0.41	-0.19	0.04	0.09	-0.17	-0.21	-0.05	0.00947069	0.204183	0.000643389
AT1G08650	AT1G08650	protein_coding	phosphoenolpyruvate carboxylase kinase 1	PPCK1	-0.82	-0.55	-0.76	-0.79	-1.46	-1.41	-2.95	-2.67	-2.86	-3.53	-0.43	-0.37	-0.06	-0.67	2.52	2.3	2.8	2.86	0.07	0.15	0.44	0.1	-0.76	-0.21	0.27	0.06	-0.67	-0.62	-0.22	0.06	0.03	-0.92	-0.64	0.09	-0.86	0.37	-0.3	0.28	0.55	0.95	0.67	-0.27	4.59515e-05	0.00169305	4.38358e-05
AT1G08660	AT1G08660	protein_coding	MALE GAMETOPHYTE DEFECTIVE 2	MGP2	1	2.06	1.08	0.75	1.83	1.39	-1.06	-0.01	-1.26	-0.18	-0.09	-0.01	-0.55	0.09	0.97	0	0.71	0.27	0.06	-0.13	-0.39	-0.18	-0.36	-0.09	1.06	0.08	1.07	0.64	-0.98	-0.44	-0.25	-0.23	0.31	-0.19	-0.17	-0.46	0.1	-0.26	0.27	-0.02	-0.55	-0.54	2.92353e-05	9.67737e-09	4.36531e-06
AT1G08680	AT1G08680	protein_coding	ARF GAP-like zinc finger-containing protein ZIGA4	ZIGA4	0.02	0.05	-0.14	0.03	0.1	-0.29	0.75	0.79	0.95	1.02	0.06	-0.1	-0.01	-0.34	-0.69	-0.88	-0.96	-1.35	0.13	0.33	0.06	0.15	0.37	-0.09	0.04	-0.16	0.07	-0.32	-0.19	-0.39	0.02	0.05	-0.15	0.19	0.23	-0.07	-0.24	-0.27	-0.47	-0.03	0.17	0.2	0.86684	0.52081	0.0736382
AT1G08700	AT1G08700	protein_coding	Presenilin-1	PS1	-0.34	-0.58	0	-0.42	-0.59	0	-0.2	-0.43	-0.35	-0.52	-0.25	0.08	-0.3	0.12	-0.06	0.51	0.05	0.64	0.03	-0.12	-0.02	-0.05	-0.14	-0.02	-0.23	0.34	-0.17	0.42	0.57	0.59	-0.08	-0.02	0	-0.15	-0.09	-0.05	0.04	0.1	0.12	-0.06	-0.08	-0.02	0.00865259	0.000102194	0.972386
AT1G08710	AT1G08710	protein_coding	F-box family protein		0.24	0.04	-0.13	-0.06	0.05	-0.07	0.59	0.38	0.58	0.69	0.25	-0.12	0.28	0.27	-0.34	-0.5	-0.3	-0.42	-0.09	-0.1	-0.06	-0.4	-0.09	-0.01	-0.2	-0.37	0.11	-0.01	-0.17	-0.12	-0.31	0.01	0.06	-0.01	0.31	0.03	0.39	0.04	0.08	-0.32	-0.36	-0.05	0.0603261	0.745988	0.275659
AT1G08720	AT1G08720	protein_coding	Protein kinase superfamily protein	EDR1	-0.45	-0.32	-0.47	-0.49	-0.4	-0.64	1.43	1.56	1.59	1.67	0.58	0.55	0.67	0.52	-0.85	-1	-0.92	-1.16	0.23	0.39	0.32	0.19	0.31	0.16	0.13	-0.02	0.08	-0.15	-0.15	-0.24	-0.04	-0.08	-0.17	0.16	0.12	0.09	-0.04	-0.07	-0.15	0.04	0.13	0.09	0.0170568	0.0556925	0.00731494
AT1G08730	AT1G08730	protein_coding	Myosin family protein with Dil domain-containing protein	XIC	1.06	2.67	3.01	0.83	1	2.3	-4.04	-2.44	-3.56	-3.39	-3.89	-1.95	-3.74	-2.28	0.15	0.49	-0.18	1.11	-0.01	0.48	0.15	-0.24	-1.18	-0.56	1.6	1.94	0.17	1.46	0.34	1.29	-0.23	-1.66	-0.71	0.48	-0.95	0.15	-0.33	-0.33	0.62	1.43	0.48	-0.95	0.0022511	8.6369e-06	2.94724e-07
AT1G08750	AT1G08750	protein_coding	Peptidase C13 family		0.03	-0.32	0.13	0.08	0.04	-0.18	0.19	-0.16	-0.49	-0.53	-0.12	-0.02	-0.26	-0.52	-0.32	0.13	0.23	0.01	0.19	-0.49	0.06	0.24	-0.12	-0.25	-0.35	0.1	-0.04	-0.26	0.45	-0.22	0.06	0.37	-0.31	-0.68	-0.37	-0.13	-0.5	0.55	-0.13	-0.31	0.36	0.68	0.895487	0.0615905	0.426555
AT1G08760	AT1G08760	protein_coding	GPI-anchored adhesin-like protein%2C putative (DUF936)		-0.4	-0.94	-1.12	-0.31	-0.45	-0.91	1.6	1.05	1.23	1.1	0.8	0.08	0.95	0.35	-0.8	-0.97	-0.28	-0.75	-0.15	-0.52	0	-0.06	-0.02	0.2	-0.55	-0.72	-0.13	-0.6	-0.17	-0.47	0.09	0.5	0.2	-0.37	0.04	0.15	0.26	0.52	0.22	-0.41	-0.12	0.3	0.0143987	5.09694e-06	6.15768e-07
AT1G08770	AT1G08770	protein_coding	prenylated RAB acceptor 1.E	PRA1.E	-0.82	-0.96	-1.27	-0.67	-0.88	-1.26	1.1	0.96	0.83	0.63	0.57	0.12	0.58	-0.02	-0.53	-0.84	-0.26	-0.64	-0.08	-0.35	-0.07	0.07	-0.26	-0.06	-0.14	-0.45	-0.21	-0.59	-0.31	-0.39	0.15	0.08	0.01	-0.27	-0.34	0.01	-0.14	0.28	0.2	0.07	0.14	0.08	2.46721e-06	1.31064e-07	3.29288e-09
AT1G08780	AT1G08780	protein_coding	ABI3-interacting protein 3	AIP3	0.48	0.49	-0.03	0.6	0.15	0.29	-0.33	-0.32	-0.05	-0.5	-0.09	-0.61	0.2	-0.11	0.24	-0.28	0.24	0.38	-0.24	0.05	0.05	-0.12	-0.29	0.38	0.01	-0.52	-0.45	-0.31	-0.53	0.14	0.12	-0.34	0.32	0.29	-0.17	0.29	0.49	0	0.67	0.46	-0.2	-0.66	0.00102279	0.000613786	0.774623
AT1G08800	AT1G08800	protein_coding	myosin-binding protein (Protein of unknown function%2C DUF593)		-2.15	-3.06	-3.32	-2.11	-2.42	-3.6	3.72	2.81	2.3	1.99	1.97	0.8	1.87	0.38	-1.75	-2.01	-0.43	-1.61	0.38	-1.04	0.28	0.42	-0.39	0	-0.91	-1.17	-0.31	-1.49	-0.26	-1.18	0.04	0.64	-0.28	-1.42	-0.82	-0.1	-0.42	1.32	0.4	-0.6	0.32	0.92	1.71211e-06	9.54092e-09	2.37268e-09
AT1G08810	AT1G08810	protein_coding	myb domain protein 60	MYB60	0.22	2.1	0.88	0.09	1.71	1.44	-2.72	-0.85	-2.41	-0.79	-1.28	-0.62	-1.8	-0.44	1.44	0.22	0.61	0.35	-0.14	0.17	-0.66	-0.27	-0.22	-0.1	1.88	0.66	1.63	1.36	-1.22	-0.27	-0.14	-0.39	0.56	0.31	0.06	-0.52	0.18	-0.83	0.12	0.25	-0.7	-0.95	0.356023	3.54408e-07	0.000820532
AT1G08820	AT1G08820	protein_coding	vamp/synaptobrevin-associated protein 27-2	VAP27-2	-0.53	-0.77	-1.52	-0.5	-0.53	-1.26	2.27	2.03	1.9	1.87	1.34	0.36	1.11	0.35	-0.93	-1.67	-0.79	-1.52	0.22	-0.14	-0.01	0.25	0.1	0.25	-0.24	-0.99	-0.03	-0.76	-0.75	-0.73	0.03	0.24	0.26	-0.37	-0.16	-0.23	0	0.13	0.15	-0.21	-0.23	-0.02	0.00218989	3.63204e-05	1.4778e-08
AT1G08830	AT1G08830	protein_coding	copper/zinc superoxide dismutase 1	CSD1	-0.21	-1.34	-1.54	-0.2	-1.07	-1.2	3.23	2.1	2.66	1.79	2.64	1.31	2.2	1.2	-0.59	-0.79	-0.47	-0.6	-0.01	-0.58	-0.45	0	-0.31	-0.11	-1.13	-1.33	-0.87	-1	-0.2	-0.13	0.01	0.27	0.34	-0.57	-0.31	-0.44	-0.11	0.13	0.19	-0.26	-0.33	-0.07	0.2837	2.00998e-06	3.13972e-07
AT1G08840	AT1G08840	protein_coding	DNA replication helicase	emb2411	0.67	-0.41	1.75	0.4	-0.11	1.37	-0.82	-1.9	-1.28	-1.78	-0.73	0.35	-0.26	0.71	0.09	2.25	1.01	2.49	0.08	-0.37	0.55	-0.19	-0.07	0.17	-1.08	1.08	-0.5	0.98	2.16	1.48	-0.27	0.3	-0.38	-0.45	0.12	0.47	0.36	0.92	0.24	-0.57	0.11	0.68	0.0014882	0.0321577	3.20344e-08
AT1G08845	AT1G08845	protein_coding	Ribosomal L18p/L5e family protein		0.09	0.8	0.6	-0.01	0.82	0.63	-1.52	-0.8	-0.86	-0.03	-0.34	0.17	-0.13	0.51	1.18	0.97	0.73	0.54	-0.09	0.57	0.12	-0.19	0.58	0.15	0.72	0.51	0.83	0.64	-0.21	-0.19	-0.1	0.01	0.03	0.66	0.77	0.21	0.34	-0.45	-0.43	-0.11	-0.13	-0.02	0.745507	0.00350169	0.0132892
AT1G08860	AT1G08860	protein_coding	Calcium-dependent phospholipid-binding Copine family protein	BON3	-2.17	-5.18	-3.94	-2.01	-6.72	-3.87	6.46	3.46	10.65	5.94	5	3.23	9.06	7.2	-1.47	-0.22	-1.59	1.26	-3.64	0.55	0.43	-3.48	-0.99	0.49	-3.01	-1.77	-4.71	-1.86	1.24	2.85	0.16	-1.54	0.07	4.19	2.49	4.07	3.97	-0.12	1.48	1.7	0.09	-1.61	0.32513	2.0799e-05	0.000392708
AT1G08880	AT1G08880	protein_coding	Histone superfamily protein	H2AXA	0.05	-0.75	-1.05	0.04	-0.32	-0.7	-0.33	-1.13	-0.46	-0.82	-0.15	-1.25	-0.21	-0.95	0.17	-0.13	0.25	-0.14	-0.04	-0.17	-0.1	-0.05	0.26	0.25	-0.8	-1.1	-0.36	-0.75	-0.3	-0.39	-0.01	0.44	0.35	-0.13	0.31	-0.06	0.3	0.08	-0.01	-0.44	-0.36	0.09	0.763542	8.7458e-05	1.80495e-06
AT1G08890	AT1G08890	protein_coding	Major facilitator superfamily protein		-0.92	-0.53	-1.25	-0.92	-0.81	-1.55	4.6	4.99	4.01	4.12	3.6	3.27	3.33	2.7	-1	-1.72	-0.68	-1.42	0.91	0.32	0.64	0.91	0.04	0.34	0.39	-0.33	0.11	-0.63	-0.72	-0.74	0	-0.28	-0.31	-0.59	-0.87	-0.27	-0.57	0.32	0.3	0.28	0.3	0.03	0.0268314	0.04565	0.000116787
AT1G08900	AT1G08900	protein_coding	Major facilitator superfamily protein		-1.23	-0.16	1.06	-1.37	0.16	0.43	2.09	3.16	1.34	2.87	-1.31	0.98	-1.76	0.04	-3.4	-2.18	-3.1	-2.83	0.37	-0.37	-0.07	0.24	-0.05	-0.7	1.07	2.29	1.52	1.8	1.22	0.28	-0.13	0.32	-0.63	-0.75	-0.3	-0.45	-0.94	0.3	-0.65	-0.45	0.5	0.94	2.13867e-05	0.400239	3.39868e-05
AT1G08910	AT1G08910	protein_coding	zinc ion binding protein		0.57	0.15	0.55	0.52	-0.19	0.62	0.17	-0.25	0.68	-0.03	0.37	0.35	0.24	0.34	0.2	0.6	-0.44	0.37	-0.1	0.41	-0.23	-0.14	0.08	-0.16	-0.42	-0.02	-0.71	0.1	0.4	0.81	-0.05	-0.34	0.07	0.51	0.22	-0.13	-0.01	-0.64	-0.24	0.29	-0.12	-0.41	0.00929805	0.452931	0.0077467
AT1G08920	AT1G08920	protein_coding	ERD (early response to dehydration) six-like 1	ESL1	0.79	-3.72	-3.33	0.96	-3.11	-2.48	5.45	0.94	3.62	-0.45	4.68	0.56	4.19	0.76	-0.78	-0.38	0.58	1.21	-0.04	-1.88	-0.52	0.12	-1.27	0.33	-4.51	-4.12	-4.07	-3.43	0.4	0.64	0.17	0.61	0.85	-1.84	-1.39	-0.48	0.2	1.35	1.59	-0.45	-0.68	-0.24	0.0291544	1.53273e-08	2.34975e-08
AT1G08930	AT1G08930	protein_coding	Major facilitator superfamily protein	ERD6	-2.42	-1.51	-0.82	-2.11	-1.06	-1.48	4.52	5.43	4.16	5.21	0.84	2.43	1.13	1.76	-3.69	-2.99	-3.03	-3.45	0.09	-0.28	0.37	0.39	0.17	-0.28	0.9	1.59	1.05	0.63	0.69	-0.42	0.31	0.46	-0.65	-0.37	-0.22	0.29	-0.67	0.66	-0.45	-0.15	0.96	1.11	7.26196e-05	0.00165019	0.0554148
AT1G08940	AT1G08940	protein_coding	Phosphoglycerate mutase family protein		-1.89	-4.29	-4.93	-1.15	-3.11	-4.23	8.9	6.5	7.16	5.2	5.7	2.66	5.8	2.71	-3.19	-3.84	-1.36	-2.49	0.28	-1.47	0.37	1.02	-0.28	1.07	-2.4	-3.05	-1.96	-3.09	-0.64	-1.13	0.74	1.18	0.7	-1.74	-1.3	0.09	0.05	1.83	1.35	-0.44	0.04	0.48	0.0223018	2.83822e-07	7.32202e-08
AT1G08960	AT1G08960	protein_coding	cation exchanger 11	CAX11	0.51	-0.3	0.35	0.33	-0.41	0.22	-0.91	-1.72	-1.61	-2.35	0.04	-0.12	-0.08	-0.18	0.95	1.6	1.53	2.16	0.1	-0.6	-0.02	-0.08	-0.71	-0.15	-0.81	-0.16	-0.74	-0.11	0.65	0.64	-0.18	-0.11	-0.12	-0.7	-0.63	-0.12	-0.06	0.58	0.56	-0.07	-0.05	0.02	0.00517312	0.0722745	0.0290335
AT1G08970	AT1G08970	protein_coding	nuclear factor Y%2C subunit C9	NF-YC9	0.08	-0.14	-0.25	0.02	0.15	0.04	0.54	0.32	0.72	0.84	0.17	-0.16	0.1	0.12	-0.37	-0.48	-0.62	-0.73	0.01	0.18	-0.06	-0.05	0.47	0.22	-0.22	-0.33	0.13	0.02	-0.11	-0.11	-0.06	0.29	0.29	0.18	0.52	-0.07	0.28	-0.25	-0.25	-0.35	-0.35	0	0.494766	0.237364	0.0316687
AT1G08980	AT1G08980	protein_coding	amidase 1	AMI1	-0.09	0.91	2.17	-0.21	0.74	1.78	2.49	3.49	3.04	3.99	-0.57	1.69	-0.84	1.15	-3.06	-1.8	-3.88	-2.84	0.21	0.77	-0.05	0.1	0.6	-0.44	1	2.26	0.95	1.98	1.26	1.03	-0.12	-0.17	-0.39	0.55	0.5	-0.27	-0.54	-0.82	-1.04	0.05	0.28	0.22	0.505999	1.86229e-06	1.32978e-10
AT1G09000	AT1G09000	protein_coding	NPK1-related protein kinase 1	NP1	1.34	0.23	2.22	0.85	-0.67	1.77	-1.72	-2.83	-1.56	-3.09	-1.66	-0.78	-1.44	-0.53	0.06	2.05	0.12	2.56	-0.05	0.11	0.17	-0.53	-0.79	-0.28	-1.11	0.88	-1.52	0.92	1.99	2.44	-0.49	-0.9	-0.45	0.15	-0.26	0.22	0.25	0.06	0.51	0.41	-0.04	-0.45	0.00861958	0.720097	0.000169982
AT1G09010	AT1G09010	protein_coding	glycoside hydrolase family 2 protein		-0.44	0.27	0.71	-0.44	0.55	0.93	0.93	1.64	0.79	1.78	-1.11	0.05	-1.41	-0.04	-2.04	-1.59	-2.21	-1.82	-0.03	-0.17	-0.33	-0.03	0.11	-0.12	0.71	1.16	0.99	1.37	0.45	0.38	0	0.28	0.22	-0.13	0.14	-0.3	-0.09	-0.17	-0.23	-0.28	-0.21	0.06	0.00219925	0.0337509	1.48085e-05
AT1G09020	AT1G09020	protein_coding	sucrose nonfermenting-like protein	SNF4	-0.51	-0.93	-0.38	-0.37	-0.66	-0.51	0.09	-0.33	-0.21	-0.5	-0.24	-0.11	-0.18	-0.32	-0.33	0.22	0.03	0.18	0.12	-0.18	0.19	0.26	0.09	0.05	-0.43	0.13	-0.29	-0.15	0.55	0.15	0.14	0.27	-0.13	-0.3	-0.17	0.06	-0.21	0.37	-0.04	-0.13	0.27	0.4	0.000263857	2.73133e-07	0.00162222
AT1G09040	AT1G09040	protein_coding	arginine-glutamic acid dipeptide repeat protein		0.29	0.53	0.73	0.28	0.21	0.84	-0.86	-0.62	-0.35	-0.42	-0.35	0.09	0.33	0.89	0.51	0.7	0.68	1.31	-0.47	0.05	0.22	-0.47	-0.28	0.33	0.25	0.44	-0.08	0.56	0.19	0.63	-0.01	-0.33	0.11	0.51	0.19	0.69	0.8	0.17	0.61	0.32	-0.12	-0.44	0.125709	0.00793532	0.000420232
AT1G09050	AT1G09050	protein_coding	arginine-glutamic acid dipeptide repeat protein		-0.27	0.23	0.34	-0.31	-0.25	0.47	-0.81	-0.3	-0.49	-0.43	0.06	0.67	0.34	1.11	0.86	0.96	0.82	1.54	0.01	0.33	0.29	-0.03	-0.16	0.42	0.51	0.61	0.06	0.78	0.1	0.72	-0.04	-0.49	0.13	0.32	-0.13	0.28	0.45	-0.04	0.58	0.45	-0.17	-0.62	0.145099	0.20385	0.052594
AT1G09060	AT1G09060	protein_coding	JmjC domain protein JMJ24		0.11	-0.35	0.34	0.13	-0.24	0.29	0.35	-0.1	0.44	0.07	-0.47	-0.24	-0.4	-0.24	-0.82	-0.13	-0.84	-0.31	0.06	0.14	0.12	0.08	0.25	0.07	-0.46	0.23	-0.37	0.16	0.69	0.53	0.02	0.11	-0.05	0.09	0.17	0.07	0	-0.02	-0.18	-0.09	0.07	0.16	0.311185	0.00167573	0.00207215
AT1G09070	AT1G09070	protein_coding	soybean gene regulated by cold-2	SRC2	-1.36	-2.06	-2.83	-1.09	-1.66	-2.33	2.64	1.94	2.46	1.88	2.24	0.77	2.12	0.88	-0.4	-1.16	-0.34	-1	0	-0.18	-0.12	0.27	0.22	0.38	-0.7	-1.46	-0.58	-1.24	-0.77	-0.66	0.28	0.4	0.5	-0.18	-0.06	-0.12	0.11	0.06	0.16	-0.12	-0.22	-0.1	8.5287e-06	4.77557e-08	1.00928e-09
AT1G09080	AT1G09080	protein_coding	Heat shock protein 70 (Hsp 70) family protein	BIP3	-6.38	-4.86	1.16	-3.31	-3.77	0.51	5.07	6.59	4.26	3.8	3.79	11.33	4.35	8.17	-1.28	4.74	0.09	4.37	-0.22	-1.04	0.34	2.85	0.05	-0.31	1.52	7.54	-0.46	3.82	6.02	4.28	3.07	1.09	-0.65	-0.81	-2.79	0.56	-3.16	1.37	-0.36	1.98	3.72	1.74	0.00021984	1.95836e-05	0.101705
AT1G09090	AT1G09090	protein_coding	respiratory burst oxidase-like protein	RBOHB	0	-2.14	-0.81	1.94	-3.62	-0.82	8.3	6.16	8.66	3.1	5.96	5.15	6.25	3.48	-2.33	-1	-2.4	0.39	-1.36	-1	-1.07	0.58	-2.48	-1.09	-2.14	-0.81	-5.56	-2.77	1.33	2.79	1.94	-1.48	-0.02	0.36	-3.06	0.29	-1.67	-0.07	1.39	3.42	1.96	-1.46	1	0.0176469	0.373136
AT1G09100	AT1G09100	protein_coding	26S proteasome AAA-ATPase subunit RPT5B	RPT5B	0.03	-1.21	-2.08	-0.03	-0.69	-1.93	2.1	0.86	1.87	1.22	3.32	1.2	3.4	1.5	1.22	0.34	1.53	0.29	0.14	-0.09	0.22	0.08	0.43	0.38	-1.24	-2.12	-0.66	-1.9	-0.88	-1.24	-0.06	0.52	0.16	-0.23	0.36	0.08	0.3	0.31	-0.05	-0.58	-0.22	0.36	0.91874	0.00013739	2.72497e-07
AT1G09130	AT1G09130	protein_coding	ATP-dependent caseinolytic (Clp) protease/crotonase family protein		-0.77	-1.18	-1.19	-0.65	-0.82	-0.86	0.7	0.3	0.29	0.12	0.25	-0.16	0.12	-0.09	-0.45	-0.46	-0.17	-0.21	-0.15	-0.56	-0.28	-0.03	-0.21	0.04	-0.41	-0.42	-0.17	-0.21	-0.01	-0.04	0.12	0.36	0.33	-0.41	-0.17	-0.13	0.08	0.28	0.25	-0.24	-0.21	0.03	2.79209e-06	1.19443e-08	5.40547e-09
AT1G09140	AT1G09140	protein_coding	SERINE-ARGININE PROTEIN 30	SR30	0.18	0.56	-1.06	0.21	0.94	-1	1.21	1.6	1.35	2.07	1.08	-0.16	1.12	-0.09	-0.13	-1.76	-0.23	-2.16	-0.02	0.12	0.02	0.02	0.49	0.08	0.39	-1.24	0.73	-1.21	-1.62	-1.94	0.03	0.37	0.06	0.13	0.47	0.04	0.06	-0.09	-0.41	-0.34	-0.02	0.31	0.345875	0.00385749	1.08007e-05
AT1G09150	AT1G09150	protein_coding	pseudouridine synthase and archaeosine transglycosylase (PUA) domain-containing protein		0.16	0.27	0.06	0.21	0.42	0.3	-0.56	-0.45	-0.59	-0.38	-0.08	-0.18	-0.15	-0.06	0.48	0.27	0.44	0.33	-0.03	-0.06	-0.1	0.02	0.08	0.15	0.11	-0.1	0.21	0.09	-0.21	-0.12	0.05	0.15	0.24	-0.03	0.06	-0.07	0.13	-0.04	0.06	-0.09	-0.19	-0.1	0.101506	0.00723037	0.509288
AT1G09155	AT1G09155	protein_coding	phloem protein 2-B15	PP2-B15	-0.64	-3.59	-2.14	-1.98	-1.77	1.27	0.02	-2.93	-0.32	-0.11	-1.03	-2.53	-4.08	-0.84	-1.05	0.41	-3.76	-0.73	1.18	0.84	-1.87	-0.15	2.67	1.53	-2.95	-1.5	0.21	3.24	1.46	3.03	-1.34	1.83	3.4	-0.34	2.82	-3.05	1.69	-2.71	-1.14	-3.16	-4.74	-1.58	0.770712	0.0818965	0.276922
AT1G09160	AT1G09160	protein_coding	Protein phosphatase 2C family protein		0.73	0.73	1.24	0.66	0.3	1.18	-1.99	-2	-2.03	-2.39	-1.23	-0.72	-1.2	-0.68	0.77	1.28	0.83	1.71	0.12	0.09	0.15	0.05	-0.34	0.1	0	0.51	-0.36	0.52	0.51	0.88	-0.07	-0.43	-0.05	-0.04	-0.39	0.03	0.04	0.07	0.44	0.36	-0.02	-0.37	1.6946e-05	1.62398e-05	1.60741e-08
AT1G09170	AT1G09170	protein_coding	P-loop nucleoside triphosphate hydrolases superfamily protein with CH (Calponin Homology) domain-containing protein		2.44	0	1.12	1.54	-0.37	5.01	-6.66	-9.1	-4.17	-6.08	-1.19	-2.51	-5.79	-2.33	5.47	6.59	-1.63	3.75	1.06	3.55	-3.55	0.16	3.18	0.34	-2.44	-1.32	-1.92	3.46	1.12	5.38	-0.9	-0.37	3.89	2.5	3.02	-4.6	0.18	-7.1	-2.84	-0.52	-4.79	-4.26	0.001157	1	0.133637
AT1G09176	AT1G09176	protein_coding	transmembrane protein		-2.45	-8.01	-5.88	-2	-4.05	-4.15	2.2	-3.37	-2.11	-4.16	1.51	-1.93	3.26	1.11	-0.69	1.44	5.37	5.27	-3.26	-7.56	-1.51	-2.81	-3.6	0.22	-5.56	-3.44	-2.05	-2.15	2.13	-0.1	0.44	3.96	1.73	-4.3	-0.79	1.75	3.04	6.05	3.82	-3.51	-1.28	2.23	0.025665	4.6184e-05	4.06921e-05
AT1G09180	AT1G09180	protein_coding	secretion-associated RAS super family 1	SARA1A	-1.03	-5.28	-1.84	-1.11	-3.27	-1.66	-2.06	-6.32	-5.88	-8.05	0.71	-0.1	0.58	0.03	2.78	6.22	6.46	8.08	0.17	-3.65	0.04	0.09	-1.64	0.22	-4.25	-0.81	-2.17	-0.55	3.44	1.62	-0.08	2.01	0.18	-3.82	-1.73	-0.13	0.13	3.68	1.86	-2.09	-0.26	1.82	0.00655887	4.98552e-07	2.10197e-05
AT1G09190	AT1G09190	protein_coding	Tetratricopeptide repeat (TPR)-like superfamily protein		0.68	0.68	1.73	1.24	1.06	1.56	0.05	0.05	0.51	0.33	2.02	3.07	2.79	3.11	1.97	3.02	2.28	2.78	-0.59	-0.13	0.18	-0.03	0.25	0.01	0	1.05	-0.18	0.33	1.06	0.5	0.56	0.38	-0.17	0.46	0.28	0.77	0.05	0.31	-0.24	0.17	0.73	0.55	0.140407	0.154977	0.000148561
AT1G09195	AT1G09195	protein_coding	Ppx-GppA phosphatase		-0.11	0.32	-0.07	-0.29	0.83	-0.52	1.77	2.2	1.63	2.76	0.47	0.5	0.47	0.24	-1.31	-1.7	-1.16	-2.52	0.21	0.07	0.21	0.02	0.58	-0.24	0.43	0.03	1.13	-0.23	-0.4	-1.35	-0.19	0.51	-0.45	-0.14	0.55	0	-0.26	0.14	-0.81	-0.7	0.26	0.95	0.54942	0.0396763	0.630029
AT1G09200	AT1G09200	protein_coding	Histone superfamily protein		1.34	-1.05	0.12	1.19	-1.4	0.35	-0.85	-3.25	0.5	-2.09	-2	-3.23	-1.96	-2.8	-1.15	0.02	-2.46	-0.71	-0.22	1.13	-0.18	-0.38	0.77	0.05	-2.39	-1.23	-2.59	-0.84	1.17	1.75	-0.16	-0.35	0.23	1.35	1.15	0.04	0.43	-1.31	-0.72	0.2	-0.39	-0.58	0.000643047	0.00554284	0.723813
AT1G09210	AT1G09210	protein_coding	calreticulin 1b	CRT1b	0.62	-1.22	0.19	0.27	-1.11	0.07	0.39	-1.45	-0.63	-2.01	1.21	0.79	1.06	0.87	0.82	2.23	1.69	2.88	0.31	-0.71	0.16	-0.04	-0.6	0.04	-1.84	-0.43	-1.38	-0.2	1.41	1.18	-0.35	0.11	-0.12	-1.02	-0.56	-0.15	0.08	0.88	0.64	-0.46	-0.23	0.23	0.0016749	1.59263e-06	0.22848
AT1G09220	AT1G09220	protein_coding	Pentatricopeptide repeat (PPR) superfamily protein		0.61	0.4	1.6	0.06	0.23	1.65	0.26	0.04	0.65	0.82	1.96	2.96	1.55	3.15	1.71	2.91	0.9	2.32	0.76	1.15	0.35	0.21	0.99	0.4	-0.21	0.99	0.17	1.59	1.21	1.42	-0.55	-0.16	0.05	0.39	0.78	-0.41	0.19	-0.8	-0.59	-0.39	-0.6	-0.21	0.188644	0.378261	0.000191303
AT1G09230	AT1G09230	protein_coding	RNA-binding (RRM/RBD/RNP motifs) family protein		-0.46	0.03	-0.02	-0.59	0.05	0.06	0.67	1.15	0.56	1.21	0.33	0.77	0.29	0.94	-0.34	-0.39	-0.27	-0.27	-0.15	-0.26	-0.19	-0.28	-0.23	-0.11	0.49	0.44	0.65	0.65	-0.05	0	-0.13	0.02	0.08	-0.11	0.05	-0.04	0.17	0.07	0.12	-0.16	-0.21	-0.05	0.0161016	0.883562	0.906793
AT1G09240	AT1G09240	protein_coding	nicotianamine synthase 3	NAS3	-9.71	-5.31	-5.62	-7	-6.61	-6.37	4.42	8.83	1.45	1.83	2.57	6.67	1.99	2.61	-1.86	-2.16	0.54	0.78	-0.15	-3.13	-0.74	2.56	-4.43	-1.49	4.4	4.1	0.39	0.63	-0.3	0.24	2.72	-1.3	-0.75	-2.98	-6.99	-0.58	-4.05	2.4	2.94	4.01	3.47	-0.55	6.85145e-09	1.45461e-09	3.47533e-10
AT1G09250	AT1G09250	protein_coding	basic helix-loop-helix (bHLH) DNA-binding superfamily protein		1.55	-0.08	-0.64	1.5	0.3	-0.58	3.38	1.75	3.44	2.25	1.44	-0.75	1.23	-0.85	-1.94	-2.5	-2.21	-3.09	0.06	0.13	-0.14	0.02	0.52	-0.08	-1.63	-2.19	-1.2	-2.08	-0.56	-0.88	-0.04	0.39	0.06	0.06	0.49	-0.21	-0.1	-0.27	-0.6	-0.43	-0.11	0.32	3.79451e-08	0.490262	4.20918e-05
AT1G09270	AT1G09270	protein_coding	importin alpha isoform 4	IMPA-4	-0.43	-0.98	-1.44	-0.27	-0.54	-1.37	1.17	0.62	0.79	0.52	0.61	-0.4	0.73	-0.36	-0.56	-1.03	-0.06	-0.89	0.08	-0.31	0.2	0.24	0.14	0.28	-0.55	-1.01	-0.27	-1.1	-0.46	-0.83	0.16	0.44	0.08	-0.38	-0.1	0.12	0.04	0.51	0.14	-0.28	0.08	0.37	0.00132828	1.93081e-07	1.47046e-09
AT1G09280	AT1G09280	protein_coding	rhodanese-like domain protein		0.45	1.02	0.65	0.3	0.53	0.68	1.2	1.77	1.8	2.03	0.24	0.43	0.24	0.62	-0.96	-1.34	-1.56	-1.41	-0.06	0.53	-0.06	-0.22	0.04	-0.03	0.57	0.2	0.24	0.38	-0.38	0.14	-0.15	-0.49	0.03	0.6	0.26	0	0.18	-0.59	-0.07	0.34	-0.18	-0.52	0.00680367	2.04585e-06	0.000190104
AT1G09290	AT1G09290	protein_coding	hypothetical protein		0.03	1.35	0.36	-0.07	1.02	0.38	-0.93	0.4	-0.02	1.07	-0.16	0.17	-0.04	0.4	0.76	-0.23	-0.03	-0.67	-0.13	0.78	-0.01	-0.23	0.45	0	1.33	0.34	1.09	0.45	-0.99	-0.64	-0.09	-0.33	0.02	0.91	0.68	0.12	0.23	-0.79	-0.44	0.24	-0.11	-0.35	0.900357	6.18864e-07	0.0292881
AT1G09300	AT1G09300	protein_coding	Metallopeptidase M24 family protein		-0.43	-0.18	0.11	-0.59	0.24	0.23	-0.42	-0.18	-0.67	0.16	1.57	2.1	1.02	1.84	1.99	2.28	1.7	1.69	0.28	0.02	-0.27	0.12	0.45	-0.15	0.24	0.54	0.83	0.82	0.29	-0.01	-0.16	0.43	0.12	-0.25	0.33	-0.55	-0.26	-0.29	-0.6	-0.59	-0.28	0.3	0.0115744	0.243659	0.43828
AT1G09310	AT1G09310	protein_coding	plant/protein (Protein of unknown function%2C DUF538)		-1.99	4.09	-0.66	-1.77	2.98	0.01	-11.56	-5.47	-11	-6.25	-1.75	-0.41	-1.43	0.35	9.81	5.06	9.57	6.6	0.05	0.61	0.36	0.27	-0.51	1.03	6.09	1.34	4.75	1.78	-4.75	-2.97	0.23	-1.11	0.67	0.56	-0.78	0.32	0.76	-0.24	1.54	1.34	-0.44	-1.78	0.00362764	3.39263e-05	0.242417
AT1G09320	AT1G09320	protein_coding	agenet domain-containing protein		0.81	1.38	0.23	0.54	1.01	-0.07	1.52	2.09	2.36	2.83	1.24	0.66	1.31	0.7	-0.28	-1.43	-1.05	-2.13	0.19	1.04	0.26	-0.08	0.66	-0.04	0.57	-0.58	0.47	-0.61	-1.15	-1.08	-0.27	-0.38	-0.31	0.84	0.74	0.07	0.04	-0.77	-0.7	0.11	0.03	-0.07	0.000687674	1.17362e-06	0.196756
AT1G09330	AT1G09330	protein_coding	golgi apparatus membrane protein-like protein ECHIDNA protein		-0.23	-1.18	-0.79	-0.28	-1.16	-1.14	0.99	0.03	-0.07	-0.95	0.73	0.17	0.6	-0.25	-0.26	0.14	0.68	0.69	0.27	-0.79	0.14	0.21	-0.77	-0.21	-0.95	-0.56	-0.87	-0.85	0.39	0.02	-0.05	0.03	-0.35	-1.06	-0.98	-0.13	-0.42	0.93	0.56	-0.08	0.29	0.37	0.110805	2.49882e-07	1.18891e-05
AT1G09340	AT1G09340	protein_coding	chloroplast RNA binding protein	CRB	-0.91	2.16	2.26	-0.64	1.78	2.54	-8.16	-5.09	-7.24	-4.82	-4.06	-0.89	-4.3	-1.12	4.1	4.2	2.95	3.71	-0.13	0.78	-0.37	0.13	0.4	-0.09	3.06	3.16	2.42	3.18	0.1	0.76	0.27	-0.37	0.28	0.91	0.27	-0.24	-0.23	-1.15	-0.49	0.64	-0.01	-0.66	0.000244005	2.51672e-08	6.67044e-09
AT1G09350	AT1G09350	protein_coding	galactinol synthase 3	GolS3	-2.95	0	-4.3	-2.53	0	-3.09	-10.19	-7.24	-9.73	-7.2	-2.17	-3.51	-2.33	-2.89	8.03	3.72	7.4	4.32	-0.46	0	-0.62	-0.03	0	0.59	2.95	-1.35	2.53	-0.56	-4.3	-3.09	0.43	0	1.22	0.46	0.03	-0.16	0.63	-0.62	0.59	0.43	-0.79	-1.22	0.000371041	1	4.15474e-05
AT1G09380	AT1G09380	protein_coding	nodulin MtN21 /EamA-like transporter family protein	UMAMIT25	0	-9.51	-4.76	0	-6.92	-0.79	12.85	3.34	5.72	-1.2	5.7	0.94	3.28	2.49	-7.15	-2.4	-2.44	3.69	0	-7.13	-2.42	0	-4.54	1.55	-9.51	-4.76	-6.92	-0.79	4.75	6.13	0	2.59	3.97	-7.13	-4.54	-2.42	1.55	4.72	6.09	-2.59	-3.97	-1.38	1	1.50095e-06	0.00126885
AT1G09390	AT1G09390	protein_coding	GDSL-like Lipase/Acylhydrolase superfamily protein		-0.92	-0.39	1.47	-1	0.88	2.02	-0.73	-0.19	-3.03	-1.16	-3.23	-0.84	-4.97	-1.96	-2.51	-0.65	-1.94	-0.8	0.38	-1.92	-1.35	0.31	-0.66	-0.81	0.53	2.39	1.87	3.01	1.86	1.14	-0.08	1.26	0.54	-2.3	-0.96	-1.74	-1.12	0.57	-0.15	-1.34	-0.62	0.72	0.0103004	0.232364	0.000423769
AT1G09400	AT1G09400	protein_coding	FMN-linked oxidoreductases superfamily protein		-0.92	-1.63	-1.5	-0.43	-0.84	-0.91	3.42	2.71	2.72	2.31	0.93	0.35	0.97	0.49	-2.49	-2.36	-1.75	-1.82	-0.59	-1.28	-0.54	-0.09	-0.5	0.04	-0.71	-0.57	-0.42	-0.48	0.13	-0.07	0.5	0.78	0.59	-0.69	-0.4	0.05	0.14	0.74	0.54	-0.29	-0.09	0.2	0.261241	0.00627894	0.0168387
AT1G09410	AT1G09410	protein_coding	pentatricopeptide (PPR) repeat-containing protein		0.88	2.05	2.1	0.79	1.25	1.81	-1.13	0.04	0.46	0.91	0.96	2.18	0.52	1.55	2.09	2.14	0.07	0.63	0.28	1.87	-0.16	0.19	1.06	-0.45	1.18	1.23	0.46	1.02	0.05	0.57	-0.09	-0.81	-0.29	1.59	0.87	-0.44	-0.64	-2.03	-1.51	0.72	0.2	-0.52	0.0806955	0.00069568	5.22284e-05
AT1G09415	AT1G09415	protein_coding	NIM1-interacting 3	NIMIN-3	0.55	0.81	2.3	0.14	0.37	2.43	1.68	1.95	1.64	1.86	-1.3	0.45	-1.87	0.41	-2.98	-1.49	-3.51	-1.45	-0.05	-0.09	-0.62	-0.45	-0.54	-0.49	0.27	1.75	0.22	2.28	1.49	2.06	-0.4	-0.45	0.12	-0.04	-0.08	-0.57	-0.04	-0.52	0.05	0.04	-0.53	-0.57	0.0182657	0.000614792	1.84165e-08
AT1G09420	AT1G09420	protein_coding	glucose-6-phosphate dehydrogenase 4	G6PD4	2.09	-0.2	-0.57	1.54	0.16	-0.31	7.03	4.74	7.18	5.8	3.82	1.16	3.74	1.89	-3.21	-3.57	-3.44	-3.91	-0.07	0.08	-0.15	-0.63	0.44	0.1	-2.29	-2.66	-1.38	-1.85	-0.37	-0.47	-0.55	0.36	0.25	0.15	1.06	-0.08	0.73	-0.23	-0.34	-0.91	-0.8	0.11	2.75415e-07	0.288407	0.00546763
AT1G09430	AT1G09430	protein_coding	ATP-citrate lyase A-3	ACLA-3	-0.71	0.15	-1.35	-0.65	0.3	-1.48	2.76	3.62	3.04	3.98	0.85	0.21	0.67	-0.15	-1.91	-3.41	-2.36	-4.14	0.25	0.53	0.08	0.32	0.68	-0.05	0.86	-0.64	0.95	-0.83	-1.5	-1.77	0.07	0.15	-0.13	0.28	0.36	-0.18	-0.37	-0.45	-0.73	-0.09	0.19	0.28	0.00299547	0.477943	4.32549e-06
AT1G09440	AT1G09440	protein_coding	Protein kinase superfamily protein		-0.66	1.94	4.42	-0.72	2.44	4.94	-5.69	-3.1	-6.99	-3.83	-7.07	-1.99	-7.94	-2.27	-1.37	1.11	-0.95	1.56	0.1	-1.2	-0.77	0.04	-0.69	-0.24	2.6	5.08	3.16	5.67	2.49	2.51	-0.06	0.5	0.52	-1.29	-0.73	-0.87	-0.28	0.43	0.45	-0.57	-0.59	-0.02	0.0627282	0.000492911	6.20163e-08
AT1G09450	AT1G09450	protein_coding	Protein kinase superfamily protein	Haspin	4.36	0.2	7.95	3.07	1.13	3.79	-1.18	-5.34	-1.76	-3.7	-5.54	-1.94	-3.15	-2.44	-4.36	3.39	-1.4	1.26	0.63	0.05	3.01	-0.66	0.98	-1.15	-4.16	3.59	-1.94	0.72	7.75	2.66	-1.29	0.93	-4.16	-0.58	1.64	2.38	-0.49	2.96	-2.13	-2.22	2.88	5.09	6.3326e-05	0.905211	2.36497e-05
AT1G09460	AT1G09460	protein_coding	Carbohydrate-binding X8 domain superfamily protein		3.54	1.89	2.15	2.73	1.44	2.16	3.25	1.59	3.74	2.45	1.41	0.02	0.41	-0.15	-1.84	-1.57	-3.33	-2.6	0.45	0.94	-0.55	-0.37	0.49	-0.54	-1.66	-1.39	-1.29	-0.57	0.26	0.72	-0.81	-0.45	0.01	0.49	0.86	-1	-0.17	-1.49	-1.03	-0.37	-0.83	-0.46	3.92883e-06	6.96635e-05	4.43138e-05
AT1G09470	AT1G09470	protein_coding	myosin heavy chain%2C cardiac protein		3.95	3.45	4.01	3.58	3.26	3.91	-2.72	-3.21	-2.5	-2.82	-1.34	-1.28	-1.81	-1.49	1.37	1.93	0.69	1.33	-0.33	-0.11	-0.8	-0.69	-0.31	-0.9	-0.49	0.06	-0.32	0.33	0.56	0.64	-0.37	-0.19	-0.1	0.21	0.39	-0.47	-0.21	-0.68	-0.6	-0.17	-0.26	-0.09	2.60239e-06	0.00032861	1.3006e-06
AT1G09480	AT1G09480	protein_coding	NAD(P)-binding Rossmann-fold superfamily protein		-0.31	-2.78	-1.95	-0.55	-2.27	-2.48	7.42	4.95	6.09	4.37	4.62	2.97	4.06	2.13	-2.8	-1.97	-2.03	-2.24	0.37	-0.95	-0.18	0.13	-0.44	-0.71	-2.47	-1.64	-1.72	-1.93	0.83	-0.21	-0.24	0.51	-0.53	-1.32	-0.58	-0.56	-0.84	0.77	-0.27	-0.75	0.29	1.03	0.390983	3.8093e-09	9.71163e-08
AT1G09490	AT1G09490	protein_coding	NAD(P)-binding Rossmann-fold superfamily protein		-1.29	-1.49	-1.38	-1.27	-1.27	-1.3	0.39	0.2	-0.55	-0.55	-0.14	-0.22	-0.37	-0.4	-0.53	-0.42	0.17	0.14	0.06	-0.88	-0.17	0.09	-0.66	-0.09	-0.19	-0.09	0	-0.03	0.11	-0.03	0.03	0.22	0.08	-0.94	-0.74	-0.23	-0.18	0.7	0.57	-0.19	-0.06	0.14	1.98974e-06	1.70327e-07	2.37821e-07
AT1G09500	AT1G09500	protein_coding	NAD(P)-binding Rossmann-fold superfamily protein		-2.49	-3.07	-4.76	-2.38	-2.17	-5.23	3.17	2.59	-0.68	-0.47	3.61	1.34	2.98	0.13	0.44	-1.25	3.66	0.6	-0.09	-3.94	-0.72	0.02	-3.04	-1.2	-0.59	-2.27	0.22	-2.85	-1.69	-3.06	0.1	0.9	-0.47	-3.86	-3.06	-0.64	-1.21	3.22	1.84	-0.8	0.58	1.38	0.000992418	4.35969e-05	5.34685e-07
AT1G09510	AT1G09510	protein_coding	NAD(P)-binding Rossmann-fold superfamily protein		0	-0.11	-3.9	2.73	-0.44	-4.99	4.72	4.61	2.26	-0.91	7.82	3.92	9.08	1.35	3.1	-0.69	6.81	2.26	-2.04	-4.5	-0.78	0.7	-4.83	-1.87	-0.11	-3.9	-3.17	-7.72	-3.79	-4.55	2.73	-0.33	-1.09	-2.46	-5.53	1.26	-2.57	3.72	2.96	3.07	3.83	0.76	1	0.972913	0.0701218
AT1G09520	AT1G09520	protein_coding	hypothetical protein		0.05	0.86	0.06	0.03	0.7	0	-0.6	0.21	0.04	0.71	-0.43	-0.41	-0.12	-0.14	0.17	-0.62	-0.16	-0.85	-0.14	0.49	0.16	-0.16	0.33	0.1	0.81	0.02	0.67	-0.03	-0.79	-0.7	-0.02	-0.16	-0.06	0.64	0.49	0.31	0.26	-0.33	-0.23	0.14	0.04	-0.1	0.758978	5.46584e-06	0.622515
AT1G09530	AT1G09530	protein_coding	phytochrome interacting factor 3	PIF3	-0.46	3.08	-2.38	-0.58	3.02	-1.65	0.13	3.68	0.93	4.54	1.2	-0.72	0.99	-0.09	1.07	-4.39	0.05	-4.62	0.12	0.92	-0.1	0	0.86	0.63	3.54	-1.92	3.6	-1.07	-5.46	-4.68	-0.12	-0.06	0.72	0.8	0.86	-0.21	0.63	-1.02	-0.23	-0.06	-0.84	-0.78	0.00647437	1.34217e-10	1.49874e-10
AT1G09560	AT1G09560	protein_coding	germin-like protein 5	GLP5	-1.49	-1.56	-2.77	-1.15	-1.35	-2.55	2.85	2.78	1.85	1.65	1.89	0.62	1.41	0.02	-0.95	-2.16	-0.44	-1.63	0.11	-0.88	-0.37	0.45	-0.68	-0.15	-0.06	-1.28	-0.2	-1.4	-1.21	-1.19	0.35	0.2	0.22	-0.99	-1.13	-0.48	-0.6	0.51	0.53	0.14	0.12	-0.02	3.92883e-06	9.13475e-07	1.31324e-09
AT1G09570	AT1G09570	protein_coding	phytochrome A	PHYA	-0.03	1.55	-0.31	-0.02	1.52	-0.66	2.65	4.22	3.44	4.98	-0.1	-0.39	-0.09	-0.73	-2.75	-4.61	-3.52	-5.71	0.11	0.9	0.12	0.11	0.87	-0.23	1.57	-0.28	1.54	-0.64	-1.86	-2.18	0.01	-0.02	-0.35	0.79	0.76	0.01	-0.34	-0.78	-1.1	0.03	0.36	0.33	0.859647	6.55256e-09	0.017639
AT1G09575	AT1G09575	protein_coding	calcium uniporter-like protein (DUF607)		0.13	0.73	0.26	-0.29	0.48	-0.9	2.48	3.08	2.24	3.01	0.01	0.14	0.03	-0.59	-2.47	-2.95	-2.22	-3.59	0.21	-0.03	0.22	-0.21	-0.29	-0.93	0.6	0.13	0.77	-0.61	-0.47	-1.38	-0.42	-0.25	-1.15	-0.24	-0.08	0.01	-0.72	0.26	-0.65	-0.16	0.74	0.9	0.725711	0.0139231	0.405352
AT1G09580	AT1G09580	protein_coding	emp24/gp25L/p24 family/GOLD family protein		0.44	0.4	0.63	0.62	0.09	0.27	-2.14	-2.18	-3.1	-3.63	-0.72	-0.53	-0.74	-1.09	1.42	1.65	2.36	2.54	-0.13	-1.08	-0.14	0.05	-1.4	-0.51	-0.03	0.2	-0.53	-0.35	0.23	0.18	0.19	-0.31	-0.36	-0.95	-1.45	-0.01	-0.56	0.94	0.89	0.5	0.55	0.05	0.0477364	0.0899503	0.00428677
AT1G09590	AT1G09590	protein_coding	Translation protein SH3-like family protein		1.34	0.49	0.81	1.13	0.1	1	-2.34	-3.19	-2.18	-3.21	-0.14	-0.67	-0.27	-0.4	2.2	2.52	1.91	2.8	-0.16	0	-0.29	-0.37	-0.39	-0.1	-0.85	-0.53	-1.02	-0.13	0.32	0.89	-0.21	-0.39	0.19	0.16	-0.02	-0.13	0.27	-0.29	0.28	0.18	-0.4	-0.58	2.066e-07	0.00171041	1.0309e-05
AT1G09600	AT1G09600	protein_coding	Protein kinase superfamily protein		3.36	3.02	4.21	3.32	3.87	4.24	-3.14	-3.48	-3.62	-3.07	-2.37	-1.51	-2.6	-1.68	0.77	1.96	1.01	1.39	-0.12	-0.59	-0.35	-0.16	0.25	-0.32	-0.34	0.86	0.55	0.93	1.19	0.38	-0.04	0.84	0.03	-0.47	0.41	-0.23	-0.16	0.24	-0.57	-0.88	-0.07	0.81	5.76992e-05	0.00752484	2.91635e-05
AT1G09610	AT1G09610	protein_coding	glucuronoxylan 4-O-methyltransferase-like protein (DUF579)	GXM3	2.36	-3.07	2.65	0.93	3.23	1.87	-1.98	-7.4	-4.17	-1.87	-1.62	-1.33	-2.04	-1.09	0.36	6.08	2.14	0.78	-0.01	-2.21	-0.43	-1.44	4.09	-1.2	-5.43	0.29	2.3	0.95	5.72	-1.36	-1.43	6.3	-0.78	-2.2	5.53	-0.42	0.24	1.78	-5.29	-7.73	-0.66	7.07	0.0411798	0.172372	0.0370344
AT1G09620	AT1G09620	protein_coding	ATP binding/leucine-tRNA ligases/aminoacyl-tRNA ligase		0.41	0.55	0.47	0.39	0.56	0.46	-0.24	-0.1	0.11	0.29	-0.35	-0.29	-0.35	-0.28	-0.11	-0.19	-0.46	-0.56	0.23	0.59	0.23	0.21	0.6	0.22	0.14	0.05	0.18	0.07	-0.09	-0.11	-0.03	0.01	-0.01	0.35	0.39	0	0.02	-0.35	-0.37	-0.04	-0.02	0.02	0.00235052	0.000130004	0.000508726
AT1G09630	AT1G09630	protein_coding	RAB GTPase 11C	RAB11c	0.15	-1.88	-0.4	0.13	-1.95	-0.73	3.57	1.54	3.19	1.11	1.05	0.5	1.33	0.47	-2.52	-1.04	-1.86	-0.64	0.05	-0.33	0.34	0.03	-0.4	0.01	-2.03	-0.54	-2.08	-0.86	1.49	1.22	-0.02	-0.07	-0.33	-0.38	-0.43	0.28	-0.03	0.66	0.4	0.05	0.31	0.26	0.434992	1.78871e-08	0.0227367
AT1G09640	AT1G09640	protein_coding	Translation elongation factor EF1B%2C gamma chain		0.27	0.64	-0.39	0.23	0.25	-0.41	0.53	0.9	1.02	1.03	0.53	-0.13	0.43	-0.21	-0.01	-1.03	-0.58	-1.24	0.13	0.62	0.04	0.1	0.23	0.02	0.37	-0.66	0.02	-0.64	-1.03	-0.66	-0.04	-0.39	-0.02	0.48	0.13	-0.09	-0.08	-0.58	-0.21	0.35	-0.01	-0.37	0.0158365	7.03326e-06	0.000723188
AT1G09645	AT1G09645	protein_coding	transmembrane protein		-0.71	-1.65	-1.45	-0.79	-1.6	-1.7	3.08	2.15	2.43	1.62	1.34	0.6	1.34	0.43	-1.74	-1.55	-1.09	-1.19	0.09	-0.57	0.09	0.01	-0.52	-0.16	-0.94	-0.74	-0.81	-0.91	0.2	-0.1	-0.08	0.05	-0.25	-0.66	-0.53	0	-0.17	0.66	0.36	-0.13	0.17	0.3	0.000609795	2.86701e-08	7.57686e-08
AT1G09650	AT1G09650	protein_coding	F-box and associated interaction domains-containing protein		2.43	1.39	2.68	1.57	2.86	1.79	2.34	1.3	-0.68	0.61	1.77	2.01	0.37	0.6	-0.57	0.71	1.06	-0.02	1.74	-1.28	0.35	0.87	0.19	-0.54	-1.04	0.24	1.3	0.22	1.28	-1.07	-0.87	1.47	-0.89	-3.02	-0.68	-1.39	-1.41	1.63	-0.73	-2.34	0.02	2.36	0.00702423	0.069545	0.000830664
AT1G09660	AT1G09660	protein_coding	RNA-binding KH domain-containing protein		0.77	1.92	1	0.7	1.19	1.14	-2.94	-1.79	-1.47	-0.98	-0.77	-0.54	-0.84	-0.4	2.17	1.25	0.63	0.58	-0.11	1.37	-0.18	-0.17	0.63	-0.03	1.15	0.23	0.48	0.44	-0.92	-0.04	-0.07	-0.73	0.14	1.47	0.81	-0.07	0.14	-1.55	-0.67	0.67	-0.21	-0.88	0.000266865	2.73184e-08	9.6886e-06
AT1G09680	AT1G09680	protein_coding	Pentatricopeptide repeat (PPR) superfamily protein		-0.31	1.69	1.41	-0.41	0.75	1.1	-1.06	0.95	0.63	1.79	0.54	2.26	1.11	2.62	1.6	1.32	0.48	0.83	-0.2	1.49	0.37	-0.3	0.54	0.06	2.01	1.72	1.15	1.51	-0.28	0.35	-0.09	-0.95	-0.31	1.69	0.84	0.57	0.36	-1.12	-0.48	0.85	0.22	-0.64	0.373704	0.000115966	9.75288e-05
AT1G09690	AT1G09690	protein_coding	Translation protein SH3-like family protein		1.23	1.31	0.92	1.13	0.72	1.11	-2.1	-2.02	-1.84	-2.25	-0.32	-0.63	-0.48	-0.49	1.79	1.4	1.36	1.75	-0.2	0.06	-0.36	-0.3	-0.53	-0.17	0.08	-0.31	-0.4	-0.01	-0.39	0.39	-0.1	-0.59	0.19	0.26	-0.22	-0.16	0.13	-0.42	0.36	0.48	-0.3	-0.78	1.26476e-07	1.87169e-08	5.1185e-07
AT1G09700	AT1G09700	protein_coding	dsRNA-binding domain-like superfamily protein	HYL1	0.13	1.21	0.55	0.07	0.74	0.75	-2.77	-1.69	-2.02	-1.35	-0.32	0.1	-0.18	0.49	2.45	1.79	1.84	1.84	-0.04	0.72	0.11	-0.09	0.25	0.3	1.08	0.42	0.67	0.67	-0.66	0.01	-0.06	-0.47	0.19	0.75	0.34	0.14	0.39	-0.61	0.05	0.41	-0.25	-0.66	0.530683	2.65837e-05	0.00602476
AT1G09710	AT1G09710	protein_coding	Homeodomain-like superfamily protein		0.34	-0.03	0.39	0.1	-0.13	0.82	0.88	0.51	1.31	1.08	0.44	0.48	-0.1	0.62	-0.44	-0.03	-1.41	-0.46	-0.06	0.37	-0.6	-0.3	0.27	-0.16	-0.37	0.05	-0.22	0.72	0.41	0.95	-0.24	-0.1	0.44	0.43	0.57	-0.54	0.14	-0.97	-0.43	-0.14	-0.68	-0.54	0.0948011	0.900635	0.0414782
AT1G09730	AT1G09730	protein_coding	Cysteine proteinases superfamily protein		0.32	0.18	-0.2	0.18	0.26	-0.15	1.22	1.08	1.13	1.21	0.63	0.11	0.7	0.38	-0.59	-0.98	-0.43	-0.83	0.03	-0.07	0.1	-0.12	0.01	0.16	-0.14	-0.52	0.08	-0.32	-0.39	-0.4	-0.15	0.07	0.06	-0.09	0.12	0.07	0.27	0.16	0.15	-0.22	-0.2	0.02	0.00329835	0.0536287	0.0320596
AT1G09740	AT1G09740	protein_coding	Adenine nucleotide alpha hydrolases-like superfamily protein		-1.53	-2.1	-3.87	-1.07	-1.66	-3.45	4.16	3.59	3.44	2.86	3.01	0.67	2.98	0.6	-1.15	-2.92	-0.46	-2.25	-0.16	-0.87	-0.18	0.3	-0.44	0.23	-0.57	-2.34	-0.59	-2.38	-1.77	-1.79	0.46	0.44	0.41	-0.72	-0.74	-0.03	-0.07	0.69	0.67	0.02	0.04	0.02	8.65043e-07	2.44664e-09	1.51862e-11
AT1G09750	AT1G09750	protein_coding	Eukaryotic aspartyl protease family protein		0.96	5.82	5.46	1.02	4.18	4.83	-9.68	-4.83	-7.28	-4.12	-5.41	-0.91	-5.36	-1.55	4.27	3.92	1.92	2.57	-0.07	2.33	-0.03	-0.02	0.69	-0.66	4.86	4.5	3.16	3.81	-0.36	0.64	0.06	-1.63	-0.63	2.4	0.71	0.05	-0.64	-2.35	-1.35	1.69	0.69	-1	0.00290608	1.95685e-08	2.02198e-10
AT1G09760	AT1G09760	protein_coding	U2 small nuclear ribonucleoprotein A	U2A'	0.63	1.35	0.6	0.46	0.87	0.46	-1.01	-0.29	-0.64	-0.23	0.01	-0.02	-0.02	-0.03	1.02	0.27	0.62	0.2	-0.01	0.35	-0.05	-0.18	-0.13	-0.19	0.72	-0.03	0.41	0	-0.75	-0.41	-0.17	-0.48	-0.14	0.37	0.06	-0.03	-0.01	-0.4	-0.06	0.31	-0.03	-0.34	1.15993e-05	2.30133e-09	6.81839e-06
AT1G09770	AT1G09770	protein_coding	cell division cycle 5	CDC5	0.09	1.68	-0.22	0.14	1.15	-0.07	0.86	2.45	2.2	3.2	0.18	-0.12	0.5	0.3	-0.68	-2.57	-1.69	-2.91	-0.11	1.23	0.21	-0.06	0.69	0.36	1.59	-0.31	1.01	-0.21	-1.89	-1.21	0.05	-0.53	0.15	1.34	0.76	0.32	0.42	-1.02	-0.34	0.58	-0.1	-0.68	0.488927	2.63954e-09	0.0780402
AT1G09780	AT1G09780	protein_coding	Phosphoglycerate mutase%2C 2%2C3-bisphosphoglycerate-independent	iPGAM1	-0.24	-0.47	-0.99	-0.04	-0.54	-0.72	-1.3	-1.53	-1.16	-1.66	0.62	-0.13	0.79	0.11	1.92	1.4	1.96	1.77	-0.08	0.05	0.09	0.11	-0.02	0.35	-0.23	-0.75	-0.5	-0.68	-0.52	-0.18	0.19	-0.07	0.27	0.13	-0.13	0.17	0.25	0.04	0.37	0.26	-0.08	-0.34	0.0830249	0.00154478	6.01798e-07
AT1G09794	AT1G09794	protein_coding	Cox19 family protein (CHCH motif)		-0.55	-0.37	-1.39	-0.56	-0.17	-1.02	0.44	0.62	0.29	0.68	1.47	0.63	0.93	0.47	1.03	0.01	0.64	-0.21	-0.08	-0.23	-0.62	-0.09	-0.03	-0.26	0.18	-0.84	0.39	-0.46	-1.02	-0.85	-0.01	0.19	0.37	-0.15	0.06	-0.55	-0.17	-0.4	-0.22	-0.21	-0.38	-0.17	0.0300739	0.10165	3.56022e-06
AT1G09795	AT1G09795	protein_coding	ATP phosphoribosyl transferase 2	ATP-PRT2	0.08	0.19	-0.04	0.13	0.56	0.03	-1.06	-0.95	-1.69	-1.26	-0.18	-0.3	-0.15	-0.26	0.88	0.65	1.54	1.01	0.02	-0.6	0.05	0.08	-0.24	0.12	0.12	-0.12	0.43	-0.11	-0.23	-0.54	0.05	0.37	0.06	-0.63	-0.31	0.03	0.04	0.66	0.35	-0.31	-0.01	0.3	0.676588	0.265364	0.82053
AT1G09800	AT1G09800	protein_coding	Pseudouridine synthase family protein		0.64	1.01	1.34	0.26	0.47	1.24	-2.32	-1.95	-2.15	-1.94	-0.44	0.26	-0.45	0.54	1.88	2.21	1.71	2.48	0.16	0.32	0.15	-0.23	-0.22	0.05	0.37	0.71	0.21	0.99	0.34	0.78	-0.38	-0.54	-0.1	0.16	0.01	-0.01	0.28	-0.17	0.27	0.16	-0.28	-0.44	0.00854209	0.000582148	6.55872e-06
AT1G09810	AT1G09810	protein_coding	evolutionarily conserved C-terminal region 11	ECT11	0.68	-0.52	0.63	0.6	-0.3	0.65	1.04	-0.16	0.52	-0.37	0.06	0.01	-0.02	0.04	-0.98	0.17	-0.54	0.41	0	-0.52	-0.08	-0.09	-0.3	-0.06	-1.2	-0.05	-0.89	0.06	1.15	0.95	-0.09	0.22	0.02	-0.52	-0.21	-0.08	0.03	0.44	0.24	-0.31	-0.11	0.2	0.000557336	0.00325377	0.000544921
AT1G09812	AT1G09812	protein_coding	multidrug resistance protein		1.75	4.49	3.42	1.78	3.07	2.98	-5.11	-2.37	-4.64	-3.35	-2.21	-0.54	-1.95	-0.75	2.9	1.83	2.69	2.6	-0.13	0.34	0.13	-0.09	-1.07	-0.31	2.74	1.67	1.29	1.2	-1.07	-0.09	0.03	-1.42	-0.44	0.47	-0.98	0.26	-0.21	-0.21	0.77	1.45	0.47	-0.98	0.000368343	8.79097e-06	4.23642e-07
AT1G09815	AT1G09815	protein_coding	polymerase delta 4	POLD4	0.57	-0.61	-0.19	0.44	-0.91	-0.24	1.8	0.62	1.68	0.33	0.83	0.06	0.95	0.26	-0.97	-0.55	-0.73	-0.06	0.07	-0.05	0.19	-0.06	-0.34	0.14	-1.18	-0.76	-1.35	-0.69	0.42	0.66	-0.13	-0.3	-0.05	-0.12	-0.29	0.12	0.2	0.24	0.49	0.17	-0.08	-0.25	0.0029279	0.000972524	0.215247
AT1G09820	AT1G09820	protein_coding	Pentatricopeptide repeat (PPR-like) superfamily protein		0.26	1.49	2.34	0.17	1.32	1.98	-4.36	-3.13	-4.24	-3.1	-2.59	-0.51	-2.63	-0.82	1.77	2.62	1.61	2.27	0	0.12	-0.04	-0.09	-0.05	-0.4	1.23	2.08	1.14	1.81	0.85	0.66	-0.09	-0.17	-0.36	0.12	0.04	-0.04	-0.31	-0.16	-0.35	0.08	0.27	0.19	0.341463	0.00050163	2.73217e-07
AT1G09830	AT1G09830	protein_coding	Glycinamide ribonucleotide (GAR) synthetase	PUR2	-0.12	-0.68	0.37	-0.14	-0.21	0.63	-1.87	-2.44	-1.9	-1.97	-0.45	0.04	-0.31	0.45	1.42	2.48	1.59	2.42	-0.06	-0.08	0.08	-0.08	0.39	0.34	-0.56	0.49	-0.07	0.76	1.05	0.84	-0.02	0.47	0.25	-0.02	0.47	0.14	0.41	0.16	-0.06	-0.49	-0.27	0.22	0.435549	0.000227799	0.0118025
AT1G09840	AT1G09840	protein_coding	shaggy-like protein kinase 41	SK41	-0.94	0.25	-0.13	-0.66	0.29	0	-0.93	0.26	-0.74	0.21	-1.06	-0.25	-0.85	-0.19	-0.13	-0.51	-0.11	-0.4	-0.05	0.14	0.15	0.23	0.18	0.29	1.19	0.81	0.95	0.66	-0.38	-0.29	0.28	0.05	0.13	0.19	-0.05	0.21	0.06	0.02	0.11	0.24	0.15	-0.09	1.7012e-06	0.045195	0.26076
AT1G09850	AT1G09850	protein_coding	xylem bark cysteine peptidase 3	XBCP3	-0.51	-0.83	-0.25	-0.23	-0.62	-0.06	0.46	0.14	0.23	-0.16	1.04	1.3	0.82	1	0.59	1.16	0.59	1.16	-0.02	-0.25	-0.25	0.25	-0.04	-0.05	-0.32	0.26	-0.39	0.18	0.58	0.57	0.27	0.2	0.19	-0.22	-0.3	-0.22	-0.3	0	-0.01	0.07	0.08	0.01	0.000623008	2.92274e-06	0.0329779
AT1G09870	AT1G09870	protein_coding	histidine acid phosphatase family protein		-0.05	-0.58	-0.98	0.14	-0.81	-1.14	1.29	0.76	1.3	0.35	1.36	0.43	1.42	0.15	0.06	-0.33	0.12	-0.2	0.12	0.13	0.19	0.3	-0.1	0.03	-0.54	-0.93	-0.95	-1.27	-0.4	-0.32	0.18	-0.23	-0.16	0.01	-0.41	0.06	-0.28	0.06	0.13	0.41	0.34	-0.07	0.807216	0.00124487	6.01e-06
AT1G09880	AT1G09880	protein_coding	Rhamnogalacturonate lyase family protein		2.72	-0.27	0.64	2.89	0.34	2.58	0.1	-2.89	-2.01	-4.56	0	-2.09	-0.48	-0.8	-0.1	0.81	1.52	3.77	-0.39	-2.49	-0.87	-0.22	-1.89	1.07	-2.99	-2.08	-2.56	-0.31	0.9	2.24	0.17	0.6	1.94	-2.1	-1.67	-0.48	1.29	1.62	2.96	-0.43	-1.77	-1.34	0.0373937	0.879926	0.564565
AT1G09890	AT1G09890	protein_coding	Rhamnogalacturonate lyase family protein		1.17	1.84	2.29	0.99	0	1.27	-9.06	-8.4	-8.18	-9.17	-3.18	-2.06	-3.44	-3.15	5.88	6.34	4.74	6.01	0.41	1.3	0.15	0.23	-0.54	-0.87	0.67	1.13	-0.99	0.29	0.46	1.27	-0.18	-1.84	-1.02	0.89	-0.77	-0.26	-1.1	-1.14	-0.33	1.66	0.84	-0.82	0.0593221	0.386209	0.00577966
AT1G09900	AT1G09900	protein_coding	Pentatricopeptide repeat (PPR-like) superfamily protein		0.09	0.6	1.13	0.01	0.58	1.14	-2.69	-2.18	-2.56	-1.98	-0.76	0.27	-0.73	0.41	1.93	2.46	1.83	2.39	0.07	0.21	0.11	-0.01	0.19	0.12	0.51	1.03	0.58	1.14	0.52	0.56	-0.09	-0.02	0.01	0.14	0.2	0.03	0.14	-0.1	-0.07	-0.07	-0.1	-0.03	0.539952	0.000819925	4.16306e-07
AT1G09910	AT1G09910	protein_coding	Rhamnogalacturonate lyase family protein		-0.81	1.01	-0.29	-0.57	0.77	-0.2	1.57	3.38	2.33	3.66	-0.55	-0.04	-0.21	0.16	-2.12	-3.42	-2.53	-3.5	0.06	0.82	0.41	0.3	0.58	0.5	1.82	0.52	1.34	0.36	-1.3	-0.97	0.24	-0.24	0.09	0.76	0.28	0.35	0.19	-0.41	-0.08	0.48	0.15	-0.33	1.2337e-05	2.43394e-07	0.0201635
AT1G09920	AT1G09920	protein_coding	TRAF-type zinc finger-like protein		-0.75	-1.03	-1.8	-0.69	-0.73	-1.5	1.35	1.08	0.97	0.92	1.06	0.02	0.99	0.17	-0.29	-1.06	0.02	-0.75	-0.09	-0.47	-0.17	-0.03	-0.18	0.13	-0.27	-1.04	-0.04	-0.82	-0.77	-0.77	0.06	0.3	0.29	-0.38	-0.15	-0.08	0.15	0.31	0.3	-0.23	-0.23	0	8.00271e-05	1.34968e-06	1.6913e-09
AT1G09930	AT1G09930	protein_coding	oligopeptide transporter 2	OPT2	-2	-4.24	-3.96	-2.95	-5.6	-3.15	8.31	6.07	8.58	5.94	6.41	4.45	6.59	6.39	-1.9	-1.62	-1.99	0.45	-0.96	-0.69	-0.78	-1.91	-2.05	0.03	-2.23	-1.95	-2.65	-0.2	0.28	2.45	-0.95	-1.36	0.81	0.28	-0.14	0.18	1.94	-0.09	2.08	0.41	-1.76	-2.17	0.334715	4.68544e-06	2.1464e-05
AT1G09932	AT1G09932	protein_coding	Phosphoglycerate mutase family protein		-5.34	-3.38	-1.49	-2.56	-3.41	-2.27	6.22	8.18	5.77	4.92	3.23	7.08	3.51	3.8	-2.99	-1.1	-2.26	-1.12	0.06	-0.39	0.34	2.84	-0.41	-0.44	1.96	3.85	-0.84	0.29	1.89	1.13	2.78	-0.03	-0.78	-0.45	-3.25	0.28	-3.28	0.73	-0.02	2.8	3.56	0.75	0.000286692	0.000194249	0.0370344
AT1G09935	AT1G09935	protein_coding	Phosphoglycerate mutase family protein		-2.13	-4.82	-4.89	-0.08	-5.11	-5.19	11.18	8.48	11.11	6.08	7.99	5.22	10.23	5.12	-3.19	-3.26	-0.88	-0.96	-0.8	-0.87	1.44	1.25	-1.15	1.14	-2.7	-2.76	-5.03	-5.12	-0.07	-0.08	2.05	-0.29	-0.3	-0.07	-2.4	2.24	-0.11	2.31	2.29	2.34	2.35	0.02	0.62924	0.000147545	0.000876947
AT1G09940	AT1G09940	protein_coding	Glutamyl-tRNA reductase family protein	HEMA2	-0.47	-2.05	-1.32	-0.44	-1.63	-1.31	4.41	2.83	3.54	2.36	2.01	1.16	2.15	1.28	-2.4	-1.67	-1.39	-1.07	-0.09	-0.96	0.04	-0.06	-0.54	0.06	-1.58	-0.85	-1.19	-0.87	0.73	0.32	0.03	0.42	0.01	-0.87	-0.48	0.14	0.12	1.01	0.6	-0.39	0.02	0.41	0.0573024	1.66788e-07	1.53244e-05
AT1G09950	AT1G09950	protein_coding	RESPONSE TO ABA AND SALT 1	RAS1	-1.72	-1.11	-1.34	-2.19	0.36	-1.72	-1.02	-0.41	-1.85	0.7	-0.14	0.24	0.61	1.08	0.88	0.65	2.47	0.39	-0.04	-0.87	0.71	-0.51	0.6	0.33	0.61	0.38	2.55	0.47	-0.23	-2.08	-0.48	1.47	-0.38	-0.83	1.11	0.75	0.85	1.58	-0.27	-1.94	-0.09	1.85	0.012305	0.0849644	0.0185128
AT1G09960	AT1G09960	protein_coding	sucrose transporter 4	SUT4	1.08	0.77	-0.03	1.32	0.38	-0.18	1.19	0.88	0.54	-0.4	1.53	0.43	1.28	-0.23	0.35	-0.45	0.74	0.17	0.08	-0.57	-0.18	0.32	-0.96	-0.34	-0.31	-1.1	-0.94	-1.5	-0.8	-0.57	0.24	-0.39	-0.16	-0.65	-1.28	-0.26	-0.66	0.39	0.62	0.63	0.4	-0.23	0.00459298	0.0173195	0.932944
AT1G09970	AT1G09970	protein_coding	Leucine-rich receptor-like protein kinase family protein	LRR XI-23	-1.94	-0.82	-1.28	-1.7	-0.75	-1.39	2.89	4.01	2.89	3.83	2	2.67	2.26	2.57	-0.88	-1.34	-0.63	-1.26	-0.17	-0.17	0.08	0.07	-0.1	-0.02	1.12	0.66	0.95	0.31	-0.46	-0.64	0.24	0.07	-0.11	0	-0.18	0.25	-0.1	0.26	0.08	0.17	0.35	0.18	1.59192e-06	0.00202698	3.1159e-05
AT1G09980	AT1G09980	protein_coding	Putative serine esterase family protein		0.28	-0.68	0.17	0.18	-0.72	-0.18	0.73	-0.23	0.26	-0.64	0.08	-0.04	0.15	-0.2	-0.65	0.2	-0.1	0.44	0.18	-0.29	0.26	0.08	-0.33	-0.08	-0.96	-0.12	-0.9	-0.36	0.84	0.54	-0.1	-0.04	-0.34	-0.47	-0.41	0.07	-0.17	0.54	0.24	-0.06	0.24	0.3	0.0269642	1.92248e-05	0.146933
AT1G09995	AT1G09995	protein_coding	DNA repair DEAD helicase RAD3/XP-D subfamily protein		0.19	-0.82	-0.38	0	-1.3	-0.93	1.49	0.47	0.67	-0.63	0.98	0.4	0.51	-0.42	-0.52	-0.08	-0.16	0.21	0.35	-0.47	-0.12	0.16	-0.95	-0.66	-1.02	-0.58	-1.3	-0.93	0.44	0.38	-0.19	-0.48	-0.54	-0.82	-1.11	-0.47	-0.82	0.35	0.29	0.29	0.35	0.06	0.387807	0.00057983	0.0519484
AT1G10000	AT1G10000	protein_coding	Ribonuclease H-like superfamily protein		0.53	0.67	1.67	0.32	0.26	1.33	-0.87	-0.73	0.72	0.67	-1.19	-0.05	-0.26	0.76	-0.33	0.68	-0.98	0.09	-0.62	0.97	0.32	-0.83	0.56	-0.02	0.14	1.14	-0.05	1.01	1	1.07	-0.22	-0.41	-0.34	1.59	1.39	0.94	0.81	-0.65	-0.58	0.19	0.12	-0.07	0.102533	0.0437149	3.28488e-05
AT1G10020	AT1G10020	protein_coding	formin-like protein (DUF1005)		0.6	0.19	0.32	0.58	-0.15	0.27	1.44	1.03	1.65	0.92	-1.91	-2.19	-1.9	-2.2	-3.36	-3.23	-3.55	-3.12	-0.06	0.15	-0.04	-0.08	-0.2	-0.09	-0.41	-0.28	-0.73	-0.31	0.13	0.43	-0.02	-0.35	-0.05	0.21	-0.12	0.02	-0.01	-0.19	0.1	0.32	0.03	-0.29	0.000479787	0.161229	0.027575
AT1G10030	AT1G10030	protein_coding	ergosterol biosynthesis protein	ERG28	0.6	0.21	1.74	0.5	-0.12	1.57	-0.78	-1.17	-1.65	-2.27	-1.95	-0.81	-2.54	-1.48	-1.17	0.36	-0.89	0.79	0.49	-0.38	-0.1	0.39	-0.71	-0.27	-0.39	1.13	-0.62	1.07	1.53	1.68	-0.1	-0.33	-0.17	-0.87	-1.1	-0.6	-0.66	0.28	0.43	0.23	0.07	-0.16	0.00764864	0.317497	2.7729e-07
AT1G10040	AT1G10040	protein_coding	alpha/beta-Hydrolases superfamily protein		1.08	-3.57	-2.81	1.43	-2.53	-2.85	6.63	1.98	5.75	1.79	5.47	1.59	6.48	2.2	-1.16	-0.4	0.74	0.41	-0.89	-1.77	0.12	-0.53	-0.73	0.08	-4.64	-3.88	-3.96	-4.28	0.76	-0.32	0.36	1.04	-0.04	-0.88	-0.2	1.01	0.61	1.9	0.81	-0.68	0.4	1.08	0.00840529	8.37493e-09	4.18899e-08
AT1G10050	AT1G10050	protein_coding	glycosyl hydrolase family 10 protein / carbohydrate-binding domain-containing protein		-0.82	-1.28	-1.29	-0.88	-1.1	-1.25	2.67	2.21	2.03	1.81	1.24	0.77	1.28	0.91	-1.43	-1.44	-0.75	-0.9	0.15	-0.49	0.19	0.09	-0.31	0.24	-0.46	-0.47	-0.22	-0.37	-0.01	-0.15	-0.06	0.18	0.04	-0.64	-0.4	0.04	0.15	0.68	0.55	-0.24	-0.1	0.13	0.000121584	3.63985e-07	2.53212e-07
AT1G10060	AT1G10060	protein_coding	branched-chain amino acid transaminase 1	BCAT-1	0.41	2.88	0.42	0.32	1.55	0.21	0.49	2.96	2.33	3.57	-0.48	-0.48	-0.3	-0.4	-0.97	-3.43	-2.63	-3.97	-0.01	1.84	0.18	-0.1	0.51	-0.03	2.47	0.01	1.24	-0.11	-2.46	-1.34	-0.1	-1.33	-0.21	1.84	0.61	0.18	0.07	-1.66	-0.54	1.23	0.11	-1.12	0.0647289	2.51133e-09	0.0452127
AT1G10070	AT1G10070	protein_coding	branched-chain amino acid transaminase 2	BCAT-2	-1.08	1.06	-2.91	-1.62	0.97	-2.55	13.31	15.45	13.5	16.1	7.68	5.85	6.68	5.76	-5.63	-9.59	-6.82	-10.34	0.34	0.54	-0.66	-0.2	0.45	-0.3	2.14	-1.83	2.6	-0.93	-3.96	-3.52	-0.54	-0.08	0.36	0.19	0.65	-1	-0.1	-1.19	-0.75	-0.46	-0.9	-0.44	0.0606049	0.00305503	2.27379e-07
AT1G10090	AT1G10090	protein_coding	Early-responsive to dehydration stress protein (ERD4)		-1.11	2.26	-1.25	-1.18	2.06	-1.03	1.61	4.98	1.75	4.99	1.12	0.98	0.73	0.87	-0.49	-4	-1.02	-4.12	0.35	0.48	-0.05	0.28	0.29	0.17	3.37	-0.14	3.24	0.15	-3.51	-3.09	-0.06	-0.2	0.22	0.13	0	-0.4	-0.11	-0.53	-0.11	0.13	-0.29	-0.42	1.75104e-06	5.54831e-10	7.76435e-08
AT1G10095	AT1G10095	protein_coding	Protein prenylyltransferase superfamily protein		0.01	0.48	0.25	0.29	0.63	0.18	0.61	1.08	1.45	1.79	0.26	0.51	0.65	0.54	-0.35	-0.57	-0.8	-1.24	-0.69	0.14	-0.3	-0.41	0.3	-0.38	0.47	0.25	0.34	-0.11	-0.22	-0.45	0.28	0.15	-0.07	0.83	0.7	0.39	0.03	-0.45	-0.67	0.13	0.36	0.22	0.982916	0.0152372	0.162335
AT1G10110	AT1G10110	protein_coding	F-box family protein		0.34	0.56	0.32	0.61	0.58	0.7	0.62	0.84	-0.02	-0.06	0.9	0.88	1	1.09	0.29	0.04	1.02	1.15	-0.32	-0.95	-0.22	-0.04	-0.94	0.17	0.22	-0.02	-0.04	0.09	-0.24	0.13	0.28	0.02	0.38	-0.64	-0.9	0.1	0.21	0.74	1.1	0.26	-0.11	-0.37	0.569157	0.28513	0.487699
AT1G10120	AT1G10120	protein_coding	basic helix-loop-helix (bHLH) DNA-binding superfamily protein		1.08	3.05	1.84	1.09	2.24	2.5	-1.78	0.19	-0.94	0.21	-1.34	-0.57	-2.21	-0.8	0.44	-0.77	-1.27	-1.01	0.06	0.89	-0.82	0.07	0.08	-0.16	1.97	0.76	1.15	1.41	-1.2	0.26	0.01	-0.81	0.65	0.83	0.01	-0.87	-0.23	-1.7	-0.24	0.82	-0.65	-1.46	0.000468654	1.44385e-08	1.19288e-06
AT1G10130	AT1G10130	protein_coding	endoplasmic reticulum-type calcium-transporting ATPase 3	ECA3	-0.07	0.71	0.33	-0.09	0.62	0.12	0.12	0.9	0.11	0.82	0.08	0.48	-0.03	0.18	-0.04	-0.42	-0.15	-0.64	0.22	0.21	0.1	0.2	0.11	-0.11	0.78	0.39	0.71	0.21	-0.38	-0.5	-0.02	-0.09	-0.21	-0.01	-0.08	-0.12	-0.3	-0.1	-0.22	0.07	0.19	0.11	0.563792	4.87929e-06	0.00462369
AT1G10140	AT1G10140	protein_coding	Uncharacterized conserved protein UCP031279		-1.32	-1.82	-2.66	-1.51	-1.32	-2.53	6.72	6.22	6.45	6.64	3.05	1.71	3.04	2.02	-3.67	-4.51	-3.41	-4.62	-0.14	-0.41	-0.16	-0.33	0.08	-0.03	-0.5	-1.34	0.19	-1.02	-0.84	-1.21	-0.19	0.5	0.13	-0.27	0.41	-0.02	0.31	0.26	-0.11	-0.69	-0.32	0.36	0.00613284	2.95472e-05	9.04914e-07
AT1G10150	AT1G10150	protein_coding	Carbohydrate-binding protein		0.62	-1.37	0.17	-0.28	-1	-0.16	3.04	1.05	1.83	1.11	-0.04	-0.49	-0.53	-0.41	-3.08	-1.54	-2.37	-1.53	0.48	-0.72	0	-0.42	-0.35	-0.34	-1.99	-0.45	-0.72	0.12	1.54	0.84	-0.9	0.37	-0.33	-1.21	0.07	-0.49	0.08	0.72	0.02	-1.27	-0.57	0.7	0.511462	0.0700437	0.842341
AT1G10155	AT1G10155	protein_coding	phloem protein 2-A10	PP2-A10	-3.29	-1.76	-2.19	-2.83	-1.62	-2.02	-0.28	1.25	-0.02	1.18	-1.59	-0.5	-1.94	-1.12	-1.32	-1.75	-1.91	-2.31	-0.2	0.06	-0.54	0.26	0.19	-0.37	1.53	1.09	1.21	0.81	-0.44	-0.4	0.45	0.13	0.17	0.25	-0.07	-0.34	-0.62	-0.59	-0.55	0.32	0.28	-0.04	1.76047e-06	0.000202509	3.5696e-05
AT1G10170	AT1G10170	protein_coding	NF-X-like 1	NFXL1	0.01	-0.42	0.2	-0.05	-0.35	-0.23	1.24	0.81	1.55	1.24	1.11	1.3	1.31	1.13	-0.13	0.49	-0.24	-0.11	-0.04	0.27	0.16	-0.1	0.33	-0.27	-0.43	0.19	-0.31	-0.18	0.62	0.13	-0.05	0.07	-0.43	0.31	0.43	0.2	-0.17	-0.1	-0.6	-0.12	0.37	0.49	0.968775	0.00191386	0.0879897
AT1G10180	AT1G10180	protein_coding	LOW protein: exocyst complex component-like protein		0.44	1.26	1.04	0.38	1.11	1	-1.38	-0.57	-1.4	-0.67	-1.09	-0.49	-1.22	-0.6	0.29	0.08	0.17	0.07	0.1	0.09	-0.03	0.04	-0.06	-0.07	0.81	0.6	0.73	0.63	-0.21	-0.1	-0.07	-0.15	-0.04	-0.02	-0.1	-0.14	-0.11	-0.12	-0.01	0.08	-0.03	-0.11	0.011607	9.43208e-07	3.87777e-06
AT1G10200	AT1G10200	protein_coding	GATA type zinc finger transcription factor family protein	WLIM1	0.33	0.16	0.22	0.15	0.07	0.77	1.48	1.31	1.27	1.19	1.07	0.96	0.39	1.01	-0.41	-0.35	-0.88	-0.18	0.3	0.09	-0.38	0.12	0	0.17	-0.17	-0.11	-0.08	0.62	0.06	0.69	-0.18	-0.09	0.55	-0.21	-0.12	-0.68	0.05	-0.47	0.17	-0.09	-0.73	-0.64	0.00239805	0.0798091	0.0193134
AT1G10210	AT1G10210	protein_coding	mitogen-activated protein kinase 1	MPK1	-0.17	1.12	0.2	-0.47	1.37	0.06	1.1	2.39	1.17	3.01	0.26	0.64	-0.02	0.51	-0.84	-1.76	-1.2	-2.51	0.53	0.6	0.25	0.23	0.85	0.1	1.29	0.38	1.84	0.53	-0.92	-1.31	-0.3	0.25	-0.15	0.07	0.62	-0.29	-0.13	-0.36	-0.75	-0.55	-0.16	0.4	0.469439	4.22614e-05	0.317865
AT1G10220	AT1G10220	protein_coding	ZCF37		-0.36	-3.55	-5.3	-0.38	-2.63	-4.89	6.58	3.38	6.88	4.63	3.98	-0.97	5.31	0.8	-2.6	-4.35	-1.57	-3.83	-0.53	-0.23	0.8	-0.56	0.69	1.21	-3.2	-4.95	-2.24	-4.51	-1.75	-2.26	-0.03	0.92	0.41	0.3	1.25	1.33	1.77	1.03	0.52	-0.95	-0.44	0.51	0.867882	2.72529e-05	2.25346e-05
AT1G10225	AT1G10225	protein_coding	transmembrane protein		1.01	2.22	-0.22	2.61	0.86	-0.51	6.28	7.49	9.42	7.67	3.68	2.44	7.01	3.89	-2.6	-5.04	-2.41	-3.78	-1.6	1.54	1.73	0.01	0.19	1.45	1.21	-1.23	-1.75	-3.12	-2.44	-1.37	1.6	-1.36	-0.28	3.14	0.18	3.33	1.44	0.19	1.26	2.96	1.89	-1.07	0.599342	8.89474e-05	0.658181
AT1G10230	AT1G10230	protein_coding	E3 ubiquitin ligase SCF complex subunit SKP1/ASK1 family protein	SK18	0.88	1.89	0.47	0.85	0.42	0.06	-2.45	-1.45	-1.17	-1.6	-0.02	-0.43	0.67	-0.11	2.44	1.02	1.84	1.48	-0.16	1.13	0.53	-0.19	-0.34	0.12	1	-0.41	-0.43	-0.79	-1.42	-0.36	-0.04	-1.47	-0.41	1.29	-0.15	0.69	0.31	-0.6	0.46	1.43	0.37	-1.06	0.000869212	9.35013e-07	0.0307245
AT1G10240	AT1G10240	protein_coding	FAR1-related sequence 11	FRS11	0.72	0.22	0.23	0.55	0.34	0.16	-0.94	-1.44	-0.98	-1.19	-0.14	-0.63	-0.07	-0.46	0.8	0.81	0.91	0.73	0.07	0.03	0.14	-0.1	0.15	0.07	-0.5	-0.49	-0.21	-0.39	0.01	-0.18	-0.17	0.12	-0.07	-0.04	0.25	0.07	0.17	0.11	-0.08	-0.29	-0.1	0.19	0.000391916	0.186634	0.139258
AT1G10270	AT1G10270	protein_coding	glutamine-rich protein 23	GRP23	-0.02	0.73	0.2	0.03	0.62	0.36	-3.23	-2.47	-2.33	-1.74	0.48	0.7	0.52	0.85	3.71	3.18	2.85	2.58	0.02	0.92	0.06	0.08	0.81	0.22	0.75	0.22	0.59	0.33	-0.53	-0.27	0.05	-0.11	0.16	0.9	0.74	0.04	0.14	-0.86	-0.6	0.16	-0.1	-0.26	0.922056	0.00347659	0.256732
AT1G10280	AT1G10280	protein_coding	Core-2/I-branching beta-1%2C6-N-acetylglucosaminyltransferase family protein		-0.77	0.24	-0.15	-0.34	-0.12	-0.56	-2.06	-1.05	-2.08	-1.86	-0.3	0.32	-0.14	-0.36	1.76	1.37	1.94	1.51	0.23	0.2	0.39	0.65	-0.16	-0.02	1	0.61	0.22	-0.22	-0.39	-0.43	0.42	-0.36	-0.41	-0.02	-0.81	0.16	-0.68	0.18	0.14	0.79	0.83	0.05	0.00313806	0.343631	0.481424
AT1G10290	AT1G10290	protein_coding	dynamin-like protein 6	ADL6	-0.02	-0.53	-1.02	-0.01	-0.73	-1	1.51	0.99	1.59	0.88	1.23	0.23	1.49	0.5	-0.28	-0.77	-0.1	-0.38	0.1	0.19	0.37	0.11	-0.01	0.38	-0.52	-1	-0.71	-0.99	-0.48	-0.28	0	-0.19	0.01	0.08	-0.11	0.26	0.27	0.18	0.39	0.2	-0.01	-0.2	0.934888	0.00195935	3.2982e-06
AT1G10300	AT1G10300	protein_coding	Nucleolar GTP-binding protein		1.02	-1.08	-1.84	2.4	3.57	-3.35	-0.23	-2.33	-3.66	-2.49	3.47	0.62	4.13	-1.62	3.7	2.95	7.78	0.87	-0.89	-4.31	-0.23	0.5	0.33	-1.74	-2.09	-2.85	1.17	-5.75	-0.76	-6.91	1.38	4.64	-1.51	-3.43	-0.17	0.65	-2.24	4.08	-2.07	-3.26	2.89	6.15	0.362214	0.472409	0.0432143
AT1G10310	AT1G10310	protein_coding	NAD(P)-binding Rossmann-fold superfamily protein		0.02	-0.17	0.16	-0.05	-0.22	0.51	-0.29	-0.48	-0.31	-0.48	-0.02	0.12	-0.19	0.36	0.27	0.6	0.12	0.84	-0.28	-0.3	-0.46	-0.35	-0.35	-0.11	-0.19	0.14	-0.17	0.56	0.33	0.73	-0.07	-0.05	0.35	-0.02	0	-0.18	0.25	-0.16	0.25	-0.02	-0.42	-0.4	0.893048	0.228174	0.224502
AT1G10320	AT1G10320	protein_coding	Zinc finger C-x8-C-x5-C-x3-H type family protein		0.38	0.69	0.08	0.19	0.45	0.34	0.18	0.48	0.7	0.96	0.43	0.13	0.42	0.57	0.25	-0.35	-0.28	-0.39	-0.25	0.27	-0.26	-0.45	0.03	-0.01	0.3	-0.3	0.26	0.15	-0.6	-0.11	-0.2	-0.24	0.26	0.52	0.48	-0.01	0.44	-0.53	-0.04	0.04	-0.45	-0.49	0.00522342	2.0613e-05	0.475417
AT1G10330	AT1G10330	protein_coding	Tetratricopeptide repeat (TPR)-like superfamily protein		0.23	0.57	1.35	-0.4	0.71	1.43	-2.14	-1.8	-1.35	-0.24	-1.66	-0.54	-1.08	0.75	0.48	1.26	0.27	0.98	-0.3	0.49	0.27	-0.93	0.63	0.35	0.34	1.12	1.11	1.82	0.78	0.72	-0.63	0.14	0.08	0.79	1.56	0.58	1.29	-0.21	-0.27	-0.77	-0.71	0.06	0.431615	0.0782858	0.000102884
AT1G10340	AT1G10340	protein_coding	Ankyrin repeat family protein		-7.07	-0.06	-0.85	-3.58	-0.6	-1.01	5.59	12.6	6.43	9.41	3.14	9.36	3.13	5.7	-2.45	-3.24	-3.3	-3.71	0.3	1.14	0.29	3.8	0.61	0.13	7.01	6.22	2.98	2.57	-0.79	-0.41	3.5	-0.53	-0.15	0.84	-3.19	-0.02	-3.67	-0.86	-0.48	4.03	3.65	-0.38	7.67589e-05	0.92903	0.18313
AT1G10350	AT1G10350	protein_coding	DNAJ heat shock family protein		0.16	0.06	-0.16	0.14	0.2	0.19	-0.31	-0.42	-0.25	-0.18	-0.01	-0.33	-0.01	0.05	0.31	0.09	0.24	0.23	-0.21	-0.14	-0.21	-0.24	0	0.14	-0.11	-0.32	0.06	0.06	-0.21	0	-0.03	0.14	0.35	0.07	0.24	0	0.38	-0.07	0.14	-0.17	-0.38	-0.21	0.272422	0.712805	0.244766
AT1G10360	AT1G10360	protein_coding	glutathione S-transferase TAU 18	GSTU18	0.05	2.11	2.25	0.08	1.35	2.26	-6.97	-4.91	-6.33	-5.07	-4.28	-2.08	-4.23	-2.05	2.69	2.84	2.1	3.02	-0.09	0.55	-0.04	-0.06	-0.21	-0.03	2.06	2.2	1.27	2.18	0.15	0.92	0.03	-0.76	0.01	0.64	-0.15	0.05	0.03	-0.59	0.18	0.79	0.02	-0.77	0.78232	2.68797e-07	1.21766e-09
AT1G10370	AT1G10370	protein_coding	Glutathione S-transferase family protein	ERD9	-1.44	-3.55	-2.85	-1.19	-3.95	-2.23	-7.26	-9.37	-8.44	-11.19	-1.01	-2.42	-1.01	-2.04	6.25	6.96	7.43	9.15	-0.14	-1.32	-0.14	0.11	-1.71	0.48	-2.11	-1.41	-2.75	-1.03	0.7	1.72	0.25	-0.4	0.62	-1.17	-1.82	0	0.38	1.18	2.2	0.64	-0.38	-1.02	1.19844e-05	9.53326e-09	2.92654e-09
AT1G10380	AT1G10380	protein_coding	Putative membrane lipoprotein		-1.07	4.89	4.45	-0.52	3.46	3.3	-7.99	-2.04	-6.32	-2.34	-6.33	-0.82	-4.55	-0.74	1.66	1.22	1.77	1.6	-0.06	1.61	1.72	0.49	0.19	0.57	5.95	5.52	3.98	3.81	-0.44	-0.17	0.55	-1.42	-1.15	1.67	-0.3	1.78	0.08	0.11	0.38	1.97	1.7	-0.27	0.028814	3.4254e-05	1.1178e-06
AT1G10390	AT1G10390	protein_coding	Nucleoporin autopeptidase		0.22	-0.44	-0.51	0.2	-0.25	-0.31	1.27	0.61	1.31	0.85	0.68	-0.06	0.69	0.18	-0.59	-0.66	-0.62	-0.68	-0.08	-0.04	-0.07	-0.1	0.15	0.13	-0.66	-0.73	-0.45	-0.51	-0.07	-0.06	-0.02	0.19	0.2	0.04	0.25	0.01	0.23	-0.03	-0.02	-0.21	-0.22	-0.01	0.0698513	0.00105696	0.000246704
AT1G10400	AT1G10400	protein_coding	UDP-Glycosyltransferase superfamily protein		4.25	-1.84	-3.65	1.04	-3.01	-4.65	5.71	-0.38	2.99	-1.05	8.18	0.27	6.52	0.84	2.47	0.66	3.53	1.89	1.7	-1.01	0.04	-1.52	-2.19	-0.95	-6.09	-7.91	-4.05	-5.69	-1.82	-1.64	-3.22	-1.17	-1	-2.71	-0.67	-1.66	0.56	1.05	1.23	-2.04	-2.22	-0.18	0.164122	0.207976	0.00399732
AT1G10410	AT1G10410	protein_coding	CW14 protein (DUF1336)		-0.45	-0.99	-2	-0.37	-1.07	-2.09	4.29	3.76	3.66	2.96	3.66	2.11	3.3	1.58	-0.64	-1.66	-0.36	-1.38	0.08	-0.56	-0.28	0.16	-0.65	-0.37	-0.53	-1.55	-0.7	-1.72	-1.02	-1.02	0.08	-0.09	-0.09	-0.64	-0.8	-0.36	-0.53	0.28	0.28	0.17	0.17	0	0.00299893	7.49372e-07	2.252e-10
AT1G10417	AT1G10417	protein_coding	RUN/FYVE domain protein		0.35	-0.23	0.2	0.65	-1.04	-0.6	1.75	1.18	2.16	0.47	1.18	1.04	1.91	0.66	-0.57	-0.14	-0.25	0.19	-0.4	0.01	0.33	-0.09	-0.8	-0.47	-0.57	-0.14	-1.69	-1.25	0.43	0.44	0.31	-0.82	-0.8	0.41	-0.71	0.73	-0.38	0.32	0.33	1.12	1.11	-0.01	0.449757	0.562066	0.581986
AT1G10430	AT1G10430	protein_coding	protein phosphatase 2A-2	PP2A-2	-0.34	0.01	-0.7	-0.37	-0.07	-0.75	-0.12	0.23	0.13	0.43	0.07	-0.29	0.1	-0.29	0.19	-0.52	-0.03	-0.72	0.04	0.29	0.07	0.01	0.22	0.02	0.35	-0.36	0.3	-0.38	-0.71	-0.69	-0.03	-0.07	-0.06	0.25	0.21	0.03	0.01	-0.22	-0.2	0.05	0.03	-0.02	0.00173879	0.945215	5.85473e-07
AT1G10450	AT1G10450	protein_coding	paired amphipathic helix Sin3-like protein	SNL6	0.36	-0.13	0.06	0.25	-0.16	-0.42	1.01	0.51	1.05	0.64	0.45	0.15	0.72	0.05	-0.56	-0.37	-0.33	-0.59	0.14	0.19	0.41	0.03	0.16	-0.06	-0.5	-0.3	-0.41	-0.67	0.19	-0.26	-0.11	-0.02	-0.48	0.04	0.13	0.27	-0.1	0.23	-0.23	-0.09	0.37	0.45	0.00641183	0.246217	0.602608
AT1G10460	AT1G10460	protein_coding	germin-like protein 7	GLP7	0.37	0	0	0.42	1.99	3.73	-8.89	-9.25	-7.38	-5.81	-8.89	-9.25	-11.26	-7.95	0	0	-3.89	-2.14	-0.42	1.09	-2.8	-0.37	3.07	0.93	-0.37	-0.37	1.57	3.31	0	1.74	0.05	1.99	3.73	1.51	3.44	-2.38	1.3	-3.89	-2.14	-1.93	-3.68	-1.74	0.452552	1	1
AT1G10470	AT1G10470	protein_coding	response regulator 4	ARR4	-0.57	0.6	0.38	-0.49	0.62	0.26	-2.93	-1.76	-2.81	-1.71	-2.71	-1.76	-2.99	-2.24	0.22	0	-0.18	-0.53	-0.14	-0.02	-0.42	-0.06	-0.01	-0.54	1.17	0.95	1.11	0.75	-0.22	-0.36	0.08	0.01	-0.13	0.12	0.05	-0.28	-0.48	-0.39	-0.53	0.07	0.2	0.14	0.00787366	0.00456132	0.0479179
AT1G10490	AT1G10490	protein_coding	GNAT acetyltransferase (DUF699)		0.17	1.59	0.89	0.02	1.72	0.65	-3.84	-2.42	-3.77	-2.06	-0.55	0.16	-0.41	0.22	3.29	2.58	3.36	2.29	0.09	0.16	0.23	-0.07	0.29	-0.01	1.42	0.71	1.71	0.63	-0.71	-1.07	-0.16	0.13	-0.24	0.07	0.36	0.14	0.06	0.07	-0.29	-0.29	0.08	0.37	0.276891	1.49008e-07	1.46215e-05
AT1G10500	AT1G10500	protein_coding	chloroplast-localized ISCA-like protein	CPISCA	-1.04	-1.96	-1.94	-0.88	-1.44	-1.72	1.77	0.86	0.76	0.2	0.92	0.02	0.59	-0.25	-0.86	-0.83	-0.17	-0.45	0.02	-1	-0.32	0.17	-0.48	-0.1	-0.92	-0.9	-0.56	-0.84	0.02	-0.28	0.16	0.51	0.22	-1.01	-0.66	-0.33	-0.27	0.68	0.39	-0.35	-0.06	0.3	1.22302e-06	1.00858e-09	3.13576e-10
AT1G10510	AT1G10510	protein_coding	RNI-like superfamily protein	emb2004	-0.02	-0.43	0.23	-0.01	-0.04	0.45	-0.79	-1.19	-1.15	-1.18	-0.67	-0.42	-0.76	-0.3	0.12	0.78	0.39	0.88	0.1	-0.27	0	0.11	0.12	0.22	-0.41	0.25	-0.03	0.46	0.66	0.49	0.01	0.39	0.22	-0.36	0.02	-0.09	0.12	0.27	0.1	-0.38	-0.21	0.17	0.856988	0.00044998	0.024741
AT1G10520	AT1G10520	protein_coding	DNA polymerase lambda (POLL)	Pol%7Blambda%7D	1.96	1.64	1.64	1.38	0.58	1.5	-1.64	-1.96	-1.69	-2.49	-0.14	-0.47	-0.2	-0.09	1.5	1.5	1.49	2.4	0.32	0.27	0.26	-0.26	-0.79	0.12	-0.32	-0.32	-0.8	0.12	0	0.91	-0.58	-1.06	-0.14	-0.05	-0.53	-0.06	0.38	-0.01	0.91	0.48	-0.44	-0.92	6.17778e-05	0.00144301	0.000131034
AT1G10522	AT1G10522	protein_coding	Serine/Threonine-kinase	PRIN2	1.85	0.3	1.81	1.29	0.2	1.66	-0.64	-2.19	-0.86	-1.94	0.85	0.81	0.51	0.89	1.49	3	1.37	2.83	0.17	-0.05	-0.17	-0.39	-0.15	-0.31	-1.55	-0.04	-1.09	0.38	1.51	1.47	-0.56	-0.1	-0.14	-0.22	0.25	-0.34	0.08	-0.13	-0.17	-0.46	-0.42	0.04	3.06791e-07	0.143737	5.5849e-08
AT1G10530	AT1G10530	protein_coding	D-ribose-binding periplasmic protein		0.3	1.82	-1.36	0.67	0.61	-0.94	0.47	1.99	-2.81	-2.86	3.69	2.04	4.63	3.02	3.23	0.04	7.43	5.88	-0.77	-4.05	0.16	-0.4	-5.26	0.58	1.53	-1.65	-0.06	-1.61	-3.18	-1.55	0.37	-1.21	0.42	-3.27	-4.85	0.93	0.98	4.21	5.83	1.58	-0.04	-1.63	0.636996	0.00359433	0.0027463
AT1G10540	AT1G10540	protein_coding	nucleobase-ascorbate transporter 8	NAT8	0.96	-0.23	-2.17	1.24	-2.47	-2.13	3.23	2.04	1.14	-2.58	3.54	0.4	2.53	-0.84	0.3	-1.64	1.39	1.74	-0.48	-2.57	-1.48	-0.2	-4.82	-1.44	-1.19	-3.13	-3.72	-3.38	-1.94	0.34	0.28	-2.25	0.04	-2.09	-4.62	-1	-1.24	1.09	3.38	2.53	0.24	-2.29	0.482891	0.814081	0.0215266
AT1G10550	AT1G10550	protein_coding	xyloglucan:xyloglucosyl transferase 33	XTH33	1.26	-0.28	-1.19	-1.08	-1.68	-5.53	5.12	3.57	6.07	5.46	2.57	0.12	3.84	-0.61	-2.55	-3.45	-2.23	-6.07	0.33	1.28	1.6	-2.01	-0.12	-2.74	-1.55	-2.45	-0.6	-4.45	-0.9	-3.85	-2.34	-1.4	-4.34	0.95	1.9	1.27	-0.73	0.32	-2.62	-0.94	2	2.94	0.508623	0.746255	0.278278
AT1G10560	AT1G10560	protein_coding	plant U-box 18	PUB18	-1.11	-0.45	-0.66	-1.34	-1.19	-1.07	-0.47	0.19	-0.55	-0.4	-0.57	-0.12	0.57	0.84	-0.11	-0.32	1.12	1.24	0.27	0.19	1.42	0.04	-0.55	1.01	0.66	0.45	0.15	0.27	-0.21	0.12	-0.23	-0.74	-0.41	-0.08	-0.59	1.15	0.97	1.23	1.56	0.51	0.18	-0.33	0.0101207	0.251557	0.0785455
AT1G10570	AT1G10570	protein_coding	Cysteine proteinases superfamily protein	OTS2	0.53	2.17	0.75	0.44	2	0.31	0.22	1.86	0.52	2.08	-0.24	-0.02	-0.02	-0.15	-0.46	-1.88	-0.55	-2.23	0.1	0.4	0.31	0.01	0.23	-0.13	1.64	0.22	1.56	-0.12	-1.42	-1.68	-0.09	-0.17	-0.44	0.3	0.22	0.22	-0.13	-0.09	-0.35	0.08	0.35	0.27	0.00168991	9.76432e-10	3.22294e-05
AT1G10580	AT1G10580	protein_coding	Transducin/WD40 repeat-like superfamily protein		-0.13	-0.22	-0.88	-0.06	-0.11	-0.87	-0.07	-0.15	0.06	0.01	1.18	0.43	1.5	0.69	1.24	0.58	1.44	0.68	0.07	0.19	0.39	0.14	0.3	0.4	-0.08	-0.75	-0.05	-0.81	-0.67	-0.76	0.07	0.11	0.01	0.12	0.16	0.32	0.26	0.2	0.1	-0.04	0.06	0.1	0.197274	0.0340725	8.71756e-08
AT1G10585	AT1G10585	protein_coding	basic helix-loop-helix (bHLH) DNA-binding superfamily protein		-2.39	-0.46	-5.13	-1.68	-0.97	-6.08	0.52	2.46	-0.23	0.49	3.44	0.7	4.24	-0.16	2.91	-1.76	4.47	-0.64	-0.28	-1.03	0.52	0.43	-1.54	-0.43	1.93	-2.74	0.71	-4.39	-4.67	-5.11	0.71	-0.51	-0.95	-0.75	-1.97	0.8	-0.85	1.55	1.12	1.22	1.66	0.44	0.0224421	0.585146	7.48059e-06
AT1G10590	AT1G10590	protein_coding	Nucleic acid-binding%2C OB-fold-like protein		0.12	-0.06	-0.78	0.1	-0.29	-0.9	1.39	1.21	1.43	1.05	0.91	0.02	0.98	-0.02	-0.48	-1.2	-0.45	-1.07	0.05	0.09	0.12	0.04	-0.13	0	-0.18	-0.89	-0.39	-1	-0.72	-0.62	-0.01	-0.22	-0.12	0.04	-0.17	0.08	-0.04	0.03	0.13	0.21	0.11	-0.1	0.328919	0.592297	1.95753e-06
AT1G10600	AT1G10600	protein_coding	associated molecule with the SH3 domain of STAM 2	AMSH2	-0.17	-0.1	0.58	-0.18	0.16	0.47	0.34	0.41	0.3	0.63	-0.67	0.07	-0.59	0.06	-1.01	-0.34	-0.88	-0.57	-0.06	-0.1	0.03	-0.07	0.15	-0.08	0.07	0.75	0.34	0.65	0.67	0.31	-0.01	0.25	-0.11	-0.04	0.22	0.09	-0.01	0.13	-0.23	-0.26	0.1	0.36	0.181817	0.425355	9.72599e-05
AT1G10610	AT1G10610	protein_coding	basic helix-loop-helix (bHLH) DNA-binding superfamily protein		-0.09	0.25	0.75	-0.24	0.34	0.92	-0.15	0.19	0.05	0.63	-1.41	-0.58	-1.52	-0.37	-1.27	-0.77	-1.58	-1	-0.22	-0.02	-0.33	-0.37	0.07	-0.16	0.34	0.84	0.58	1.15	0.5	0.58	-0.15	0.09	0.17	0.2	0.43	-0.11	0.21	-0.31	-0.23	-0.24	-0.32	-0.08	0.573199	0.0994448	7.27172e-05
AT1G10630	AT1G10630	protein_coding	ADP-ribosylation factor A1F	ARFA1F	0.06	-0.66	-0.95	0.13	-0.68	-0.74	0.53	-0.19	-0.04	-0.85	0.9	-0.12	0.58	-0.28	0.37	0.07	0.63	0.57	0.12	-0.46	-0.2	0.18	-0.48	0.02	-0.72	-1.02	-0.81	-0.86	-0.29	-0.06	0.06	-0.02	0.22	-0.57	-0.66	-0.32	-0.16	0.26	0.5	0.09	-0.15	-0.24	0.54753	4.01138e-06	3.69773e-08
AT1G10640	AT1G10640	protein_coding	Pectin lyase-like superfamily protein		7.19	3.14	10.1	6.98	0	7.23	-10.05	-14.1	-7.89	-14.87	-4.91	-1.99	-3.78	-3.54	5.14	12.11	4.11	11.34	0.29	2.44	1.41	0.08	-0.69	-1.46	-4.05	2.92	-6.98	0.25	6.97	7.23	-0.2	-3.14	-2.87	2.16	-0.78	1.13	-1.54	-1.03	-0.77	2.93	2.67	-0.26	6.48631e-08	0.348003	1.20298e-08
AT1G10650	AT1G10650	protein_coding	SBP (S-ribonuclease binding protein) family protein		-0.48	-2.44	-1.31	-0.27	-2.15	-1.16	-0.37	-2.34	-0.76	-2.64	-0.39	-1.23	-0.29	-1.18	-0.02	1.11	0.47	1.46	-0.24	-0.62	-0.13	-0.03	-0.33	0.02	-1.97	-0.83	-1.88	-0.89	1.13	0.99	0.21	0.29	0.15	-0.38	-0.3	0.11	0.05	0.49	0.35	-0.08	0.06	0.14	0.0163268	5.16308e-09	1.47049e-06
AT1G10657	AT1G10657	protein_coding	transmembrane protein		0.21	1.72	3.07	0.36	0.23	3.94	-8.54	-7.03	-7.16	-7.29	-5.4	-2.54	-6.61	-3.03	3.15	4.49	0.55	4.26	0.05	1.44	-1.16	0.2	-0.06	-0.29	1.51	2.86	-0.13	3.58	1.34	3.71	0.15	-1.49	0.87	1.39	-0.25	-1.21	-0.49	-2.6	-0.23	1.64	-0.73	-2.37	0.364591	0.0103785	7.77196e-09
AT1G10660	AT1G10660	protein_coding	transmembrane protein		-0.32	-0.25	0.25	-0.43	-0.35	-0.26	1.17	1.24	1.12	1.2	-0.64	-0.07	-0.67	-0.49	-1.81	-1.31	-1.79	-1.69	0.04	-0.01	0.01	-0.07	-0.12	-0.5	0.07	0.57	0.08	0.18	0.5	0.1	-0.11	-0.11	-0.51	-0.05	-0.04	-0.03	-0.42	0.02	-0.38	-0.01	0.4	0.4	0.0432052	0.0906567	0.0788371
AT1G10670	AT1G10670	protein_coding	ATP-citrate lyase A-1	ACLA-1	-0.17	-0.29	-0.84	-0.06	-0.26	-0.72	-0.38	-0.51	-0.87	-1.08	-0.12	-0.79	-0.25	-0.92	0.27	-0.28	0.62	0.16	0.1	-0.38	-0.03	0.21	-0.35	0.09	-0.13	-0.67	-0.2	-0.67	-0.55	-0.47	0.11	0.03	0.12	-0.49	-0.56	-0.13	-0.12	0.36	0.44	0.08	-0.01	-0.08	0.202721	0.0235428	2.67483e-06
AT1G10690	AT1G10690	protein_coding	cyclin-dependent kinase inhibitor		-0.22	-0.89	0.46	-0.08	-1.09	0.55	0.81	0.14	0.38	-0.62	-0.35	0.33	-0.5	0.14	-1.16	0.19	-0.88	0.76	-0.06	-0.49	-0.21	0.07	-0.69	-0.12	-0.68	0.68	-1.01	0.64	1.35	1.64	0.13	-0.2	0.09	-0.43	-0.76	-0.15	-0.19	0.28	0.57	0.33	0.04	-0.29	0.414736	0.0013186	0.0574212
AT1G10700	AT1G10700	protein_coding	phosphoribosyl pyrophosphate (PRPP) synthase 3	PRS3	-0.01	-3.44	-1.33	-0.18	-2.52	-1.36	4.71	1.28	2.94	0.6	1.34	0.03	1.38	0.2	-3.37	-1.26	-1.56	-0.4	0.25	-1.52	0.29	0.08	-0.6	0.25	-3.43	-1.31	-2.34	-1.18	2.11	1.16	-0.17	0.92	-0.03	-1.77	-0.68	0.04	0.17	1.81	0.85	-1.09	-0.14	0.96	0.980545	5.35979e-09	6.06897e-05
AT1G10720	AT1G10720	protein_coding	BSD domain-containing protein		-0.16	-1.4	-0.44	-0.36	-1.11	-0.7	1.83	0.59	1.12	0.37	0.23	-0.05	0.26	-0.08	-1.6	-0.64	-0.86	-0.45	0.13	-0.57	0.16	-0.07	-0.29	-0.09	-1.23	-0.28	-0.75	-0.33	0.96	0.41	-0.2	0.29	-0.26	-0.71	-0.22	0.03	-0.03	0.74	0.19	-0.49	0.06	0.55	0.320597	1.51402e-07	0.00712656
AT1G10730	AT1G10730	protein_coding	Clathrin adaptor complexes medium subunit family protein		-0.6	-0.46	-1.1	-0.92	-0.38	-0.91	1.64	1.78	0.99	1.54	1.41	0.91	1.09	1.1	-0.23	-0.87	0.1	-0.43	0.29	-0.35	-0.02	-0.03	-0.27	0.16	0.14	-0.5	0.54	0.01	-0.64	-0.53	-0.32	0.08	0.19	-0.64	-0.24	-0.31	0.2	0.33	0.44	-0.4	-0.51	-0.11	0.00111037	0.0035562	6.0146e-07
AT1G10740	AT1G10740	protein_coding	alpha/beta-Hydrolases superfamily protein		-0.68	-0.47	-0.45	-0.51	-0.51	-0.62	-1	-0.78	-1.14	-1.14	-1.45	-1.22	-1.21	-1.32	-0.45	-0.43	-0.07	-0.18	0.03	-0.11	0.28	0.2	-0.16	0.1	0.22	0.24	0	-0.11	0.02	-0.11	0.17	-0.05	-0.17	-0.14	-0.36	0.25	-0.1	0.39	0.26	0.22	0.34	0.13	5.93826e-05	0.00121576	0.00140688
AT1G10750	AT1G10750	protein_coding	carboxyl-terminal peptidase%2C putative (DUF239)		3.45	1.36	5.75	3.43	0.42	4.91	-0.73	-2.81	1.09	-1.92	-2.96	-0.66	-1.81	-0.33	-2.23	2.16	-2.89	1.6	-0.47	1.35	0.69	-0.48	0.4	-0.16	-2.09	2.3	-3.01	1.48	4.39	4.49	-0.02	-0.94	-0.84	1.81	0.89	1.15	0.33	-0.66	-0.56	0.92	0.82	-0.1	4.19996e-06	0.0154893	5.4763e-08
AT1G10760	AT1G10760	protein_coding	Pyruvate phosphate dikinase%2C PEP/pyruvate binding domain-containing protein	SEX1	-1.15	0.6	-0.51	-0.87	0.78	0.26	-3.02	-1.26	-2.6	-0.95	0.6	1.24	0.75	1.88	3.62	2.5	3.36	2.83	-0.14	0.27	0.01	0.14	0.45	0.78	1.76	0.64	1.66	1.13	-1.12	-0.52	0.28	0.18	0.77	0.41	0.31	0.15	0.64	-0.26	0.33	0.1	-0.49	-0.59	6.22974e-07	0.000220404	0.000677994
AT1G10780	AT1G10780	protein_coding	F-box/RNI-like superfamily protein		3.93	1.83	3.42	3.42	2.95	3.48	-2.05	-4.15	-3.53	-4	-0.78	-1.3	-1.6	-1.54	1.27	2.85	1.93	2.46	0.06	-1.42	-0.75	-0.44	-0.29	-0.68	-2.1	-0.51	-0.47	0.06	1.59	0.53	-0.5	1.13	0.07	-1.48	0.15	-0.81	-0.24	0.67	-0.39	-1.63	-0.57	1.06	2.69174e-07	0.00788708	2.71878e-07
AT1G10810	AT1G10810	protein_coding	NAD(P)-linked oxidoreductase superfamily protein		1.11	1.61	1.81	0.61	2.17	1.18	-0.72	-0.23	-1.34	0.22	-0.18	0.51	-0.38	0.19	0.55	0.74	0.96	-0.03	0.19	-0.43	-0.01	-0.32	0.13	-0.64	0.5	0.69	1.56	0.57	0.2	-0.99	-0.51	0.56	-0.63	-0.61	0.45	-0.2	-0.32	0.41	-0.77	-1.07	0.12	1.19	0.0921329	0.0207197	0.00546327
AT1G10820	AT1G10820	protein_coding	hypothetical protein (DUF3755)		0.34	1.12	0.7	0.27	1.05	0.74	-1.29	-0.51	-1.22	-0.44	-0.39	-0.03	-0.92	-0.44	0.9	0.48	0.31	0	0.07	0.14	-0.46	0	0.06	-0.41	0.78	0.36	0.78	0.47	-0.42	-0.3	-0.07	-0.07	0.05	0.07	0.06	-0.52	-0.41	-0.59	-0.47	0	-0.11	-0.12	0.0220761	5.47843e-07	4.63988e-05
AT1G10830	AT1G10830	protein_coding	15-cis-zeta-carotene isomerase	Z-ISO	-0.5	-1.09	0.15	-0.37	-1.02	-0.04	-1.06	-1.64	-1.46	-2.11	-1.37	-0.72	-1.33	-1	-0.31	0.92	0.13	1.11	0.11	-0.29	0.15	0.24	-0.23	-0.03	-0.59	0.65	-0.65	0.34	1.23	0.99	0.13	0.06	-0.18	-0.4	-0.47	0.04	-0.27	0.44	0.19	0.06	0.31	0.25	0.00475191	3.70673e-06	0.332784
AT1G10840	AT1G10840	protein_coding	translation initiation factor 3 subunit H1	TIF3H1	0.2	0.42	-0.27	0.19	0.3	-0.27	0.17	0.4	0.56	0.67	-0.2	-0.66	-0.17	-0.62	-0.38	-1.06	-0.73	-1.29	-0.01	0.37	0.02	-0.02	0.25	0.02	0.23	-0.46	0.11	-0.45	-0.69	-0.56	-0.01	-0.12	0	0.38	0.27	0.03	0.04	-0.35	-0.23	0.11	-0.01	-0.12	0.0705927	0.00050778	0.0124964
AT1G10850	AT1G10850	protein_coding	Leucine-rich repeat protein kinase family protein		1.41	3.02	3.14	1.44	1.58	3.01	-5.5	-3.89	-4.13	-3.99	-3.04	-1.3	-3.18	-1.62	2.47	2.59	0.94	2.37	-0.18	1.2	-0.32	-0.14	-0.24	-0.46	1.61	1.74	0.14	1.56	0.12	1.42	0.04	-1.44	-0.14	1.38	-0.1	-0.15	-0.32	-1.52	-0.22	1.47	0.17	-1.3	7.60643e-07	3.40583e-09	8.53425e-11
AT1G10865	AT1G10865	protein_coding	cytochrome C oxidase assembly factor		-0.84	0.29	-0.74	-0.89	-0.32	-0.97	1.81	2.93	2.62	3.18	0.91	1.01	1.11	1.02	-0.9	-1.93	-1.51	-2.16	-0.02	0.79	0.18	-0.07	0.18	-0.05	1.13	0.1	0.57	-0.09	-1.03	-0.65	-0.05	-0.61	-0.23	0.81	0.25	0.2	0.01	-0.61	-0.23	0.56	0.18	-0.38	9.64836e-07	0.00495129	5.42446e-07
AT1G10870	AT1G10870	protein_coding	ARF-GAP domain 4	AGD4	0.38	0.38	0.34	0.36	0.39	0.31	-0.64	-0.64	-1.14	-1.11	-0.49	-0.53	-0.54	-0.58	0.15	0.11	0.6	0.53	0.14	-0.36	0.09	0.12	-0.35	0.07	0	-0.04	0.03	-0.04	-0.04	-0.07	-0.02	0.01	-0.02	-0.5	-0.47	-0.05	-0.05	0.45	0.42	-0.03	0	0.03	0.00696226	0.00559592	0.00912118
AT1G10890	AT1G10890	protein_coding	arginine/glutamate-rich 1 protein		0.22	1.04	-0.21	0.18	1.19	0.2	1.15	1.97	1.5	2.51	0.51	0.08	0.29	0.32	-0.64	-1.89	-1.21	-2.2	-0.11	0.24	-0.33	-0.16	0.38	0.08	0.82	-0.43	1.01	0.02	-1.25	-0.99	-0.05	0.14	0.4	0.36	0.55	-0.21	0.24	-0.57	-0.31	-0.19	-0.45	-0.26	0.130345	1.2508e-06	0.131761
AT1G10900	AT1G10900	protein_coding	Phosphatidylinositol-4-phosphate 5-kinase family protein		-2.24	-2.24	-0.92	-1.93	-2.03	-1.17	-1.9	-1.9	-2.49	-2.58	-2	-0.68	-1.39	-0.62	-0.1	1.22	1.1	1.95	-0.03	-0.61	0.59	0.28	-0.4	0.33	0	1.32	-0.09	0.76	1.32	0.85	0.3	0.21	-0.26	-0.58	-0.67	0.61	0.05	1.2	0.73	0.09	0.56	0.47	5.30091e-08	1.62476e-08	9.2451e-05
AT1G10910	AT1G10910	protein_coding	Pentatricopeptide repeat (PPR) superfamily protein	EMB3103	0.18	1.39	1.71	0.15	1.53	1.32	-1.09	0.12	-0.59	0.78	-2	-0.47	-2.07	-0.9	-0.91	-0.59	-1.48	-1.69	0.03	0.53	-0.04	0	0.66	-0.43	1.21	1.53	1.37	1.17	0.32	-0.2	-0.03	0.13	-0.39	0.5	0.67	-0.07	-0.43	-0.57	-1.1	-0.16	0.36	0.52	0.219385	7.7409e-08	4.58799e-09
AT1G10920	AT1G10920	protein_coding	NB-ARC domain-containing disease resistance protein	LOV1	-0.76	0.47	0.71	-0.75	0.53	0.71	-0.56	0.67	0.09	1.37	-1.03	0.43	-0.91	0.55	-0.47	-0.24	-1	-0.82	0.02	0.68	0.15	0.03	0.73	0.15	1.23	1.46	1.28	1.46	0.23	0.18	0.01	0.06	0	0.65	0.7	0.12	0.12	-0.53	-0.58	-0.05	0	0.05	0.000104556	0.00324505	8.42784e-05
AT1G10930	AT1G10930	protein_coding	DNA helicase (RECQl4A)	RECQ4A	0.93	0.32	2.89	0.73	0.43	2.68	-3.03	-3.64	-3.26	-3.56	-2.23	-0.26	-1.77	0.18	0.81	3.38	1.49	3.74	-0.05	-0.28	0.41	-0.25	-0.16	0.19	-0.61	1.96	-0.3	1.95	2.58	2.25	-0.2	0.11	-0.21	-0.23	0.09	0.45	0.44	0.68	0.36	-0.31	0.01	0.33	4.30149e-05	0.118493	1.24849e-10
AT1G10940	AT1G10940	protein_coding	Protein kinase superfamily protein	SNRK2.4	-0.72	0.03	-0.97	-0.6	0.14	-0.79	-0.05	0.7	0.27	1	-0.35	-0.6	-0.11	-0.3	-0.3	-1.3	-0.38	-1.31	-0.23	0.09	0	-0.11	0.2	0.18	0.75	-0.25	0.73	-0.19	-1	-0.93	0.13	0.11	0.18	0.32	0.31	0.24	0.29	-0.08	-0.01	0.02	-0.05	-0.07	1.12652e-05	0.808129	1.43798e-07
AT1G10950	AT1G10950	protein_coding	transmembrane nine 1	TMN1	0.15	0.09	-0.53	0.1	-0.04	-0.74	1.25	1.19	0.98	0.84	0.73	0.05	0.62	-0.22	-0.53	-1.14	-0.36	-1.06	0.39	0.11	0.28	0.34	-0.01	0.07	-0.06	-0.68	-0.14	-0.84	-0.62	-0.7	-0.05	-0.13	-0.21	-0.27	-0.35	-0.11	-0.27	0.17	0.08	0.08	0.16	0.08	0.174256	0.393651	4.94304e-05
AT1G10960	AT1G10960	protein_coding	ferredoxin 1	FD1	-0.8	0.58	0.81	-0.54	0.48	0.67	-6.55	-5.17	-5.98	-4.97	-2.59	-0.98	-2.34	-1.14	3.97	4.19	3.64	3.83	-0.04	0.53	0.2	0.23	0.43	0.06	1.39	1.61	1.02	1.2	0.22	0.19	0.27	-0.1	-0.14	0.57	0.2	0.24	-0.16	-0.33	-0.36	0.37	0.41	0.04	8.00271e-05	0.00112133	3.61083e-05
AT1G10970	AT1G10970	protein_coding	zinc transporter	ZIP4	-0.7	1.02	1.32	-0.63	0.25	1.31	-2.35	-0.63	-0.55	0.33	-1.07	0.95	-0.78	1.16	1.28	1.58	-0.23	0.83	-0.14	1.65	0.14	-0.08	0.88	0.13	1.72	2.02	0.88	1.94	0.3	1.06	0.06	-0.77	-0.01	1.79	0.96	0.28	0.21	-1.51	-0.75	0.84	0.08	-0.76	0.00619687	0.000509261	1.10844e-05
AT1G10990	AT1G10990	protein_coding	transmembrane protein		2.17	-1.34	1.44	1.99	-1.12	0.86	5.6	2.09	3.73	0.62	-0.03	-0.76	-0.08	-1.21	-5.63	-2.85	-3.81	-1.83	0.49	-1.38	0.44	0.31	-1.16	-0.14	-3.51	-0.73	-3.11	-1.13	2.78	1.98	-0.18	0.22	-0.58	-1.87	-1.47	-0.05	-0.45	1.82	1.02	-0.4	0.4	0.8	8.86936e-05	0.000163506	0.00107428
AT1G11000	AT1G11000	protein_coding	Seven transmembrane MLO family protein	MLO4	1.87	2.32	3.14	1.7	2.25	2.8	-0.95	-0.5	-0.92	-0.37	-0.89	0.38	-0.9	0.2	0.06	0.88	0.02	0.57	0.2	0.23	0.19	0.02	0.16	-0.15	0.45	1.27	0.55	1.11	0.82	0.56	-0.17	-0.08	-0.34	0.03	0.13	-0.01	-0.18	-0.05	-0.31	-0.1	0.17	0.26	0.000436718	0.000141844	1.49392e-06
AT1G11020	AT1G11020	protein_coding	RING/FYVE/PHD zinc finger superfamily protein		-0.29	-0.23	-0.25	-0.38	-0.25	-0.66	0.8	0.85	0.14	0.27	0.08	0.12	-0.01	-0.29	-0.71	-0.73	-0.14	-0.56	0.19	-0.47	0.1	0.1	-0.49	-0.32	0.06	0.04	0.13	-0.28	-0.01	-0.41	-0.09	-0.01	-0.41	-0.66	-0.59	-0.09	-0.42	0.57	0.17	-0.08	0.32	0.4	0.0543996	0.0953928	0.0706531
AT1G11050	AT1G11050	protein_coding	Protein kinase superfamily protein		-1.79	-1.39	-0.52	-1.47	-1.31	-0.83	2.77	3.17	2.12	2.28	0.03	1.3	0.64	1.28	-2.74	-1.87	-1.49	-1.01	-0.05	-0.7	0.55	0.27	-0.62	0.24	0.4	1.27	0.16	0.64	0.88	0.48	0.32	0.09	-0.31	-0.65	-0.89	0.61	-0.02	1.26	0.86	0.24	0.63	0.39	5.79341e-07	1.0565e-06	0.00840858
AT1G11060	AT1G11060	protein_coding	WAPL (Wings apart-like protein regulation of heterochromatin) protein		0.02	-0.5	0.02	0.06	-0.12	-0.1	0.74	0.22	0.61	0.42	0.17	0.17	0.36	0.2	-0.57	-0.05	-0.25	-0.22	-0.1	-0.23	0.09	-0.05	0.15	-0.02	-0.51	0	-0.18	-0.16	0.51	0.02	0.04	0.37	-0.12	-0.13	0.2	0.19	0.03	0.32	-0.17	-0.33	0.16	0.49	0.897463	0.000135118	0.885799
AT1G11070	AT1G11070	protein_coding	hydroxyproline-rich glycoprotein family protein		-1.26	-0.24	-0.51	-1.12	0.07	-0.95	-1.71	-0.69	-0.02	1.17	-2.83	-2.08	-1.81	-1.64	-1.12	-1.39	-1.79	-2.81	-0.29	1.4	0.73	-0.15	1.71	0.29	1.02	0.75	1.19	0.16	-0.26	-1.02	0.14	0.31	-0.45	1.69	1.86	1.02	0.43	-0.67	-1.42	-0.17	0.59	0.76	0.0210259	0.678929	0.43155
AT1G11080	AT1G11080	protein_coding	serine carboxypeptidase-like 31	scpl31	0	2.82	-1.08	0	1.74	-2.76	4.59	7.41	5.98	7.72	0.49	-0.6	4.19	1.43	-4.11	-8.01	-1.79	-6.29	0	1.39	3.7	0	0.31	2.02	2.82	-1.08	1.74	-2.76	-3.9	-4.5	0	-1.08	-1.68	1.39	0.31	3.7	2.02	2.31	1.71	1.08	1.68	0.6	1	0.0628723	0.572351
AT1G11090	AT1G11090	protein_coding	alpha/beta-Hydrolases superfamily protein		-0.75	-0.52	-0.84	-0.6	-0.21	-0.3	-1.21	-0.98	-1.8	-1.4	-0.8	-0.88	-0.82	-0.52	0.42	0.1	0.98	0.88	-0.04	-0.63	-0.07	0.11	-0.31	0.47	0.23	-0.09	0.4	0.3	-0.32	-0.09	0.15	0.31	0.54	-0.59	-0.42	-0.03	0.36	0.56	0.79	-0.16	-0.39	-0.23	0.000317954	0.00496408	5.6105e-05
AT1G11100	AT1G11100	protein_coding	SNF2 domain-containing protein / helicase domain-containing protein / zinc finger protein-like protein		0.76	-3.13	-1.44	0.53	-2.31	-2.23	6.03	2.15	3.43	0.59	3.38	1.18	2.66	-0.11	-2.66	-0.97	-0.78	-0.7	1.13	-1.47	0.41	0.9	-0.65	-0.38	-3.88	-2.2	-2.84	-2.76	1.69	0.08	-0.23	0.81	-0.79	-2.6	-1.56	-0.72	-1.29	1.88	0.27	-1.04	0.57	1.61	0.149836	9.55028e-07	0.00124858
AT1G11112	AT1G11112	protein_coding	hypothetical protein		6.2	2.74	5.36	8.33	0	4.58	-4.42	-7.88	0.05	-8.29	-1.53	-2.37	-0.6	-4.36	2.89	5.51	-0.65	3.93	-2.4	2.07	-1.47	-0.27	-0.67	-2.26	-3.46	-0.84	-8.33	-3.76	2.62	4.58	2.13	-2.74	-0.79	4.46	-0.41	0.93	-1.99	-3.54	-1.58	4.87	2.92	-1.96	0.000878234	0.188323	0.00551819
AT1G11120	AT1G11120	protein_coding	CTTNBP 2 amino-terminal-like protein		3.56	4.66	7.18	3.14	4.39	3.29	-9.1	-8	-10.13	-8.88	-3.45	0.17	-2.32	-2.17	5.65	8.17	7.8	6.7	1.35	0.33	2.48	0.93	0.06	-1.42	1.1	3.62	1.25	0.15	2.52	-1.1	-0.42	-0.27	-3.89	-1.02	-0.87	1.13	-2.35	2.15	-1.47	-0.15	3.48	3.62	4.0919e-05	0.0144918	8.15536e-07
AT1G11125	AT1G11125	protein_coding	hypothetical protein		2.96	2.87	3.68	3.41	0.76	2.88	-1.33	-1.42	2.72	0.07	-2.29	-1.57	0.43	-0.1	-0.95	-0.14	-2.3	-0.17	-1.08	2.98	1.64	-0.62	0.87	0.84	-0.09	0.72	-2.65	-0.53	0.81	2.12	0.45	-2.11	-0.8	4.06	1.49	2.71	1.46	-1.34	-0.03	2.56	1.25	-1.31	0.0283972	0.05279	0.0119121
AT1G11130	AT1G11130	protein_coding	Leucine-rich repeat protein kinase family protein	SUB	0.75	1.19	3.35	0.91	-0.39	2.54	-7.05	-6.6	-6.3	-7.6	-2.98	-0.38	-2.34	-0.71	4.07	6.22	3.96	6.89	-0.01	0.75	0.64	0.16	-0.84	-0.17	0.44	2.6	-1.31	1.63	2.15	2.93	0.16	-1.59	-0.81	0.75	-1	0.64	-0.33	-0.11	0.67	1.75	0.97	-0.78	0.0350634	0.187702	9.02406e-08
AT1G11160	AT1G11160	protein_coding	Transducin/WD40 repeat-like superfamily protein		3.07	0.16	2.95	3.03	1.03	2.38	-4.37	-7.28	-3.3	-5.29	-0.08	-0.21	0.27	-0.38	4.29	7.08	3.57	4.92	-0.28	0.8	0.08	-0.32	1.67	-0.48	-2.91	-0.12	-2	-0.65	2.79	1.35	-0.04	0.87	-0.57	1.08	1.99	0.36	-0.17	-0.72	-2.16	-0.91	0.53	1.44	2.18566e-05	0.926303	9.69816e-06
AT1G11170	AT1G11170	protein_coding	lysine ketoglutarate reductase trans-splicing-like protein (DUF707)		-0.25	-0.45	-1.43	-0.67	-1.14	-1.53	1.15	0.95	1.73	1.26	3.1	1.92	3.48	2.61	1.95	0.97	1.74	1.35	-0.18	0.4	0.19	-0.6	-0.29	0.09	-0.2	-1.19	-0.47	-0.86	-0.98	-0.4	-0.42	-0.69	-0.1	0.58	0.31	0.37	0.69	-0.21	0.38	0.27	-0.32	-0.59	0.456417	0.111427	2.66668e-05
AT1G11180	AT1G11180	protein_coding	Secretory carrier membrane protein (SCAMP) family protein	SCAMP2	-0.74	-0.6	0.75	-0.65	-0.51	0.64	2.38	2.53	2.37	2.51	-0.6	0.89	-0.6	0.69	-2.99	-1.64	-2.97	-1.82	-0.08	-0.1	-0.08	0.01	-0.01	-0.19	0.15	1.49	0.14	1.29	1.34	1.15	0.09	0.08	-0.11	-0.02	-0.02	0.01	-0.2	0.02	-0.17	0.01	0.2	0.19	0.000147608	0.000320799	4.31549e-05
AT1G11190	AT1G11190	protein_coding	bifunctional nuclease i	BFN1	2.29	-6.76	-4.01	1.84	-4.33	1.16	8.12	-0.93	0.63	-5.54	4.68	-1.62	-0.4	-1.08	-3.44	-0.69	-1.03	4.46	0.48	-7.01	-4.6	0.03	-4.58	0.56	-9.05	-6.3	-6.17	-0.68	2.75	5.49	-0.45	2.43	5.16	-7.49	-4.61	-5.08	0.53	2.41	5.15	-2.88	-5.62	-2.73	0.000420321	2.03527e-09	7.72809e-08
AT1G11200	AT1G11200	protein_coding	organic solute transporter ostalpha protein (DUF300)		-0.3	-2.34	-1.12	-0.22	-1.59	-1.46	3.34	1.29	1.61	0.24	1.58	0.76	1.37	0.13	-1.75	-0.53	-0.24	-0.11	0.42	-1.3	0.21	0.5	-0.54	-0.13	-2.05	-0.82	-1.37	-1.23	1.22	0.13	0.07	0.76	-0.34	-1.72	-1.04	-0.22	-0.62	1.51	0.42	-0.68	0.41	1.09	0.135228	3.79362e-09	5.55172e-06
AT1G11210	AT1G11210	protein_coding	cotton fiber protein%2C putative (DUF761)		-3.76	-0.59	-1.91	-2.58	-0.1	-1	4.71	7.88	5.45	7.93	5.7	7.55	5.81	7.39	0.99	-0.33	0.36	-0.54	-0.22	0.51	-0.11	0.95	1.01	0.8	3.16	1.85	2.48	1.58	-1.32	-0.9	1.18	0.5	0.91	0.74	0.05	0.11	-0.16	-0.63	-0.21	0.68	0.27	-0.41	0.000186604	0.021896	6.07832e-07
AT1G11220	AT1G11220	protein_coding	cotton fiber%2C putative (DUF761)		3.85	0.94	2.63	4.16	3.38	1.76	-1.73	-4.63	-7.75	-8.52	-0.79	-2.01	-0.32	-2.72	0.94	2.63	7.42	5.81	-0.42	-6.44	0.05	-0.11	-4	-0.82	-2.91	-1.22	-0.78	-2.4	1.69	-1.62	0.31	2.44	-0.87	-6.02	-3.89	0.47	-0.71	6.49	3.18	-2.13	1.18	3.31	4.65686e-05	0.39988	0.0011757
AT1G11240	AT1G11240	protein_coding	ribosomal RNA-processing protein		0.81	1.72	0.6	0.55	1.16	0.92	-0.77	0.13	0.19	0.8	0.2	-0.01	0.13	0.49	0.98	-0.15	-0.06	-0.31	-0.18	0.78	-0.25	-0.44	0.22	0.06	0.91	-0.22	0.61	0.36	-1.13	-0.25	-0.26	-0.56	0.32	0.96	0.66	-0.08	0.5	-1.04	-0.16	0.3	-0.58	-0.88	8.94244e-06	2.06047e-09	7.44778e-05
AT1G11250	AT1G11250	protein_coding	syntaxin of plants 125	SYP125	1.76	4	0	1.24	6.43	2.78	0.27	2.52	0.75	5.94	-1.37	-3.13	-1.1	0.45	-1.65	-5.65	-1.85	-5.49	-2.17	-1.7	-1.9	-2.7	0.73	0.88	2.24	-1.76	5.19	1.55	-4	-3.64	-0.52	2.42	2.78	0.47	3.42	0.27	3.58	-0.2	0.16	-2.95	-3.31	-0.36	0.447636	0.0390305	1
AT1G11260	AT1G11260	protein_coding	sugar transporter 1	STP1	0.82	-0.44	2.18	0.76	-0.04	2.59	5.79	4.53	5.96	5.16	-0.21	1.15	-0.96	0.87	-6	-3.38	-6.92	-4.29	-0.16	0.01	-0.91	-0.22	0.41	-0.5	-1.26	1.36	-0.8	1.83	2.62	2.62	-0.06	0.4	0.41	0.17	0.63	-0.75	-0.28	-0.92	-0.91	-0.47	-0.47	0	0.0165662	0.150137	3.11746e-06
AT1G11270	AT1G11270	protein_coding	F-box and associated interaction domains-containing protein		0.58	0.78	0.96	0.09	0.76	0.97	0.49	0.69	0.99	1.66	-0.47	-0.1	-0.86	0.01	-0.96	-0.78	-1.85	-1.65	-0.05	0.45	-0.44	-0.53	0.44	-0.43	0.2	0.38	0.67	0.87	0.18	0.2	-0.49	-0.02	0.01	0.5	0.97	-0.39	0.11	-0.89	-0.86	-0.47	-0.5	-0.03	0.109041	0.0208611	0.00631547
AT1G11280	AT1G11280	protein_coding	S-locus lectin protein kinase family protein		0.89	1.27	1.41	0.81	0.98	1.68	-2.44	-2.06	-2.08	-1.92	-2.26	-1.74	-2.3	-1.43	0.19	0.33	-0.21	0.49	-0.01	0.35	-0.05	-0.09	0.06	0.22	0.38	0.52	0.17	0.87	0.14	0.7	-0.08	-0.29	0.27	0.36	0.15	-0.04	0.31	-0.4	0.16	0.21	-0.35	-0.56	6.71233e-05	2.1025e-06	2.69345e-07
AT1G11290	AT1G11290	protein_coding	Pentatricopeptide repeat (PPR) superfamily protein	CRR22	-0.04	1.09	2.79	-0.23	1.1	2.49	-4.43	-3.29	-4.04	-2.72	-2.6	0.23	-2.69	0.02	1.83	3.52	1.35	2.73	0.29	0.68	0.2	0.11	0.68	-0.1	1.14	2.83	1.32	2.71	1.69	1.39	-0.18	0.01	-0.3	0.38	0.57	-0.09	-0.21	-0.48	-0.78	-0.19	0.12	0.31	0.857389	0.000916534	1.83396e-09
AT1G11300	AT1G11300	protein_coding	G-type lectin S-receptor-like Serine/Threonine-kinase		0.64	0.47	2.08	0.41	0.71	1.63	-1.94	-2.11	-2.2	-1.89	-2.29	-0.85	-1.91	-0.7	-0.35	1.26	0.29	1.2	-0.04	-0.29	0.34	-0.27	-0.05	-0.11	-0.17	1.44	0.3	1.22	1.61	0.91	-0.23	0.25	-0.45	-0.26	0.22	0.38	0.16	0.64	-0.06	-0.48	0.22	0.7	0.00573361	0.0510422	5.42653e-08
AT1G11303	AT1G11303	protein_coding	G-type lectin S-receptor-like Serine/Threonine-kinase		1.33	2.32	2.27	1	1.33	1.46	-3.48	-2.49	-3.47	-3.14	-0.33	0.61	-0.49	-0.03	3.15	3.1	2.98	3.11	0.3	0.31	0.14	-0.03	-0.67	-0.66	0.99	0.94	0.33	0.46	-0.05	0.13	-0.32	-0.98	-0.8	0.01	-0.65	-0.16	-0.64	-0.17	0.01	0.66	0.48	-0.18	0.00466401	0.000537927	3.91816e-05
AT1G11310	AT1G11310	protein_coding	Seven transmembrane MLO family protein	MLO2	-0.5	-2.5	-0.79	-0.49	-1.42	-0.91	4.27	2.27	3	2.07	2.12	1.83	2.07	1.64	-2.16	-0.44	-0.93	-0.43	0.19	-1.08	0.14	0.2	0	0.02	-2	-0.29	-0.93	-0.43	1.71	0.5	0.01	1.08	-0.13	-1.27	-0.2	-0.05	-0.19	1.22	0.02	-1.07	0.14	1.21	0.130545	8.44922e-07	0.015804
AT1G11320	AT1G11320	protein_coding	GDSL esterase/lipase		0.3	0.04	1.21	0.32	0.2	0.79	-1.12	-1.38	-1.59	-1.71	-0.48	0.43	-0.04	0.43	0.64	1.81	1.55	2.14	-0.05	-0.52	0.39	-0.03	-0.36	-0.04	-0.26	0.91	-0.11	0.47	1.17	0.59	0.02	0.16	-0.42	-0.47	-0.33	0.44	0	0.91	0.32	-0.14	0.44	0.58	0.140435	0.851472	5.95406e-06
AT1G11330	AT1G11330	protein_coding	S-locus lectin protein kinase family protein		-1.2	0.25	0.94	-0.88	0.11	0.2	-0.84	0.6	-0.59	0.39	-1.11	1.03	-0.45	0.63	-0.26	0.43	0.14	0.23	-0.03	0.22	0.62	0.29	0.08	-0.11	1.45	2.13	0.98	1.08	0.69	0.09	0.32	-0.14	-0.73	0.25	-0.21	0.66	-0.4	0.4	-0.19	0.46	1.06	0.6	0.00218372	0.460897	0.00745483
AT1G11340	AT1G11340	protein_coding	G-type lectin S-receptor-like Serine/Threonine-kinase		-0.99	1.52	1.56	-0.66	1.38	1.61	-0.74	1.77	-0.08	1.95	-1.88	0.68	-2.16	0.1	-1.14	-1.09	-2.08	-1.85	-0.07	0.59	-0.35	0.27	0.46	-0.31	2.51	2.56	2.04	2.26	0.05	0.23	0.34	-0.14	0.05	0.66	0.18	-0.29	-0.58	-0.94	-0.76	0.47	0.29	-0.18	0.00187495	2.03614e-05	2.24574e-05
AT1G11350	AT1G11350	protein_coding	S-domain-1 13	SD1-13	-0.63	0.73	1.8	-0.8	0.41	1.82	-0.76	0.6	-0.46	0.75	-2.84	-0.4	-3.15	-0.53	-2.07	-1	-2.69	-1.28	0.27	0.58	-0.04	0.1	0.26	-0.02	1.36	2.43	1.21	2.62	1.07	1.41	-0.17	-0.32	0.02	0.3	0.15	-0.31	-0.12	-0.61	-0.28	0.15	-0.19	-0.34	0.00554259	0.00155333	1.89574e-07
AT1G11360	AT1G11360	protein_coding	Adenine nucleotide alpha hydrolases-like superfamily protein		-0.02	-0.02	-0.76	-0.04	0.24	-0.22	2.67	2.67	2.64	2.92	0.66	-0.08	0.28	0.09	-2.01	-2.75	-2.36	-2.83	0.24	0.21	-0.14	0.22	0.47	0.39	0	-0.74	0.28	-0.19	-0.74	-0.47	-0.02	0.26	0.53	-0.03	0.25	-0.38	0.17	-0.35	-0.08	-0.28	-0.55	-0.27	0.884919	0.872502	3.92892e-07
AT1G11362	AT1G11362	protein_coding	Plant invertase/pectin methylesterase inhibitor superfamily protein		0	1.81	2.68	0	2.17	-2.41	9	10.81	8.99	11.16	1.27	3.96	0.75	-1.66	-7.73	-6.86	-8.24	-12.82	0	-0.01	-0.52	0	0.35	-5.61	1.81	2.68	2.17	-2.41	0.87	-4.57	0	0.36	-5.09	-0.01	0.35	-0.52	-5.61	-0.52	-5.96	-0.36	5.09	5.44	1	0.0041329	0.179675
AT1G11370	AT1G11370	protein_coding	Pectin lyase-like superfamily protein		0	-2.56	0.65	0	-1.35	-1.97	10.85	8.29	8.95	7.6	3.27	3.92	2.79	0.82	-7.57	-4.37	-6.16	-6.78	0	-1.9	-0.48	0	-0.69	-3.1	-2.56	0.65	-1.35	-1.97	3.2	-0.62	0	1.21	-2.62	-1.9	-0.69	-0.48	-3.1	1.41	-2.41	-1.21	2.62	3.82	1	0.00355177	0.696862
AT1G11380	AT1G11380	protein_coding	PLAC8 family protein		0.69	0.33	2.26	0.48	0.21	2.4	3.31	2.94	3.08	2.81	-0.83	0.74	-1.61	0.31	-4.13	-2.2	-4.69	-2.5	0.16	-0.06	-0.62	-0.05	-0.18	-0.48	-0.36	1.57	-0.27	1.92	1.93	2.2	-0.21	-0.12	0.14	-0.22	-0.13	-0.78	-0.43	-0.56	-0.3	-0.09	-0.35	-0.26	0.000705502	0.0333493	1.04214e-09
AT1G11390	AT1G11390	protein_coding	Protein kinase superfamily protein		0.16	-0.16	-0.27	0.22	-0.11	-0.19	0.02	-0.31	0.14	-0.19	0.48	0.05	0.68	0.27	0.46	0.35	0.54	0.47	-0.09	0.03	0.12	-0.03	0.08	0.19	-0.32	-0.43	-0.33	-0.41	-0.11	-0.08	0.06	0.05	0.08	0.12	0.11	0.21	0.22	0.08	0.11	0.01	-0.02	-0.03	0.176098	0.160303	0.020292
AT1G11400	AT1G11400	protein_coding	partner of Y14-MAGO	PYM	0.51	0.39	-0.38	0.48	0.05	-0.59	1.9	1.78	2.37	1.94	0.82	-0.07	1.01	-0.05	-1.08	-1.85	-1.36	-2	-0.09	0.38	0.1	-0.13	0.04	-0.11	-0.12	-0.89	-0.43	-1.07	-0.77	-0.64	-0.04	-0.34	-0.21	0.47	0.17	0.19	0.02	-0.28	-0.15	0.3	0.17	-0.13	0.000780107	0.00338727	0.00393461
AT1G11410	AT1G11410	protein_coding	S-locus lectin protein kinase family protein		-1.59	0.25	0.39	-1.45	-0.09	0.32	-4.53	-2.7	-5.09	-3.73	-3.18	-1.2	-2.97	-1.2	1.35	1.5	2.12	2.52	0.06	-0.5	0.27	0.19	-0.83	0.19	1.83	1.98	1.36	1.77	0.15	0.4	0.13	-0.34	-0.08	-0.56	-1.03	0.21	0	0.77	1.03	0.47	0.21	-0.26	1.13073e-05	0.387227	0.104662
AT1G11420	AT1G11420	protein_coding	agenet domain protein (DOMAIN OF UNKNOWN FUNCTION 724 2)	DUF2	2.7	2.84	4.18	1.6	3.49	3	-1.19	-1.06	-2.67	-0.77	-0.38	1.1	-0.81	0.59	0.81	2.16	1.86	1.36	1.43	-0.05	1	0.32	0.61	-0.18	0.14	1.48	1.89	1.4	1.34	-0.5	-1.1	0.66	-1.18	-1.47	0.29	-0.42	-0.51	1.05	-0.79	-1.76	0.08	1.84	0.000642032	0.00113905	4.62117e-06
AT1G11430	AT1G11430	protein_coding	plastid developmental protein DAG	MORF9	0.48	-0.43	1	0.46	-0.23	1.28	-0.79	-1.7	-0.82	-1.51	-0.67	-0.15	-1.11	-0.29	0.11	1.55	-0.29	1.22	0.03	0	-0.41	0.01	0.2	-0.13	-0.91	0.52	-0.69	0.81	1.43	1.51	-0.01	0.2	0.28	-0.03	0.19	-0.43	-0.14	-0.4	-0.33	-0.22	-0.29	-0.07	0.00072968	0.00115258	1.5847e-07
AT1G11440	AT1G11440	protein_coding	hypothetical protein		-0.3	0.47	1.81	-0.23	0.14	2	-1.53	-0.75	-0.96	-0.59	-2.56	-0.45	-2.93	-0.7	-1.03	0.31	-1.97	-0.12	0.03	0.6	-0.34	0.11	0.27	-0.15	0.77	2.11	0.37	2.23	1.34	1.86	0.08	-0.33	0.19	0.57	0.17	-0.37	-0.26	-0.95	-0.43	0.4	-0.12	-0.52	0.099626	0.0143091	3.43465e-08
AT1G11450	AT1G11450	protein_coding	nodulin MtN21 /EamA-like transporter family protein	UMAMIT27	3.66	2.16	4.86	4.06	7.67	4.87	-0.28	-1.78	-7.61	-4	-2.13	-0.93	-2.99	-2.19	-1.85	0.84	4.62	1.81	-0.58	-7.91	-1.44	-0.18	-2.41	-1.43	-1.49	1.2	3.61	0.81	2.69	-2.8	0.4	5.5	0.01	-7.33	-2.23	-0.86	-1.25	6.47	0.97	-5.1	0.39	5.49	9.94353e-06	0.000860707	1.00089e-06
AT1G11475	AT1G11475	protein_coding	RNA polymerases N / 8 kDa subunit	NRPB10	0.14	0.42	0.02	0.2	0.35	0.02	-0.42	-0.14	-0.16	-0.01	0.82	0.7	0.8	0.62	1.23	0.84	0.95	0.63	0.02	0.28	0	0.08	0.21	0	0.27	-0.12	0.15	-0.18	-0.39	-0.33	0.06	-0.07	0	0.26	0.13	-0.02	-0.08	-0.28	-0.21	0.12	0.06	-0.07	0.271855	0.00280382	0.847461
AT1G11480	AT1G11480	protein_coding	eukaryotic translation initiation factor-like protein		-0.11	0.07	-1.05	-0.09	0	-1.02	2.03	2.2	2.37	2.45	1.14	0.2	1.19	0.26	-0.89	-2	-1.17	-2.19	-0.01	0.33	0.05	0.01	0.26	0.07	0.17	-0.94	0.08	-0.94	-1.11	-1.02	0.02	-0.07	0.03	0.34	0.25	0.06	0.06	-0.28	-0.19	0.09	0	-0.09	0.317688	0.522609	1.85976e-08
AT1G11530	AT1G11530	protein_coding	C-terminal cysteine residue is changed to a serine 1	CXXS1	-1.54	0.44	0.16	-1.34	0.34	0.17	1.03	3.01	1.62	3.29	-0.44	1.27	-0.65	0.86	-1.47	-1.74	-2.27	-2.43	0	0.6	-0.2	0.21	0.5	-0.19	1.98	1.71	1.67	1.51	-0.28	-0.16	0.21	-0.1	0.01	0.59	0.29	-0.21	-0.4	-0.8	-0.69	0.31	0.2	-0.11	2.46721e-06	0.0248433	0.381764
AT1G11545	AT1G11545	protein_coding	xyloglucan endotransglucosylase/hydrolase 8	XTH8	0.91	3.15	4.23	0.85	4.37	4.35	-5.53	-3.29	-8.99	-5.47	-5.51	-2.19	-6.81	-3.31	0.03	1.1	2.17	2.16	0.27	-3.18	-1.04	0.22	-1.97	-0.91	2.25	3.32	3.51	3.5	1.07	-0.01	-0.05	1.21	0.13	-3.45	-2.19	-1.31	-1.13	2.15	1.06	-1.27	-0.18	1.09	0.0410693	0.000278555	2.75474e-06
AT1G11570	AT1G11570	protein_coding	NTF2-like protein	NTL	1.01	0.73	1.8	1.46	0.8	2.71	-0.34	-0.62	-1.98	-2.64	-0.71	0.08	-1.96	-0.71	-0.37	0.7	0.02	1.93	-0.3	-1.94	-1.54	0.16	-1.87	-0.63	-0.29	0.79	-0.67	1.25	1.07	1.91	0.45	0.07	0.91	-1.64	-2.02	-1.25	-0.79	0.39	1.23	0.38	-0.46	-0.84	0.0897849	0.232848	0.00386084
AT1G11580	AT1G11580	protein_coding	methylesterase PCR A	PMEPCRA	-0.55	0.54	0.27	-0.29	0.67	0.75	-2.39	-1.3	-2.8	-1.85	-0.45	0.38	-0.7	0.33	1.94	1.67	2.1	2.18	-0.35	-0.76	-0.61	-0.08	-0.63	-0.13	1.09	0.82	0.96	1.04	-0.27	0.08	0.26	0.13	0.48	-0.41	-0.55	-0.26	-0.04	0.16	0.51	0.14	-0.21	-0.35	0.181687	0.196055	0.486118
AT1G11590	AT1G11590	protein_coding	Plant invertase/pectin methylesterase inhibitor superfamily		-0.87	1.72	2.34	0.64	0.77	1.06	1.26	3.85	1.4	1.52	-0.99	2.21	-1.31	-0.89	-2.25	-1.63	-2.7	-2.41	0.83	0.97	0.51	2.34	0.01	-0.77	2.59	3.2	0.13	0.42	0.62	0.29	1.51	-0.95	-1.28	0.14	-2.32	-0.32	-3.1	-0.46	-0.78	2.46	2.78	0.32	0.439454	0.0611258	0.0238284
AT1G11591	AT1G11591	protein_coding	hypothetical protein		0.68	1.03	1.04	0.39	0.81	1	0.1	0.45	0.17	0.59	-0.16	0.21	-0.4	0.21	-0.25	-0.24	-0.57	-0.38	-0.08	0	-0.32	-0.36	-0.22	-0.36	0.35	0.36	0.42	0.61	0.01	0.19	-0.28	-0.22	-0.04	0.07	0.14	-0.24	0	-0.31	-0.14	-0.07	-0.24	-0.18	0.00270371	4.39187e-05	2.82431e-05
AT1G11600	AT1G11600	protein_coding	cytochrome P450%2C family 77%2C subfamily B%2C polypeptide 1	CYP77B1	12.58	1.85	6.54	8.03	0	4.67	-0.64	-11.37	-4.31	-12.34	0.8	-5.24	-8.01	-11.38	1.44	6.13	-3.7	0.96	4.98	1.31	-3.83	0.43	-0.54	-5.71	-10.73	-6.04	-8.03	-3.36	4.69	4.67	-4.55	-1.85	-1.87	-3.67	-0.97	-8.82	-6.14	-5.15	-5.17	-2.7	-2.68	0.02	6.01992e-05	0.55552	0.00435705
AT1G11630	AT1G11630	protein_coding	Tetratricopeptide repeat (TPR)-like superfamily protein		0.13	-0.08	0.43	0.03	-0.35	0.29	-0.46	-0.67	-0.56	-0.95	-0.29	0.01	-0.39	-0.14	0.16	0.68	0.17	0.81	0.09	-0.01	-0.01	-0.01	-0.28	-0.15	-0.21	0.31	-0.39	0.25	0.52	0.64	-0.09	-0.27	-0.15	-0.1	-0.28	-0.1	-0.15	0.01	0.13	0.18	0.05	-0.12	0.402275	0.585544	0.00490543
AT1G11650	AT1G11650	protein_coding	RNA-binding (RRM/RBD/RNP motifs) family protein	RBP45B	-0.44	-0.14	-0.48	-0.31	-0.02	-0.22	1.02	1.32	1.4	1.69	0.39	0.35	0.28	0.37	-0.63	-0.97	-1.12	-1.32	0.07	0.46	-0.03	0.21	0.58	0.22	0.3	-0.04	0.29	0.09	-0.34	-0.2	0.13	0.12	0.26	0.39	0.38	-0.11	0.02	-0.49	-0.36	0.01	-0.12	-0.14	0.000673079	0.18416	0.000177078
AT1G11660	AT1G11660	protein_coding	heat shock protein 70 (Hsp 70) family protein		-0.35	0.16	-0.22	-0.28	0.15	-0.19	0.04	0.54	0.06	0.49	0.06	0.19	0.24	0.34	0.02	-0.36	0.18	-0.15	-0.02	0	0.16	0.05	-0.01	0.19	0.51	0.13	0.43	0.09	-0.38	-0.33	0.07	-0.01	0.03	0.03	-0.05	0.19	0.15	0.16	0.2	0.08	0.04	-0.04	0.00174018	0.0899333	0.0223713
AT1G11670	AT1G11670	protein_coding	MATE efflux family protein		-0.37	-1.1	1.76	0.08	-1.17	1.55	-4.04	-4.78	-5.13	-6.38	-4.32	-2.19	-4.58	-3.11	-0.28	2.59	0.55	3.26	0.07	-1.02	-0.19	0.51	-1.09	-0.41	-0.73	2.13	-1.25	1.47	2.86	2.72	0.45	-0.07	-0.22	-1.09	-1.6	-0.26	-0.92	0.83	0.68	0.51	0.66	0.15	0.423565	0.110138	0.00171784
AT1G11680	AT1G11680	protein_coding	CYTOCHROME P450 51G1	CYP51G1	-0.23	-0.2	-0.36	-0.09	-0.02	-0.24	0.55	0.58	0.39	0.47	-0.1	-0.23	-0.35	-0.49	-0.65	-0.81	-0.74	-0.96	0.14	-0.03	-0.11	0.27	0.16	0.01	0.03	-0.13	0.08	-0.15	-0.16	-0.23	0.14	0.18	0.12	-0.16	-0.11	-0.24	-0.26	-0.08	-0.15	-0.05	0.02	0.07	0.0535082	0.0734789	0.00301892
AT1G11700	AT1G11700	protein_coding	senescence regulator (Protein of unknown function%2C DUF584)		-2.24	-1.3	-2.61	-2	-0.24	-0.97	-2.42	-1.47	-3.29	-1.53	-1.07	-1.43	-1.8	-0.77	1.35	0.04	1.48	0.76	-0.32	-1.18	-1.05	-0.08	-0.13	0.59	0.94	-0.36	1.76	1.03	-1.31	-0.73	0.24	1.05	1.64	-0.87	-0.05	-0.73	0.66	0.13	0.72	-0.81	-1.4	-0.58	1.4336e-07	2.37179e-05	5.31146e-09
AT1G11710	AT1G11710	protein_coding	Pentatricopeptide repeat (PPR) superfamily protein		0.15	0.2	0.83	0.17	0.34	0.79	-0.98	-0.92	-0.99	-0.82	-0.73	-0.04	-0.63	-0.01	0.25	0.88	0.36	0.82	0.03	0.01	0.13	0.05	0.15	0.09	0.05	0.69	0.17	0.62	0.63	0.45	0.02	0.14	-0.04	-0.02	0.1	0.1	0.03	0.12	-0.06	-0.12	0.06	0.18	0.430711	0.280321	0.000124734
AT1G11720	AT1G11720	protein_coding	starch synthase 3	SS3	-1	-0.06	0.47	-0.83	0.26	0.62	-3.26	-2.33	-3.5	-2.41	-2.08	-0.61	-2.18	-0.73	1.19	1.73	1.32	1.68	0.08	-0.15	-0.02	0.25	0.17	0.13	0.93	1.47	1.09	1.45	0.54	0.36	0.17	0.33	0.15	-0.24	-0.08	-0.11	-0.13	0.13	-0.05	-0.16	0.02	0.18	3.18595e-06	0.662029	0.00164607
AT1G11730	AT1G11730	protein_coding	Galactosyltransferase family protein		2.5	1	3.42	1.98	1.69	3.07	-1.92	-3.42	-2.66	-2.95	-2.5	-1.58	-2.05	-0.96	-0.59	1.83	0.61	1.99	-0.08	-0.83	0.37	-0.6	-0.14	0.02	-1.5	0.92	-0.29	1.09	2.42	1.38	-0.52	0.69	-0.35	-0.75	0.46	0.45	0.62	1.2	0.15	-1.21	-0.17	1.04	3.31327e-06	0.0396544	1.16361e-07
AT1G11740	AT1G11740	protein_coding	ankyrin repeat family protein		-1.56	0.74	0.1	-1.46	-0.56	2.86	1.27	3.57	2.58	3.48	-4	-2.34	-4.6	-0.28	-5.27	-5.91	-7.18	-3.76	-0.28	1.03	-0.88	-0.17	-0.26	1.88	2.3	1.66	0.9	4.32	-0.64	3.42	0.1	-1.3	2.77	1.31	-0.09	-0.6	2.06	-1.91	2.15	1.4	-2.66	-4.06	0.0488393	0.221728	0.943903
AT1G11750	AT1G11750	protein_coding	CLP protease proteolytic subunit 6	CLPP6	-0.33	-0.21	0.36	-0.23	0.13	0.64	-1.27	-1.14	-1.31	-0.96	-1.34	-0.65	-1.44	-0.58	-0.07	0.5	-0.13	0.38	-0.14	-0.18	-0.24	-0.03	0.16	0.04	0.13	0.69	0.35	0.86	0.57	0.51	0.11	0.34	0.28	-0.04	0.19	-0.1	0.07	-0.06	-0.12	-0.23	-0.17	0.06	0.022329	0.128178	0.0104945
AT1G11755	AT1G11755	protein_coding	Undecaprenyl pyrophosphate synthetase family protein	LEW1	0.11	0.59	0.28	-0.13	0.57	0.19	-1.11	-0.63	-1.26	-0.56	0.25	0.43	0.06	0.38	1.36	1.05	1.33	0.94	0.08	-0.08	-0.11	-0.16	-0.09	-0.2	0.48	0.17	0.7	0.32	-0.31	-0.38	-0.24	-0.02	-0.09	-0.16	0.06	-0.19	-0.04	-0.03	-0.11	-0.22	-0.14	0.08	0.460575	0.000524492	0.0390261
AT1G11760	AT1G11760	protein_coding	mediator of RNA polymerase II transcription subunit-like protein	MED32	0.66	0.46	0.23	0.59	0.47	0.61	0.76	0.57	0.94	0.83	0.64	0.21	0.27	0.29	-0.13	-0.35	-0.68	-0.54	0.04	0.22	-0.33	-0.03	0.23	0.05	-0.2	-0.42	-0.12	0.02	-0.22	0.14	-0.07	0.01	0.38	0.18	0.26	-0.37	0.07	-0.55	-0.19	-0.08	-0.44	-0.36	0.00187832	0.013254	0.167523
AT1G11780	AT1G11780	protein_coding	oxidoreductase%2C 2OG-Fe(II) oxygenase family protein		-0.24	-0.4	0	-0.05	-0.2	-0.3	-1.18	-1.34	-1.91	-2.06	-0.14	0.1	-0.27	-0.53	1.04	1.44	1.63	1.53	0.19	-0.53	0.06	0.38	-0.33	-0.24	-0.16	0.24	-0.15	-0.26	0.4	-0.1	0.19	0.2	-0.3	-0.72	-0.71	-0.13	-0.63	0.59	0.09	-0.01	0.49	0.5	0.192883	0.0335142	0.994482
AT1G11785	AT1G11785	protein_coding	transmembrane protein		-0.2	-2.44	-3.09	-0.71	-1.33	-2.14	1.75	-0.49	2.57	1.96	0.58	-2.31	0.99	-0.44	-1.17	-1.82	-1.58	-2.4	-0.03	0.8	0.39	-0.54	1.91	1.33	-2.24	-2.89	-0.61	-1.43	-0.65	-0.82	-0.51	1.12	0.95	0.82	2.45	0.41	1.87	-0.41	-0.58	-1.63	-1.46	0.17	0.724229	7.8085e-05	9.24794e-06
AT1G11790	AT1G11790	protein_coding	arogenate dehydratase 1	ADT1	-0.25	1.19	1.13	-0.18	0.09	1	-5.8	-4.36	-6.91	-6.63	-1.77	-0.39	-1.78	-0.59	4.03	3.97	5.13	6.04	0.03	-1.08	0.02	0.09	-2.18	-0.11	1.44	1.38	0.27	1.18	-0.07	0.91	0.06	-1.1	-0.13	-1.1	-2.27	-0.01	-0.2	1.1	2.07	1.17	0.19	-0.97	0.184898	0.000112199	6.20843e-06
AT1G11800	AT1G11800	protein_coding	endonuclease/exonuclease/phosphatase family protein		-0.43	-0.73	0.08	-0.41	-0.82	-0.14	-0.64	-0.94	-1.14	-1.55	-0.64	-0.13	-0.12	0.14	0	0.8	1.02	1.7	0.12	-0.39	0.64	0.14	-0.48	0.42	-0.3	0.51	-0.41	0.27	0.8	0.68	0.02	-0.09	-0.22	-0.5	-0.62	0.52	0.28	1.02	0.9	0.11	0.24	0.13	0.0300859	0.00101231	0.669513
AT1G11820	AT1G11820	protein_coding	O-Glycosyl hydrolases family 17 protein		0.43	1.1	1.65	0.43	0.78	1.35	-1.59	-0.92	-0.94	-0.58	-2.02	-0.8	-2.11	-1.2	-0.43	0.12	-1.18	-0.62	-0.01	0.65	-0.1	-0.01	0.33	-0.4	0.67	1.22	0.36	0.92	0.55	0.56	0	-0.32	-0.3	0.65	0.34	-0.09	-0.4	-0.75	-0.73	0.32	0.3	-0.01	0.000443743	1.67126e-08	1.20194e-10
AT1G11840	AT1G11840	protein_coding	glyoxalase/bleomycin resistance protein/dioxygenase superfamily protein	GLX1	-0.5	0.49	-0.32	-0.37	0.37	0.09	-4.43	-3.45	-4.57	-3.83	-0.61	-0.44	-0.99	-0.53	3.82	3.01	3.58	3.31	0.1	-0.04	-0.27	0.22	-0.16	0.14	0.99	0.18	0.74	0.46	-0.81	-0.28	0.12	-0.12	0.41	-0.14	-0.38	-0.37	-0.09	-0.24	0.3	0.25	-0.28	-0.53	0.00193885	0.00227435	0.0214063
AT1G11850	AT1G11850	protein_coding	transmembrane protein		2.67	4.8	4.51	2.65	7.36	7.21	-8.26	-6.13	-12.21	-7.5	-4.27	-2.43	-8.05	-3.49	3.99	3.7	4.15	4.01	0.1	-3.85	-3.69	0.08	-1.29	-0.99	2.13	1.84	4.71	4.56	-0.29	-0.14	-0.02	2.56	2.7	-3.95	-1.37	-3.78	-1.06	0.16	0.31	-2.58	-2.72	-0.14	5.76562e-06	3.11649e-05	5.11544e-08
AT1G11860	AT1G11860	protein_coding	Glycine cleavage T-protein family		-0.55	2.93	2.6	-0.28	2.28	2.87	-7.2	-3.71	-5.55	-2.99	-3.71	-0.55	-3.85	-0.7	3.49	3.16	1.7	2.29	-0.11	1.54	-0.26	0.15	0.88	0.01	3.48	3.15	2.56	3.15	-0.33	0.59	0.27	-0.66	0.27	1.65	0.73	-0.14	-0.14	-1.79	-0.87	0.93	0	-0.92	0.0142849	2.64603e-09	3.01084e-09
AT1G11870	AT1G11870	protein_coding	Seryl-tRNA synthetase	SRS	0.15	0.42	0.81	0.13	0.27	0.9	-1.41	-1.14	-1.04	-0.9	-1.03	-0.37	-1.26	-0.5	0.37	0.77	-0.23	0.41	0.08	0.46	-0.15	0.07	0.3	-0.06	0.27	0.66	0.13	0.77	0.39	0.64	-0.01	-0.15	0.09	0.37	0.23	-0.23	-0.12	-0.6	-0.36	0.14	-0.1	-0.24	0.228102	0.00182136	1.94784e-06
AT1G11880	AT1G11880	protein_coding	transferases%2C transferring hexosyl groups		0.25	0.45	0.35	0.3	0.3	0.25	-0.75	-0.55	-1.14	-1.14	0.16	0.26	-0.13	-0.18	0.91	0.81	1.01	0.96	0.26	-0.13	-0.03	0.31	-0.27	-0.13	0.2	0.1	0.01	-0.05	-0.1	-0.06	0.05	-0.15	-0.1	-0.39	-0.59	-0.29	-0.44	0.1	0.14	0.2	0.15	-0.05	0.300676	0.0627802	0.106575
AT1G11890	AT1G11890	protein_coding	Synaptobrevin family protein	SEC22	-0.73	-1.14	-1.17	-0.61	-1.11	-1.17	0.51	0.1	0.25	-0.25	0.87	0.43	1.02	0.46	0.35	0.32	0.77	0.71	0.02	-0.24	0.17	0.14	-0.21	0.17	-0.41	-0.44	-0.5	-0.56	-0.03	-0.06	0.12	0.03	0	-0.26	-0.36	0.15	0.03	0.42	0.39	0.1	0.12	0.03	9.70579e-06	3.69229e-08	1.31874e-08
AT1G11900	AT1G11900	protein_coding	Tetratricopeptide repeat (TPR)-like superfamily protein		-0.59	-0.44	0.03	-0.45	-0.31	0.23	-0.27	-0.12	-0.52	-0.38	-0.3	0.32	-0.57	0.11	-0.03	0.44	-0.06	0.49	-0.06	-0.31	-0.33	0.08	-0.18	-0.13	0.15	0.62	0.14	0.68	0.47	0.54	0.14	0.13	0.2	-0.24	-0.26	-0.27	-0.21	-0.03	0.05	0.01	-0.06	-0.08	0.0124951	0.049148	0.887341
AT1G11905	AT1G11905	protein_coding	B-cell receptor-associated protein 31-like protein		-0.34	-0.5	-0.89	-0.15	-1.04	-1.31	1.99	1.83	1.93	1.03	1.5	0.95	1.59	0.43	-0.49	-0.88	-0.34	-0.61	0.17	0.12	0.27	0.37	-0.43	-0.15	-0.15	-0.55	-0.9	-1.17	-0.39	-0.27	0.19	-0.55	-0.42	-0.06	-0.8	0.1	-0.52	0.16	0.28	0.74	0.62	-0.12	0.0308661	0.00154929	4.28453e-06
AT1G11910	AT1G11910	protein_coding	aspartic proteinase A1	APA1	-0.84	-0.66	-2.02	-0.64	-0.38	-1.6	1.77	1.95	1.19	1.45	1.4	0.21	1.03	0.07	-0.37	-1.74	-0.15	-1.38	-0.07	-0.65	-0.43	0.13	-0.37	-0.01	0.18	-1.19	0.27	-0.96	-1.37	-1.22	0.2	0.28	0.42	-0.58	-0.5	-0.37	-0.14	0.21	0.36	-0.08	-0.23	-0.14	5.41475e-06	3.30063e-05	1.22374e-10
AT1G11915	AT1G11915	protein_coding	wall-associated receptor kinase galacturonan-binding protein		0.78	4.12	2.54	2.07	6.32	3.83	-4.18	-0.84	-5.66	-1.41	-1	0.76	-1.42	0.34	3.19	1.6	4.24	1.75	-0.48	-1.95	-0.9	0.81	0.24	0.39	3.34	1.76	4.25	1.76	-1.59	-2.48	1.29	2.19	1.3	-1.47	-0.57	-0.43	-0.42	1.05	0.15	-0.9	-0.01	0.9	0.318367	0.00254652	0.00216084
AT1G11925	AT1G11925	protein_coding	Stigma-specific Stig1 family protein		0	-3.94	-12.37	0	-4.13	-6.47	13.86	9.93	12.37	8.24	13.02	0.65	12.48	6.01	-0.84	-9.28	0.11	-2.23	0	-1.49	-0.54	0	-1.69	5.36	-3.94	-12.37	-4.13	-6.47	-8.44	-2.34	0	-0.2	5.9	-1.49	-1.69	-0.54	5.36	0.95	7.05	0.2	-5.9	-6.1	1	0.00128272	3.70421e-05
AT1G11930	AT1G11930	protein_coding	Putative pyridoxal phosphate-dependent enzyme%2C YBL036C type		-0.15	0.28	-0.28	-0.12	0.45	-0.03	0.55	0.98	0.65	1.21	-0.38	-0.51	-0.48	-0.39	-0.93	-1.49	-1.13	-1.61	-0.01	0.09	-0.11	0.02	0.26	0.14	0.43	-0.13	0.56	0.09	-0.56	-0.48	0.04	0.17	0.25	0.1	0.24	-0.1	0.12	-0.21	-0.12	-0.13	-0.22	-0.08	0.169997	0.0122766	0.010204
AT1G11940	AT1G11940	protein_coding	Core-2/I-branching beta-1%2C6-N-acetylglucosaminyltransferase family protein		0.89	-1.64	-0.61	0.6	-1.92	-0.19	2.48	-0.06	0.98	-1.53	1.95	0.45	1.29	0.5	-0.53	0.51	0.31	2.03	0.33	-1.16	-0.33	0.04	-1.43	0.09	-2.53	-1.5	-2.51	-0.79	1.03	1.72	-0.29	-0.27	0.42	-1.5	-1.47	-0.66	0.06	0.84	1.53	-0.02	-0.71	-0.69	0.00289501	4.69832e-06	0.0132623
AT1G11950	AT1G11950	protein_coding	Transcription factor jumonji (jmjC) domain-containing protein		0.17	1.27	1.53	0.42	1.36	0.89	0.52	1.62	1.27	2.21	-0.36	1.01	0.48	0.95	-0.87	-0.62	-0.79	-1.26	-0.07	0.68	0.77	0.19	0.77	0.13	1.11	1.37	0.94	0.47	0.26	-0.47	0.26	0.09	-0.64	0.75	0.58	0.84	-0.06	0.09	-0.64	0.17	0.9	0.73	0.382924	1.43785e-06	1.23903e-07
AT1G11960	AT1G11960	protein_coding	ERD (early-responsive to dehydration stress) family protein		0.09	0.14	-0.93	-0.03	0.21	-0.77	0.79	0.84	0.84	1.08	1.69	0.66	1.62	0.87	0.9	-0.18	0.78	-0.2	0.09	0.13	0.01	-0.04	0.2	0.17	0.05	-1.03	0.24	-0.74	-1.08	-0.98	-0.13	0.06	0.16	0.05	0.24	-0.08	0.21	-0.12	-0.02	-0.19	-0.29	-0.1	0.610751	0.382653	1.41085e-05
AT1G11990	AT1G11990	protein_coding	O-fucosyltransferase family protein		2.7	3.17	6.84	2.46	5.98	4.01	-4.34	-3.87	-8.24	-4.72	-6.54	-2.4	-4.22	-2.66	-2.2	1.48	4.02	2.06	0.9	-3.01	3.22	0.65	-0.19	0.39	0.46	4.14	3.52	1.56	3.68	-1.97	-0.25	2.81	-2.83	-3.91	-0.85	2.32	-0.27	6.22	0.58	-3.06	2.58	5.64	0.000139819	0.00864411	1.23075e-05
AT1G12000	AT1G12000	protein_coding	Phosphofructokinase family protein		0.61	1.28	0.98	0.65	0.49	0.77	-2.36	-1.7	-2.19	-2.35	-0.19	0.18	-0.22	-0.1	2.17	1.87	1.97	2.25	0.22	0.38	0.19	0.25	-0.4	-0.02	0.66	0.37	-0.15	0.12	-0.29	0.28	0.03	-0.78	-0.21	0.17	-0.65	-0.03	-0.27	-0.19	0.38	0.82	0.25	-0.57	3.62989e-05	1.37983e-08	6.45899e-08
AT1G12010	AT1G12010	protein_coding	2-oxoglutarate (2OG) and Fe(II)-dependent oxygenase superfamily protein		-0.97	-2.12	-1.03	-0.31	-2.09	-0.91	2.44	1.28	3.38	1.61	-1.33	-1.39	-1.25	-1.84	-3.77	-2.68	-4.64	-3.46	-0.24	0.71	-0.16	0.42	0.74	-0.03	-1.15	-0.06	-1.77	-0.59	1.09	1.18	0.65	0.04	0.13	0.95	0.33	0.08	-0.45	-0.87	-0.78	0.62	0.53	-0.09	0.0220184	1.18754e-05	0.0179931
AT1G12020	AT1G12020	protein_coding	hypothetical protein		-0.05	1.98	2.41	-0.18	1.45	2	-4.81	-2.78	-3.01	-1.39	-3.2	-0.74	-2.64	-0.46	1.61	2.04	0.37	0.93	-0.16	1.64	0.4	-0.29	1.1	-0.01	2.03	2.46	1.62	2.18	0.43	0.55	-0.12	-0.53	-0.41	1.8	1.39	0.56	0.28	-1.24	-1.11	0.41	0.28	-0.13	0.85479	2.36012e-06	4.03861e-08
AT1G12030	AT1G12030	protein_coding	phosphoenolpyruvate carboxylase%2C putative (DUF506)		0.74	-1.62	-6.76	-0.19	-2.48	-1.09	-0.24	-2.6	0.35	-1.94	-1.5	-9.01	-2.23	-3.13	-1.26	-6.4	-2.58	-1.19	-1.08	-0.49	-1.81	-2.01	-1.35	3.86	-2.36	-7.51	-2.29	-0.9	-5.14	1.39	-0.93	-0.86	5.67	0.59	0.66	-0.73	5.87	-1.32	5.22	-0.07	-6.6	-6.53	0.289851	0.0252373	2.26055e-05
AT1G12050	AT1G12050	protein_coding	fumarylacetoacetase		-0.47	-0.04	-0.84	-0.4	0.04	-0.4	0.85	1.29	1.25	1.7	0.42	0.05	0	0	-0.43	-1.24	-1.25	-1.7	0.11	0.51	-0.31	0.19	0.59	0.13	0.44	-0.37	0.44	0	-0.81	-0.44	0.08	0.08	0.44	0.4	0.41	-0.42	-0.05	-0.82	-0.46	-0.01	-0.37	-0.36	0.0013578	0.773375	2.25404e-06
AT1G12060	AT1G12060	protein_coding	BCL-2-associated athanogene 5	BAG5	-0.64	0.81	0.22	-0.72	0.06	0.55	-1.96	-0.51	-1.4	-0.62	-2.14	-1.28	-1.98	-0.71	-0.18	-0.77	-0.58	-0.08	-0.24	0.31	-0.08	-0.32	-0.44	0.25	1.45	0.86	0.78	1.27	-0.59	0.49	-0.08	-0.75	0.33	0.56	-0.12	0.17	0.58	-0.39	0.69	0.67	-0.41	-1.08	0.009343	0.00195165	0.309097
AT1G12080	AT1G12080	protein_coding	Vacuolar calcium-binding protein-like protein		0.57	4.92	1.87	0.31	2.77	1.24	-1.85	2.5	1.13	3.59	-2.15	-0.85	-1.8	-0.86	-0.3	-3.35	-2.93	-4.45	0.61	3.59	0.96	0.35	1.44	0.33	4.35	1.3	2.46	0.93	-3.05	-1.53	-0.26	-2.15	-0.63	2.98	1.09	0.35	-0.02	-2.63	-1.11	1.89	0.36	-1.52	0.214773	4.23729e-08	0.000740473
AT1G12090	AT1G12090	protein_coding	extensin-like protein	ELP	-0.01	5.76	7.97	0.22	5.88	7.19	-9.83	-4.06	-10.38	-4.71	-9.45	-1.46	-9.51	-2.54	0.39	2.6	0.86	2.17	0.11	-0.43	0.05	0.34	-0.31	-0.74	5.77	7.98	5.66	6.97	2.21	1.31	0.23	0.12	-0.78	-0.54	-0.65	-0.06	-1.08	0.48	-0.42	0.11	1.01	0.9	1	1.8991e-07	3.77295e-09
AT1G12100	AT1G12100	protein_coding	Bifunctional inhibitor/lipid-transfer protein/seed storage 2S albumin superfamily protein		3.33	4.62	6.5	2.42	0	5.77	-5.35	-4.06	-6.43	-8.86	-5	-1.83	-6.79	-3.45	0.35	2.23	-0.36	5.41	0.95	-0.14	-0.84	0.04	-4.75	-1.58	1.29	3.17	-2.42	3.34	1.89	5.77	-0.91	-4.62	-0.74	-1.08	-4.8	-1.79	-1.62	-0.7	3.18	3.71	-0.17	-3.88	0.00107263	0.018491	0.000322124
AT1G12110	AT1G12110	protein_coding	nitrate transporter 1.1	NRT1.1	-1.86	-0.91	-3.52	-1.3	-0.55	-3.08	-2.69	-1.73	-2.53	-1.77	0.19	-1.47	0.51	-1.27	2.87	0.26	3.04	0.5	-0.14	0.03	0.19	0.42	0.39	0.63	0.96	-1.66	0.75	-1.78	-2.62	-2.53	0.56	0.36	0.44	0.16	-0.04	0.33	0.21	0.16	0.25	0.2	0.12	-0.08	2.78361e-07	0.000180453	9.70038e-11
AT1G12120	AT1G12120	protein_coding	hypothetical protein (DUF863)		-0.19	0.43	-0.3	-0.09	0.13	-0.13	0.21	0.83	0.55	0.78	0.1	-0.01	0.36	0.32	-0.11	-0.85	-0.19	-0.46	-0.22	0.12	0.04	-0.12	-0.18	0.21	0.62	-0.11	0.22	-0.04	-0.73	-0.26	0.1	-0.3	0.17	0.34	-0.05	0.26	0.33	-0.08	0.39	0.4	-0.07	-0.47	0.075078	0.000346198	0.00498577
AT1G12140	AT1G12140	protein_coding	flavin-monooxygenase glucosinolate S-oxygenase 5	FMO GS-OX5	-2.01	-2.06	-2.01	-1.67	-1.7	-1.6	-0.11	-0.17	-0.41	-0.44	0.11	0.11	0.29	0.36	0.22	0.28	0.7	0.8	-0.08	-0.38	0.1	0.25	-0.02	0.51	-0.06	0	-0.03	0.07	0.06	0.1	0.34	0.36	0.41	-0.3	-0.27	0.18	0.25	0.48	0.52	-0.03	-0.07	-0.04	7.21217e-08	1.30847e-08	7.21251e-09
AT1G12150	AT1G12150	protein_coding	weak chloroplast movement under blue light protein (DUF827)		-1.86	-1.05	-2.81	-1.86	-0.73	-1.4	-0.33	0.48	-0.96	0.17	-0.71	-1.67	-1.02	-0.56	-0.38	-2.15	-0.06	-0.73	-0.6	-1.24	-0.92	-0.6	-0.92	0.5	0.81	-0.96	1.13	0.46	-1.77	-0.67	0	0.32	1.42	-0.63	-0.31	-0.31	1.1	0.32	1.42	-0.32	-1.42	-1.1	0.00126325	0.0283551	2.97404e-05
AT1G12160	AT1G12160	protein_coding	Flavin-binding monooxygenase family protein		2.75	2.23	1.35	0.14	3.24	1.51	2.99	2.48	0.66	3.76	2.84	1.44	0.3	1.67	-0.15	-1.04	-0.36	-2.09	2.16	-0.18	-0.39	-0.45	0.83	-0.23	-0.52	-1.4	3.11	1.37	-0.88	-1.74	-2.61	1.01	0.16	-2.34	1.28	-2.55	0.22	-0.21	-1.06	-3.62	-2.77	0.85	0.0370916	0.0136431	0.109395
AT1G12200	AT1G12200	protein_coding	Flavin-binding monooxygenase family protein	FMO	-3.15	-1.03	-2.03	-2.13	-1.08	-1.77	1.94	4.07	2.39	3.44	1.6	2.72	1.8	2.17	-0.35	-1.35	-0.59	-1.28	-0.42	0.03	-0.21	0.6	-0.02	0.05	2.12	1.13	1.06	0.37	-1	-0.69	1.02	-0.05	0.26	0.44	-0.62	0.2	-0.55	-0.24	0.07	1.07	0.76	-0.31	3.09813e-05	0.0262744	0.000159617
AT1G12210	AT1G12210	protein_coding	RPS5-like 1	RFL1	-0.32	0.28	0.75	-0.03	1.48	0.5	0.75	1.35	-1.33	0.18	1.66	2.72	2.04	2.56	0.91	1.37	3.36	2.38	-0.25	-2.33	0.12	0.04	-1.13	-0.13	0.6	1.06	1.51	0.52	0.46	-0.99	0.29	1.2	-0.25	-2.08	-1.17	0.38	-0.17	2.45	1	-0.91	0.54	1.45	0.604101	0.603507	0.127478
AT1G12211	AT1G12211	protein_coding	hypothetical protein		-0.69	-0.57	-2.67	0.9	-1.25	-1.57	3.08	3.2	6.5	4.35	2.73	0.75	5.07	2.6	-0.35	-2.46	-1.43	-1.75	-0.84	2.58	1.5	0.75	1.9	2.6	0.12	-1.99	-2.15	-2.47	-2.1	-0.32	1.59	-0.68	1.11	3.42	1.15	2.34	1.85	-1.08	0.71	2.27	0.49	-1.79	0.758422	0.65907	0.087529
AT1G12220	AT1G12220	protein_coding	Disease resistance protein (CC-NBS-LRR class) family	RPS5	-1.46	0.62	1.59	-1.19	0.58	1.12	0.9	2.98	1.31	3.08	-1.53	1.53	-1.43	0.88	-2.43	-1.45	-2.74	-2.2	0.21	0.61	0.3	0.48	0.58	-0.17	2.08	3.06	1.78	2.32	0.97	0.54	0.27	-0.03	-0.47	0.41	0.1	0.09	-0.65	-0.31	-0.75	0.3	0.74	0.43	9.44372e-06	0.00558905	9.61983e-07
AT1G12230	AT1G12230	protein_coding	Aldolase superfamily protein		0.16	0.35	0.79	0.28	0.57	0.77	0.63	0.82	0.9	1.18	-1.28	-0.65	-1.41	-0.92	-1.92	-1.48	-2.31	-2.1	0.04	0.3	-0.09	0.17	0.52	-0.1	0.19	0.63	0.29	0.49	0.44	0.2	0.13	0.22	-0.01	0.26	0.36	-0.13	-0.27	-0.39	-0.63	-0.1	0.14	0.24	0.202589	0.00644515	3.29737e-06
AT1G12240	AT1G12240	protein_coding	Glycosyl hydrolases family 32 protein	ATBETAFRUCT4	-0.51	-0.06	0.04	-0.28	0.18	0.58	2.92	3.37	3.14	3.59	-1.37	-0.82	-2.1	-1.24	-4.3	-4.2	-5.23	-4.82	0.08	0.29	-0.65	0.31	0.53	-0.1	0.45	0.55	0.45	0.86	0.1	0.41	0.24	0.24	0.55	0.21	0.22	-0.72	-0.41	-0.94	-0.63	0	-0.31	-0.31	0.100531	0.842491	0.910624
AT1G12244	AT1G12244	protein_coding	Polynucleotidyl transferase%2C ribonuclease H-like superfamily protein		-0.1	0.48	3.18	-0.01	1.15	2.76	-3.55	-2.97	-4.04	-2.88	-4.03	-0.75	-4.13	-1.36	-0.48	2.22	-0.08	1.52	-0.22	-0.72	-0.32	-0.14	-0.04	-0.74	0.58	3.28	1.17	2.77	2.7	1.61	0.08	0.68	-0.42	-0.5	0.1	-0.1	-0.6	0.4	-0.7	-0.59	0.51	1.1	0.656252	0.044688	6.21278e-10
AT1G12250	AT1G12250	protein_coding	Pentapeptide repeat-containing protein		-1	1.45	2.67	-0.85	0.88	2.73	-4.77	-2.32	-3.86	-2.13	-4.11	-0.44	-4.33	-0.75	0.66	1.88	-0.47	1.38	-0.06	0.85	-0.27	0.09	0.27	-0.22	2.45	3.67	1.72	3.58	1.22	1.85	0.15	-0.58	0.06	0.91	0.18	-0.21	-0.31	-1.13	-0.49	0.73	0.09	-0.64	6.51943e-05	2.14988e-06	9.11091e-10
AT1G12260	AT1G12260	protein_coding	NAC 007	NAC007	1.2	2.12	4.73	2.08	6.66	4.53	-4.08	-3.16	-7.85	-3.27	-4.3	-0.76	-3.92	-1.47	-0.21	2.4	3.93	1.8	-0.64	-4.4	-0.26	0.24	0.14	-0.47	0.92	3.54	4.58	2.45	2.61	-2.13	0.88	4.54	-0.21	-3.77	-0.11	0.38	-0.71	4.14	-0.6	-3.66	1.09	4.75	0.064334	0.039146	3.0661e-05
AT1G12270	AT1G12270	protein_coding	stress-inducible protein	Hop1	0.04	0.18	0.18	0.19	0.23	0.28	-0.11	0.03	0.02	0.06	0.25	0.39	0.16	0.25	0.36	0.36	0.14	0.19	0.17	0.29	0.08	0.31	0.35	0.18	0.14	0.14	0.05	0.09	0	0.04	0.15	0.06	0.1	0.12	0.03	-0.09	-0.14	-0.21	-0.17	0.09	0.05	-0.04	0.744258	0.0940741	0.0814132
AT1G12280	AT1G12280	protein_coding	LRR and NB-ARC domains-containing disease resistance protein	SUMM2	-0.95	1.34	-0.52	-0.93	0.68	-0.67	-1.16	1.12	-0.4	1.21	-1.16	-0.73	-1.5	-1.24	0	-1.85	-1.1	-2.45	-0.09	0.67	-0.43	-0.07	0.02	-0.59	2.28	0.43	1.61	0.26	-1.85	-1.35	0.02	-0.65	-0.15	0.75	0.09	-0.35	-0.51	-1.1	-0.6	0.67	0.17	-0.5	0.000123569	2.0548e-06	0.0087452
AT1G12290	AT1G12290	protein_coding	Disease resistance protein (CC-NBS-LRR class) family		-1.04	0.29	-0.34	-0.64	0.57	-0.54	1.91	3.24	2.4	3.61	0.55	1.25	1.16	1.26	-1.36	-1.99	-1.24	-2.35	-0.16	0.33	0.45	0.23	0.61	0.24	1.33	0.7	1.21	0.1	-0.63	-1.11	0.4	0.28	-0.2	0.49	0.37	0.61	0.01	0.12	-0.36	0.12	0.6	0.48	5.35809e-05	0.0889095	0.0494816
AT1G12300	AT1G12300	protein_coding	Tetratricopeptide repeat (TPR)-like superfamily protein		0.32	0.86	1.54	0.65	1.31	1.28	-2.67	-2.13	-2.72	-2.06	-1.23	-0.01	-0.86	-0.23	1.44	2.12	1.86	1.83	-0.09	-0.13	0.29	0.24	0.31	0.02	0.54	1.22	0.65	0.62	0.68	-0.03	0.33	0.44	-0.27	-0.05	0.06	0.37	-0.22	0.42	-0.29	-0.11	0.6	0.71	0.234279	0.0114703	1.1968e-05
AT1G12310	AT1G12310	protein_coding	Calcium-binding EF-hand family protein		0.52	0.3	-0.39	0.55	0.29	0	0.7	0.48	1.14	0.89	0.28	-0.64	0.17	-0.38	-0.42	-1.12	-0.98	-1.27	0.12	0.56	0.01	0.15	0.55	0.4	-0.22	-0.91	-0.26	-0.55	-0.69	-0.29	0.03	-0.01	0.39	0.44	0.41	-0.11	0.25	-0.55	-0.15	0.04	-0.36	-0.4	0.00433363	0.0601864	0.0158503
AT1G12320	AT1G12320	protein_coding	ankyrin repeat/KH domain protein (DUF1442)		0.67	-0.85	-0.99	0.64	-1.12	-1.51	2.74	1.21	2.67	0.9	1.8	0.14	2.2	0.04	-0.93	-1.07	-0.48	-0.87	-0.34	-0.4	0.05	-0.37	-0.67	-0.47	-1.53	-1.66	-1.77	-2.16	-0.14	-0.39	-0.03	-0.27	-0.52	-0.06	-0.31	0.39	-0.1	0.46	0.2	0.24	0.49	0.25	0.00855082	0.00071217	0.000164364
AT1G12330	AT1G12330	protein_coding	cyclin-dependent kinase-like protein		0.63	1.8	2.84	0.57	1.19	2.46	-3.2	-2.03	-2.36	-1.75	-3.24	-1.03	-2.93	-1.05	-0.04	1	-0.57	0.7	0.15	0.99	0.46	0.09	0.37	0.07	1.17	2.21	0.62	1.89	1.04	1.27	-0.07	-0.62	-0.39	0.84	0.29	0.3	-0.02	-0.53	-0.3	0.55	0.32	-0.23	0.0128981	2.78546e-06	7.18556e-09
AT1G12340	AT1G12340	protein_coding	Cornichon family protein		1.49	-1.67	3.22	0.76	4.46	4.87	-1.12	-4.29	-10.16	-6.46	-2.19	-0.46	-5.05	-0.93	-1.06	3.83	5.12	5.53	1.17	-7.87	-1.69	0.43	-1.73	-0.04	-3.16	1.73	3.71	4.12	4.89	0.41	-0.74	6.13	1.65	-9.04	-2.17	-2.86	-0.47	6.18	1.7	-6.87	-2.39	4.48	0.057278	0.150393	0.00086829
AT1G12350	AT1G12350	protein_coding	4-phospho-panto-thenoylcysteine synthetase	COAB	-0.24	-0.29	0.02	-0.25	-0.01	-0.22	0.45	0.4	-0.26	-0.01	-0.09	0.17	-0.58	-0.55	-0.54	-0.23	-0.32	-0.54	0.23	-0.48	-0.26	0.22	-0.2	-0.5	-0.05	0.26	0.25	0.03	0.31	-0.22	-0.02	0.28	-0.24	-0.71	-0.42	-0.49	-0.72	0.22	-0.3	-0.3	0.23	0.52	0.220255	0.122334	0.9108
AT1G12360	AT1G12360	protein_coding	Sec1/munc18-like (SM) proteins superfamily	KEU	-0.3	-0.86	-1.66	-0.24	-0.65	-1.64	3.24	2.69	3.25	2.85	1.81	0.45	1.96	0.56	-1.43	-2.23	-1.29	-2.28	0.05	0.06	0.2	0.11	0.28	0.22	-0.56	-1.36	-0.41	-1.39	-0.8	-0.99	0.06	0.21	0.02	0.01	0.16	0.15	0.11	0.14	-0.05	-0.15	0.04	0.19	0.143955	0.000259993	2.19206e-07
AT1G12370	AT1G12370	protein_coding	photolyase 1	PHR1	0.36	0.46	-0.76	0.37	-2.3	-0.66	-6.46	-6.37	-7.15	-9.82	-0.78	-1.9	-0.54	-1.56	5.68	4.47	6.61	8.26	-0.14	-0.82	0.11	-0.13	-3.58	0.21	0.09	-1.12	-2.67	-1.02	-1.21	1.65	0.01	-2.76	0.1	-0.69	-3.45	0.24	0.34	0.93	3.79	2.76	-0.09	-2.86	0.188644	0.515223	0.00741445
AT1G12380	AT1G12380	protein_coding	hypothetical protein		1.61	3.06	2.15	1.6	2.47	1.79	-7.53	-6.09	-8	-7.13	-2.06	-1.52	-1.63	-1.45	5.47	4.56	6.36	5.68	0.13	-0.34	0.55	0.12	-0.92	0.19	1.44	0.53	0.87	0.19	-0.91	-0.68	-0.01	-0.59	-0.36	-0.46	-1.04	0.42	0.08	0.89	1.12	0.58	0.34	-0.23	1.93576e-05	4.09389e-05	5.37852e-07
AT1G12390	AT1G12390	protein_coding	Cornichon family protein		0.09	0.43	-0.12	0.15	0.2	-0.55	1.05	1.39	0.6	0.64	0.37	0.16	-0.09	-0.79	-0.68	-1.23	-0.68	-1.43	0.2	-0.25	-0.26	0.26	-0.49	-0.69	0.34	-0.21	0.04	-0.71	-0.55	-0.75	0.06	-0.24	-0.43	-0.45	-0.75	-0.46	-0.95	0	-0.2	0.3	0.49	0.19	0.544099	0.00435491	0.375718
AT1G12400	AT1G12400	protein_coding	Nucleotide excision repair%2C TFIIH%2C subunit TTDA		-0.34	-0.24	-0.42	-0.23	-0.75	-0.78	0.13	0.23	-0.42	-0.94	0.22	0.14	-0.32	-0.87	0.09	-0.09	0.1	0.07	0.22	-0.33	-0.33	0.32	-0.84	-0.68	0.1	-0.09	-0.51	-0.54	-0.19	-0.03	0.1	-0.51	-0.35	-0.55	-1.16	-0.55	-1	0.01	0.16	0.61	0.46	-0.16	0.305311	0.444828	0.145679
AT1G12410	AT1G12410	protein_coding	CLP protease proteolytic subunit 2	CLP2	-0.28	-0.01	-0.14	-0.2	0.1	0.15	0.33	0.59	0.28	0.57	-0.54	-0.41	-0.79	-0.45	-0.86	-1	-1.07	-1.02	0.04	-0.01	-0.21	0.12	0.1	0.08	0.27	0.13	0.29	0.34	-0.14	0.05	0.08	0.11	0.29	-0.05	-0.02	-0.25	-0.04	-0.21	-0.02	-0.03	-0.21	-0.19	0.0130685	0.951782	0.147017
AT1G12420	AT1G12420	protein_coding	ACT domain repeat 8	ACR8	1.75	0.95	0.6	1.69	0.35	0.08	0.05	-0.75	0.87	-0.47	1.1	-0.06	1.44	-0.17	1.05	0.7	0.57	0.31	-0.09	0.73	0.26	-0.16	0.12	-0.27	-0.8	-1.15	-1.34	-1.61	-0.35	-0.27	-0.07	-0.61	-0.52	0.82	0.28	0.35	-0.11	-0.47	-0.39	0.54	0.46	-0.08	5.32175e-05	0.00563291	0.0456757
AT1G12430	AT1G12430	protein_coding	armadillo repeat kinesin 3	ARK3	1.28	1.25	1.71	1.09	1.25	1.47	-0.68	-0.72	-0.41	-0.26	-1.31	-0.88	-1.18	-0.81	-0.63	-0.16	-0.77	-0.55	0.13	0.4	0.26	-0.06	0.4	0.01	-0.03	0.43	0.15	0.38	0.46	0.22	-0.19	-0.01	-0.25	0.27	0.46	0.13	0.07	-0.14	-0.38	-0.19	0.05	0.24	7.7157e-07	4.44069e-07	7.38011e-09
AT1G12440	AT1G12440	protein_coding	A20/AN1-like zinc finger family protein		0.15	0.67	-0.55	0.16	0.06	-0.69	3.11	3.63	3.81	3.72	0.83	0.13	0.69	-0.16	-2.27	-3.5	-3.13	-3.88	0.18	0.88	0.03	0.18	0.27	-0.11	0.52	-0.7	-0.09	-0.85	-1.22	-0.76	0	-0.61	-0.14	0.7	0.09	-0.15	-0.29	-0.85	-0.39	0.61	0.15	-0.47	0.267031	5.68903e-05	0.000318122
AT1G12450	AT1G12450	protein_coding	SNARE associated Golgi protein family		0.08	-0.31	0.56	0.07	-0.19	0.19	1.52	1.13	0.92	0.67	-0.28	0.2	-0.61	-0.48	-1.8	-0.93	-1.53	-1.15	0.36	-0.24	0.03	0.34	-0.12	-0.35	-0.39	0.48	-0.25	0.12	0.87	0.37	-0.02	0.12	-0.37	-0.6	-0.46	-0.33	-0.69	0.27	-0.23	-0.14	0.36	0.5	0.794522	0.232718	0.0361971
AT1G12460	AT1G12460	protein_coding	Leucine-rich repeat protein kinase family protein		0.51	1.82	4.54	0.66	1.38	3.64	-4.34	-3.03	-3.88	-3.16	-5.26	-1.23	-4.68	-1.71	-0.91	1.8	-0.81	1.45	-0.08	0.38	0.49	0.07	-0.06	-0.41	1.32	4.03	0.72	2.98	2.71	2.26	0.15	-0.45	-0.9	0.47	-0.13	0.57	-0.48	0.11	-0.35	0.6	1.05	0.45	0.0116548	5.30063e-07	3.14218e-11
AT1G12470	AT1G12470	protein_coding	zinc ion binding protein		-0.3	-0.67	-0.55	-0.26	-0.59	-0.65	0.77	0.4	0.45	0.11	0.12	-0.13	0.04	-0.35	-0.65	-0.53	-0.41	-0.46	0.22	-0.1	0.14	0.26	-0.03	0.04	-0.37	-0.25	-0.34	-0.39	0.12	-0.06	0.04	0.08	-0.1	-0.32	-0.29	-0.08	-0.22	0.24	0.07	-0.03	0.14	0.18	0.00714187	3.33942e-06	2.10529e-05
AT1G12480	AT1G12480	protein_coding	C4-dicarboxylate transporter/malic acid transport protein	OZS1	-0.22	1.01	-0.45	-0.24	1.32	0.03	-1.84	-0.61	-1.75	-0.19	0.6	0.37	0.6	0.88	2.44	0.99	2.36	1.06	-0.2	-0.11	-0.2	-0.22	0.2	0.28	1.23	-0.23	1.56	0.27	-1.46	-1.29	-0.03	0.31	0.48	0.09	0.42	0	0.5	-0.09	0.08	-0.34	-0.5	-0.16	0.515684	0.00642431	0.127086
AT1G12500	AT1G12500	protein_coding	Nucleotide-sugar transporter family protein		-0.36	1.18	2.96	-0.35	0.6	2.84	-4.1	-2.57	-3.33	-2.37	-4.65	-1.33	-4.61	-1.42	-0.55	1.23	-1.29	0.95	-0.04	0.73	-0.01	-0.04	0.16	-0.12	1.53	3.31	0.96	3.2	1.78	2.24	0	-0.58	-0.12	0.78	0.2	0.04	-0.08	-0.74	-0.28	0.58	0.12	-0.46	0.05133	8.78016e-06	2.25057e-10
AT1G12520	AT1G12520	protein_coding	copper chaperone for SOD1	CCS	-0.31	-0.55	0.17	-0.2	-0.49	0.26	1.26	1.02	1.25	0.95	-0.12	0.36	-0.01	0.45	-1.38	-0.66	-1.26	-0.5	-0.19	-0.2	-0.08	-0.08	-0.15	0.01	-0.24	0.48	-0.3	0.46	0.72	0.76	0.11	0.05	0.09	-0.01	-0.07	0.11	0.09	0.12	0.16	0.06	0.02	-0.04	0.0954816	0.00424301	0.316908
AT1G12530	AT1G12530	protein_coding	hypothetical protein		-0.32	-0.54	0.25	-0.1	-0.02	0.76	-0.4	-0.62	-0.72	-0.63	-0.65	-0.07	-0.84	0.03	-0.24	0.55	-0.12	0.66	-0.12	-0.43	-0.31	0.1	0.09	0.2	-0.21	0.58	0.08	0.87	0.79	0.78	0.22	0.52	0.51	-0.31	-0.01	-0.19	0.1	0.12	0.11	-0.3	-0.29	0.01	0.0542872	0.00264292	0.0976842
AT1G12550	AT1G12550	protein_coding	D-isomer specific 2-hydroxyacid dehydrogenase family protein	HPR3	-0.92	0.87	0.65	-0.73	0.35	0.91	-5.11	-3.32	-4.15	-3.06	-3.35	-1.78	-3.21	-1.56	1.76	1.54	0.94	1.5	-0.12	0.84	0.02	0.06	0.32	0.28	1.79	1.57	1.09	1.65	-0.22	0.56	0.18	-0.52	0.26	0.96	0.26	0.14	0.22	-0.83	-0.04	0.71	-0.08	-0.78	0.00286726	0.0259694	0.02453
AT1G12570	AT1G12570	protein_coding	Glucose-methanol-choline (GMC) oxidoreductase family protein		4.18	-2.06	6.74	3.66	0	4.05	-5.1	-11.34	-6.6	-10.25	-6.23	-3.67	-4.29	-3.89	-1.13	7.67	2.31	6.36	0.67	-0.83	2.61	0.15	1.23	-0.07	-6.24	2.56	-3.66	0.4	8.8	4.05	-0.53	2.06	-2.69	-1.5	1.09	1.94	-0.22	3.44	-1.31	-2.59	2.16	4.75	0.00083402	0.482608	0.00168886
AT1G12580	AT1G12580	protein_coding	phosphoenolpyruvate carboxylase-related kinase 1	PEPKR1	-0.24	0.26	-0.43	-0.12	0.16	-0.22	0.38	0.88	0.65	0.94	-0.28	-0.47	-0.24	-0.34	-0.66	-1.35	-0.9	-1.28	-0.04	0.23	0	0.08	0.14	0.2	0.5	-0.19	0.29	-0.1	-0.69	-0.39	0.11	-0.1	0.2	0.27	0.06	0.03	0.13	-0.23	0.06	0.21	-0.09	-0.3	0.0261837	0.0128107	0.00025359
AT1G12600	AT1G12600	protein_coding	UDP-N-acetylglucosamine (UAA) transporter family		0.93	0.16	0.68	1.74	-0.47	0.93	4.58	3.82	5.27	3.06	0.48	0.23	0.74	-0.06	-4.11	-3.59	-4.53	-3.13	-1.05	-0.37	-0.79	-0.25	-1	-0.54	-0.77	-0.25	-2.21	-0.81	0.52	1.4	0.81	-0.63	0.25	0.69	-0.75	0.27	-0.29	-0.42	0.46	1.44	0.56	-0.88	0.187934	0.726865	0.216592
AT1G12620	AT1G12620	protein_coding	Pentatricopeptide repeat (PPR) superfamily protein		0.3	0.45	1.73	0.34	0.02	1.31	-0.98	-0.82	-1.12	-1.44	-1.5	-0.07	-0.98	-0.02	-0.53	0.75	0.14	1.43	-0.09	-0.23	0.43	-0.04	-0.67	0.01	0.15	1.43	-0.33	0.96	1.28	1.29	0.05	-0.44	-0.42	-0.14	-0.62	0.52	0.05	0.67	0.68	0.48	0.47	-0.01	0.055876	0.00599754	5.46431e-09
AT1G12640	AT1G12640	protein_coding	MBOAT (membrane bound O-acyl transferase) family protein	LPLAT1	-0.96	-1.76	-2.33	-0.61	-1.19	-2.29	3.54	2.74	2.54	1.96	1.18	-0.19	1	-0.69	-2.36	-2.93	-1.55	-2.65	0.13	-0.87	-0.05	0.48	-0.3	-0.02	-0.8	-1.37	-0.58	-1.68	-0.57	-1.1	0.35	0.57	0.04	-1	-0.78	-0.18	-0.5	0.82	0.29	-0.22	0.31	0.53	3.11109e-06	2.00496e-09	6.41112e-11
AT1G12650	AT1G12650	protein_coding	rRNA biogenesis RRP36-like protein		0.37	0.26	0.04	0.27	0.1	-0.11	-0.01	-0.12	-0.06	-0.24	0.32	-0.01	0.15	-0.23	0.33	0.11	0.21	0.01	0.08	0.03	-0.09	-0.01	-0.13	-0.23	-0.11	-0.33	-0.18	-0.38	-0.22	-0.21	-0.1	-0.16	-0.15	-0.06	-0.12	-0.17	-0.22	-0.12	-0.1	0.06	0.05	-0.01	0.00438601	0.0286612	0.739143
AT1G12680	AT1G12680	protein_coding	phosphoenolpyruvate carboxylase-related kinase 2	PEPKR2	-0.2	0.22	-0.16	-0.12	0.19	0.03	1.62	2.05	1.95	2.26	-0.03	0.02	-0.03	0.12	-1.65	-2.03	-1.98	-2.14	-0.1	0.23	-0.1	-0.02	0.2	0.09	0.42	0.04	0.31	0.15	-0.38	-0.16	0.08	-0.03	0.19	0.33	0.22	0	0.11	-0.33	-0.11	0.11	-0.11	-0.22	0.131558	0.0774545	0.190426
AT1G12700	AT1G12700	protein_coding	RNA processing FACTOR	RPF1	0	0.77	1.46	0.06	0.9	1.69	-1.72	-0.95	-1.29	-0.45	-1.83	-0.37	-2.11	-0.48	-0.11	0.57	-0.82	-0.03	-0.15	0.27	-0.43	-0.09	0.4	-0.2	0.77	1.46	0.84	1.63	0.69	0.79	0.06	0.13	0.23	0.43	0.5	-0.28	-0.11	-0.71	-0.61	-0.07	-0.17	-0.1	1	0.0010758	1.01271e-06
AT1G12710	AT1G12710	protein_coding	phloem protein 2-A12	PP2-A12	-0.09	0.54	-0.43	-0.11	-0.19	-0.4	0.78	1.42	0.76	0.68	1.71	1.37	1.5	1.2	0.94	-0.04	0.73	0.52	0.04	0.03	-0.17	0.03	-0.71	-0.14	0.64	-0.34	-0.09	-0.3	-0.98	-0.21	-0.01	-0.74	0.03	-0.01	-0.74	-0.21	-0.17	-0.2	0.57	0.72	-0.04	-0.77	0.56799	0.00120391	0.00458587
AT1G12730	AT1G12730	protein_coding	GPI transamidase subunit PIG-U		-0.82	1.45	1.16	-0.57	1.29	1.15	-0.68	1.59	-0.43	1.43	-0.68	1.3	-1.03	0.68	0	-0.29	-0.6	-0.74	-0.07	0.18	-0.42	0.18	0.02	-0.44	2.27	1.98	1.86	1.72	-0.29	-0.14	0.25	-0.16	-0.01	0.25	-0.17	-0.35	-0.62	-0.6	-0.45	0.41	0.26	-0.15	0.00197262	5.62034e-06	3.4309e-05
AT1G12750	AT1G12750	protein_coding	RHOMBOID-like protein 6	RBL6	-0.18	2.01	1.28	-0.13	1.54	1.3	-1.61	0.58	-0.79	0.89	-1.9	-0.44	-1.58	-0.14	-0.3	-1.03	-0.79	-1.03	-0.22	0.6	0.11	-0.17	0.13	0.13	2.19	1.46	1.67	1.44	-0.73	-0.24	0.05	-0.47	0.02	0.82	0.3	0.33	0.3	-0.5	0	0.52	0.02	-0.5	0.145804	5.57922e-10	1.54008e-08
AT1G12760	AT1G12760	protein_coding	Zinc finger%2C C3HC4 type (RING finger) family protein		-0.79	-1.38	-1.53	-0.74	-1	-1.39	2.39	1.79	2.13	1.87	1.07	0.32	1.14	0.49	-1.32	-1.48	-0.99	-1.38	-0.07	-0.33	0	-0.02	0.05	0.14	-0.59	-0.75	-0.26	-0.65	-0.16	-0.39	0.05	0.38	0.14	-0.26	0.08	0.07	0.17	0.33	0.09	-0.33	-0.1	0.23	1.52327e-05	1.54931e-08	2.4438e-09
AT1G12770	AT1G12770	protein_coding	P-loop containing nucleoside triphosphate hydrolases superfamily protein	EMB1586	0.72	0.29	1.88	0.68	0.63	1.74	-1.57	-1.99	-1.63	-1.68	-1.3	-0.13	-1.13	-0.07	0.27	1.86	0.5	1.61	0.01	-0.04	0.18	-0.02	0.29	0.04	-0.42	1.17	-0.05	1.06	1.59	1.12	-0.03	0.33	-0.14	-0.06	0.31	0.17	0.06	0.23	-0.25	-0.37	0.11	0.47	0.00110318	0.121529	2.42408e-08
AT1G12775	AT1G12775	protein_coding	Pentatricopeptide repeat (PPR) superfamily protein		-0.02	1.2	0.1	-0.03	0.93	-0.24	-2.45	-1.23	-2.31	-1.35	0.44	0.56	-0.01	-0.22	2.89	1.79	2.3	1.13	0.26	0.4	-0.19	0.25	0.12	-0.54	1.22	0.12	0.96	-0.21	-1.1	-1.17	-0.01	-0.27	-0.34	0.14	-0.12	-0.45	-0.78	-0.59	-0.66	0.26	0.33	0.07	0.966534	0.00362439	0.744156
AT1G12780	AT1G12780	protein_coding	UDP-D-glucose/UDP-D-galactose 4-epimerase 1	UGE1	-0.12	1.28	-0.82	-0.22	1.16	-0.2	4.85	6.25	5.57	6.96	1.55	0.85	0.45	0.47	-3.3	-5.4	-5.12	-6.49	0.17	0.9	-0.93	0.07	0.78	-0.31	1.4	-0.7	1.39	0.02	-2.1	-1.36	-0.11	-0.12	0.62	0.72	0.71	-1.1	-0.38	-1.83	-1.09	0.01	-0.72	-0.74	0.550893	1.37377e-06	0.00012901
AT1G12790	AT1G12790	protein_coding	DNA ligase-like protein		0.22	0.21	0.8	0.38	0.25	-0.01	3.54	3.53	3.55	3.42	-0.21	0.37	-0.09	-0.48	-3.76	-3.16	-3.63	-3.9	0.27	0.27	0.39	0.42	0.31	-0.42	-0.02	0.58	-0.13	-0.4	0.6	-0.26	0.16	0.04	-0.82	0	-0.11	0.13	-0.85	0.12	-0.74	0.11	0.98	0.86	0.328009	0.241249	0.000477106
AT1G12800	AT1G12800	protein_coding	Nucleic acid-binding%2C OB-fold-like protein		-0.17	0.29	1.63	-0.05	0.37	1.46	-4.29	-3.83	-4.16	-3.74	-2.42	-0.62	-2.28	-0.77	1.87	3.21	1.88	2.97	0.04	0.17	0.18	0.16	0.24	0	0.46	1.8	0.42	1.5	1.34	1.09	0.12	0.07	-0.18	0.13	0.09	0.14	-0.15	0.01	-0.24	0.04	0.29	0.25	0.208582	0.0263687	1.53747e-09
AT1G12810	AT1G12810	protein_coding	proline-rich family protein		-0.35	-0.7	-1.75	-0.45	-0.81	-1.91	2.45	2.09	2.23	1.88	1.85	0.45	1.52	0.06	-0.59	-1.64	-0.71	-1.82	0.17	-0.05	-0.17	0.06	-0.16	-0.33	-0.35	-1.4	-0.35	-1.46	-1.05	-1.11	-0.1	-0.11	-0.16	-0.22	-0.22	-0.33	-0.39	-0.12	-0.17	0	0.06	0.06	0.0124194	1.46097e-05	4.41641e-10
AT1G12820	AT1G12820	protein_coding	auxin signaling F-box 3	AFB3	-0.08	0.02	0.32	-0.12	0.26	0.56	-0.68	-0.57	-0.93	-0.55	-0.97	-0.58	-1.09	-0.41	-0.3	0	-0.16	0.14	-0.1	-0.36	-0.22	-0.15	-0.12	0.02	0.1	0.39	0.38	0.68	0.29	0.3	-0.05	0.24	0.24	-0.26	0.02	-0.12	0.17	0.14	0.15	-0.28	-0.29	-0.01	0.523872	0.843847	0.00807385
AT1G12840	AT1G12840	protein_coding	vacuolar ATP synthase subunit C (VATC) / V-ATPase C subunit / vacuolar proton pump C subunit (DET3)	DET3	-0.34	-0.87	-0.82	-0.27	-0.64	-0.73	0.11	-0.41	-0.36	-0.72	0.24	-0.24	0.19	-0.27	0.13	0.17	0.55	0.46	0.09	-0.38	0.04	0.16	-0.16	0.13	-0.52	-0.48	-0.37	-0.46	0.04	-0.09	0.07	0.23	0.1	-0.47	-0.32	-0.05	-0.03	0.42	0.29	-0.16	-0.03	0.13	0.00384844	3.58735e-07	3.88554e-07
AT1G12845	AT1G12845	protein_coding	transmembrane protein		5.32	4.16	3.51	5.03	3.24	3.32	-1.58	-2.74	-2.66	-4.45	2.01	0.2	0.61	-1.11	3.59	2.94	3.27	3.34	0.22	-0.85	-1.18	-0.06	-1.77	-1.37	-1.16	-1.81	-1.79	-1.72	-0.65	0.08	-0.28	-0.92	-0.19	-1.08	-1.71	-1.4	-1.31	-0.32	0.4	0.63	-0.09	-0.73	3.69557e-07	7.03507e-05	7.92918e-07
AT1G12850	AT1G12850	protein_coding	Phosphoglycerate mutase family protein		0.26	0.55	-0.15	0.19	0.37	-0.21	-0.33	-0.04	0.08	0.25	0.01	-0.4	0.03	-0.38	0.35	-0.36	-0.05	-0.63	-0.01	0.4	0.01	-0.08	0.21	-0.06	0.29	-0.41	0.17	-0.41	-0.71	-0.58	-0.07	-0.19	-0.06	0.41	0.29	0.01	0.02	-0.4	-0.27	0.12	-0.01	-0.13	0.0110949	1.37959e-05	0.0932626
AT1G12860	AT1G12860	protein_coding	basic helix-loop-helix (bHLH) DNA-binding superfamily protein	SCRM2	1.25	2.57	3.98	1.3	1.98	3.35	-4.81	-3.49	-4.09	-3.41	-3.78	-1.05	-3.58	-1.52	1.03	2.44	0.51	1.88	0.03	0.74	0.23	0.07	0.15	-0.4	1.32	2.73	0.69	2.06	1.41	1.37	0.04	-0.59	-0.63	0.72	0.08	0.2	-0.48	-0.52	-0.56	0.63	0.67	0.04	2.47689e-05	6.93816e-08	1.18479e-10
AT1G12880	AT1G12880	protein_coding	nudix hydrolase homolog 12	NUDT12	-1.85	1.32	-0.34	-1.82	1.23	-0.34	-2.37	0.8	-2.51	0.54	-0.95	0.56	-0.62	0.86	1.42	-0.24	1.89	0.32	-0.43	-0.56	-0.09	-0.39	-0.65	-0.09	3.17	1.51	3.05	1.48	-1.66	-1.58	0.03	-0.08	0	-0.14	-0.25	0.33	0.3	0.47	0.56	0.12	0.03	-0.08	4.06861e-05	0.00074474	0.25706
AT1G12900	AT1G12900	protein_coding	glyceraldehyde 3-phosphate dehydrogenase A subunit 2	GAPA-2	-0.98	2.16	3.48	-0.68	1.31	3.19	-7.88	-4.74	-6.64	-4.65	-6.07	-1.61	-6.12	-2.25	1.81	3.13	0.52	2.4	-0.03	1.21	-0.09	0.27	0.36	-0.37	3.14	4.46	1.99	3.88	1.32	1.89	0.3	-0.85	-0.28	1.24	0.09	-0.06	-0.64	-1.29	-0.72	1.15	0.58	-0.57	0.00117625	3.94127e-07	1.96737e-09
AT1G12910	AT1G12910	protein_coding	Transducin/WD40 repeat-like superfamily protein	ATAN11	-0.19	0.44	0.27	-0.08	0.26	0.07	0.97	1.61	1.01	1.34	-0.07	0.39	-0.42	-0.28	-1.04	-1.22	-1.43	-1.62	0.2	0.23	-0.16	0.31	0.05	-0.35	0.63	0.46	0.33	0.14	-0.18	-0.19	0.12	-0.18	-0.2	0.03	-0.27	-0.35	-0.67	-0.39	-0.4	0.3	0.31	0.01	0.106433	0.000554893	0.0179878
AT1G12920	AT1G12920	protein_coding	eukaryotic release factor 1-2	ERF1-2	-0.01	0.41	0.09	0.02	0.26	0.11	-0.49	-0.07	-0.18	0.06	-0.48	-0.38	-0.47	-0.38	0.01	-0.31	-0.29	-0.44	-0.01	0.31	0.01	0.03	0.15	0.03	0.42	0.1	0.23	0.09	-0.32	-0.14	0.03	-0.16	0.02	0.31	0.13	0.01	0	-0.3	-0.12	0.19	0.01	-0.18	0.944251	0.000229453	0.310968
AT1G12930	AT1G12930	protein_coding	ARM repeat superfamily protein		-0.09	0.92	0.48	-0.09	0.77	0.42	-1.05	-0.04	-0.63	0.24	-0.68	-0.12	-0.71	-0.19	0.37	-0.08	-0.08	-0.43	0.14	0.57	0.12	0.14	0.42	0.06	1.01	0.56	0.86	0.51	-0.45	-0.35	-0.01	-0.15	-0.06	0.43	0.28	-0.02	-0.07	-0.45	-0.35	0.15	0.05	-0.1	0.573919	9.13005e-06	0.00262309
AT1G12940	AT1G12940	protein_coding	nitrate transporter2.5	NRT2.5	-1.73	3.6	-1.79	-0.21	4.22	-1.89	5.48	10.81	2.28	6.72	6.91	6.84	4.6	2.92	1.43	-3.97	2.32	-3.79	3.58	0.39	1.28	5.1	1.01	1.18	5.33	-0.06	4.43	-1.68	-5.39	-6.11	1.52	0.62	-0.1	-3.19	-4.09	-2.3	-3.92	0.89	0.17	0.9	1.62	0.72	0.310573	0.000499792	0.0240342
AT1G12970	AT1G12970	protein_coding	plant intracellular ras group-related LRR 3	PIRL3	-0.22	-1.05	-0.78	-0.51	-0.74	-0.53	2.72	1.89	2.52	2.3	1.38	0.82	0.92	0.9	-1.34	-1.08	-1.6	-1.4	0.11	-0.09	-0.35	-0.18	0.22	-0.1	-0.83	-0.56	-0.22	-0.02	0.27	0.2	-0.29	0.31	0.25	-0.2	0.41	-0.46	0.08	-0.26	-0.32	-0.61	-0.54	0.06	0.406902	0.000190898	0.00247883
AT1G12990	AT1G12990	protein_coding	beta-1%2C4-N-acetylglucosaminyltransferase family protein		-0.58	1.03	-0.47	-0.63	0.12	-0.63	-1.99	-0.37	-1.64	-0.88	-0.05	0.06	0.38	0.38	1.93	0.43	2.02	1.26	0.01	0.36	0.44	-0.04	-0.55	0.28	1.61	0.11	0.76	0	-1.5	-0.76	-0.05	-0.91	-0.16	0.35	-0.51	0.43	0.32	0.09	0.83	0.86	0.11	-0.74	0.0107077	0.000136214	0.0240627
AT1G13000	AT1G13000	protein_coding	transmembrane protein%2C putative (DUF707)		-0.42	-0.13	0	-0.47	-0.02	0.05	1.66	1.96	1.44	1.89	0.6	1.03	0.59	1.11	-1.06	-0.93	-0.85	-0.78	0.11	-0.1	0.11	0.07	0.01	0.16	0.29	0.43	0.45	0.52	0.13	0.07	-0.04	0.11	0.05	-0.22	-0.06	-0.01	0.09	0.21	0.15	-0.16	-0.09	0.06	0.00188703	0.234325	0.994078
AT1G13020	AT1G13020	protein_coding	eukaryotic initiation factor 4B2	EIF4B2	-0.16	-0.14	-0.25	-0.07	-0.06	-0.13	-0.88	-0.87	-0.56	-0.55	-0.33	-0.42	-0.1	-0.16	0.56	0.45	0.46	0.39	-0.03	0.29	0.2	0.05	0.37	0.31	0.02	-0.09	0.01	-0.06	-0.11	-0.07	0.09	0.07	0.12	0.33	0.31	0.23	0.26	-0.1	-0.05	0.01	-0.03	-0.04	0.183343	0.225803	0.0294282
AT1G13030	AT1G13030	protein_coding	sphere organelles protein-like protein		0.61	1.69	1.43	0.28	1.48	1.25	-4.27	-3.2	-3.62	-2.42	-0.53	0.29	-0.22	0.75	3.74	3.48	3.4	3.17	0.01	0.66	0.32	-0.32	0.45	0.14	1.08	0.82	1.2	0.97	-0.26	-0.23	-0.33	-0.21	-0.18	0.65	0.77	0.31	0.46	-0.34	-0.31	-0.12	-0.15	-0.03	0.00295984	2.17108e-06	3.55112e-07
AT1G13040	AT1G13040	protein_coding	Pentatricopeptide repeat (PPR-like) superfamily protein		0.55	0.2	1.18	0.59	0.57	0.98	-0.11	-0.46	-0.06	-0.09	0.71	1.34	0.68	1.07	0.82	1.8	0.74	1.16	0.15	0.2	0.13	0.2	0.57	-0.06	-0.35	0.63	-0.03	0.39	0.98	0.42	0.05	0.37	-0.19	0.05	0.37	-0.03	-0.26	-0.07	-0.64	-0.33	0.24	0.57	0.0604614	0.498524	0.00016001
AT1G13050	AT1G13050	protein_coding	proline-rich receptor-like kinase		1.7	1.67	1.58	1.51	1.47	1.89	-0.3	-0.33	-0.27	-0.31	1.45	1.32	0.65	1.04	1.75	1.66	0.92	1.34	0.19	0.21	-0.61	-0.01	0.02	-0.3	-0.03	-0.12	-0.03	0.39	-0.09	0.42	-0.2	-0.2	0.31	0.03	0.03	-0.8	-0.29	-0.82	-0.31	0	-0.51	-0.51	3.33131e-05	3.7808e-05	1.38817e-05
AT1G13060	AT1G13060	protein_coding	20S proteasome beta subunit E1	PBE1	-0.03	-0.21	-1.39	0.05	-0.23	-1.14	0.65	0.47	0.87	0.59	1.7	0.35	1.62	0.43	1.06	-0.12	0.75	-0.16	0.08	0.3	-0.01	0.16	0.28	0.24	-0.18	-1.36	-0.28	-1.19	-1.18	-0.91	0.08	-0.02	0.25	0.22	0.12	-0.09	0.08	-0.31	-0.04	0.1	-0.17	-0.27	0.843044	0.146808	5.31719e-08
AT1G13080	AT1G13080	protein_coding	cytochrome P450%2C family 71%2C subfamily B%2C polypeptide 2	CYP71B2	-1.91	-0.81	0.31	-1.69	-0.37	0.17	-3.17	-2.07	-3.68	-2.36	-4.26	-2.04	-4.34	-2.48	-1.08	0.03	-0.66	-0.12	-0.01	-0.52	-0.09	0.2	-0.08	-0.23	1.1	2.21	1.33	1.86	1.11	0.53	0.21	0.44	-0.14	-0.51	-0.29	-0.08	-0.44	0.43	-0.15	-0.23	0.35	0.58	6.65134e-07	0.00196319	0.171759
AT1G13090	AT1G13090	protein_coding	cytochrome P450%2C family 71%2C subfamily B%2C polypeptide 28	CYP71B28	-0.96	-0.36	-0.03	-0.91	-0.18	0.38	-1.73	-1.14	-2.26	-1.53	-0.81	0.13	-0.97	0.32	0.92	1.26	1.29	1.85	-0.17	-0.7	-0.34	-0.12	-0.52	0.07	0.59	0.93	0.73	1.3	0.34	0.57	0.05	0.18	0.41	-0.53	-0.39	-0.17	0.2	0.36	0.59	-0.14	-0.36	-0.23	5.73173e-06	0.0138919	0.855955
AT1G13100	AT1G13100	protein_coding	cytochrome P450%2C family 71%2C subfamily B%2C polypeptide 29	CYP71B29	-1.72	-0.75	-0.41	-1.7	-0.35	-0.24	-0.06	0.91	-0.44	0.91	-0.97	0.34	-1.14	0.32	-0.91	-0.57	-0.7	-0.59	0.16	-0.21	-0.01	0.19	0.19	0.17	0.97	1.31	1.35	1.46	0.34	0.11	0.02	0.4	0.17	-0.37	0	-0.17	-0.02	0.2	-0.02	-0.38	-0.15	0.22	1.05844e-06	0.0012384	0.0402726
AT1G13110	AT1G13110	protein_coding	cytochrome P450%2C family 71 subfamily B%2C polypeptide 7	CYP71B7	-2.46	-2.28	-0.6	-2.25	-1.9	-0.64	1.52	1.71	0.96	1.31	-0.83	1.03	-0.67	0.94	-2.35	-0.68	-1.63	-0.37	0.08	-0.48	0.23	0.29	-0.11	0.2	0.18	1.86	0.35	1.61	1.67	1.27	0.21	0.37	-0.03	-0.56	-0.4	0.16	-0.09	0.72	0.31	-0.16	0.24	0.4	2.53089e-07	1.477e-07	0.0164656
AT1G13120	AT1G13120	protein_coding	nucleoporin GLE1-like protein	GLE1	0.29	0.36	0.24	0.08	0.53	0.02	0.22	0.29	0.03	0.48	0.61	0.56	0.46	0.41	0.39	0.27	0.44	-0.08	0.24	0.05	0.1	0.03	0.23	-0.12	0.07	-0.05	0.46	-0.06	-0.12	-0.52	-0.21	0.18	-0.22	-0.19	0.2	-0.14	-0.15	0.05	-0.35	-0.39	0.01	0.4	0.052076	0.0149395	0.0798616
AT1G13130	AT1G13130	protein_coding	Cellulase (glycosyl hydrolase family 5) protein		5.01	-7.13	-5.4	3.45	0	0	6.33	-5.81	0.28	-3.17	6.36	-4.06	0.28	-3.17	0.03	1.75	0	0	-0.15	-6.19	-6.22	-1.71	0.93	-0.82	-12.14	-10.41	-3.45	-3.45	1.73	0	-1.56	7.13	5.4	-6.05	2.64	-6.07	0.89	-0.03	-1.75	-8.69	-6.96	1.73	0.0906008	0.0200236	0.0317998
AT1G13140	AT1G13140	protein_coding	cytochrome P450%2C family 86%2C subfamily C%2C polypeptide 3	CYP86C3	1.76	2.04	2.98	0.97	2.8	2.87	-0.36	-0.08	-1.3	0.53	-1.41	-0.19	-1.52	0.38	-1.05	-0.11	-0.21	-0.15	0.37	-0.57	0.26	-0.42	0.19	0.16	0.28	1.21	1.83	1.9	0.93	0.06	-0.79	0.76	-0.11	-0.94	0.61	-0.11	0.58	0.83	-0.04	-1.55	-0.68	0.87	4.59617e-05	5.87124e-06	1.23595e-07
AT1G13143	AT1G13143	protein_coding	hypothetical protein		2.52	2.35	6.5	2.87	0.73	2.04	-0.72	-0.89	2.33	0.19	-4.14	-0.17	-2.38	-3.21	-3.42	0.72	-4.71	-3.4	-0.33	2.73	1.44	0.02	1.1	-3.02	-0.17	3.98	-2.14	-0.83	4.14	1.31	0.35	-1.63	-4.46	3.06	1.08	1.77	-3.04	-1.29	-4.12	1.98	4.81	2.83	0.108213	0.064212	0.000695753
AT1G13150	AT1G13150	protein_coding	cytochrome P450%2C family 86%2C subfamily C%2C polypeptide 4	CYP86C4	0.73	2.67	2.27	0.4	1.44	2.13	0.11	2.05	1.47	2.52	-1	0.54	-1.69	0.04	-1.11	-1.51	-3.16	-2.48	0.19	1.56	-0.49	-0.13	0.33	-0.63	1.94	1.54	1.04	1.73	-0.4	0.69	-0.33	-1.23	-0.14	1.37	0.47	-0.69	-0.5	-2.05	-0.97	0.9	-0.19	-1.09	0.105853	7.42145e-06	4.55279e-05
AT1G13160	AT1G13160	protein_coding	ARM repeat superfamily protein		0.49	0.67	0.39	0.45	0.26	0.16	-1.99	-1.81	-1.66	-1.85	-0.05	-0.16	0.14	-0.15	1.93	1.65	1.8	1.7	0.1	0.42	0.29	0.05	0.01	0.06	0.18	-0.11	-0.18	-0.29	-0.28	-0.1	-0.05	-0.41	-0.23	0.32	-0.04	0.19	0.01	-0.13	0.05	0.36	0.18	-0.18	0.00116656	8.18272e-05	0.00429461
AT1G13170	AT1G13170	protein_coding	OSBP(oxysterol binding protein)-related protein 1D	ORP1D	0.51	2.87	2.19	0.54	1.83	2.13	-4.71	-2.36	-4.6	-3.32	-2.33	-0.65	-2.27	-0.69	2.39	1.71	2.33	2.63	0.06	0.17	0.12	0.09	-0.87	0.06	2.36	1.68	1.28	1.58	-0.68	0.3	0.03	-1.05	-0.06	0.11	-0.96	0.06	-0.03	-0.06	0.93	1.08	0.09	-0.98	0.00796348	3.59199e-09	3.22212e-09
AT1G13180	AT1G13180	protein_coding	Actin-like ATPase superfamily protein	DIS1	0.78	-0.79	0.23	0.45	-1.34	-0.07	2.15	0.58	1.98	0.18	1.21	0.66	1.13	0.61	-0.94	0.08	-0.84	0.43	0.34	0.17	0.27	0.02	-0.38	-0.03	-1.56	-0.55	-1.79	-0.52	1.02	1.28	-0.32	-0.55	-0.3	-0.17	-0.4	-0.08	-0.05	0.1	0.35	0.23	-0.03	-0.26	0.00523564	0.00240393	0.301912
AT1G13190	AT1G13190	protein_coding	RNA-binding (RRM/RBD/RNP motifs) family protein		-0.03	0.43	0.45	0.08	0.35	0.5	1.43	1.9	1.9	2.18	-0.26	0.22	-0.06	0.36	-1.69	-1.68	-1.97	-1.82	0.07	0.55	0.28	0.19	0.47	0.33	0.47	0.48	0.27	0.42	0.02	0.15	0.11	-0.08	0.05	0.47	0.28	0.2	0.14	-0.27	-0.14	0.19	0.06	-0.13	0.836999	0.00328433	0.00239578
AT1G13195	AT1G13195	protein_coding	RING/U-box superfamily protein		-0.36	-0.83	-1.47	-0.06	-0.82	-1.59	1.64	1.18	1.45	0.69	1.8	0.69	1.49	-0.03	0.16	-0.48	0.05	-0.73	0.11	-0.09	-0.2	0.41	-0.08	-0.32	-0.47	-1.11	-0.76	-1.53	-0.64	-0.77	0.3	0.01	-0.12	-0.2	-0.48	-0.31	-0.72	-0.11	-0.24	0.29	0.42	0.13	0.0538895	8.87539e-05	1.15122e-07
AT1G13210	AT1G13210	protein_coding	autoinhibited Ca2+/ATPase II	ACA.l	-0.76	-2.43	-0.53	-0.62	-2.2	-1.04	5.62	3.95	4.43	2.85	2.69	2.92	2.74	2.33	-2.92	-1.03	-1.69	-0.52	0.39	-0.8	0.43	0.52	-0.58	-0.07	-1.67	0.23	-1.57	-0.41	1.9	1.16	0.13	0.23	-0.51	-1.19	-1.09	0.05	-0.59	1.24	0.5	-0.09	0.64	0.73	0.0112317	1.35787e-07	0.0409936
AT1G13220	AT1G13220	protein_coding	nuclear matrix constituent protein-like protein	LINC2	0.79	1.75	1.91	0.62	1.5	1.74	-1.24	-0.28	-0.96	-0.08	-1.27	-0.14	-1.02	0.1	-0.03	0.14	-0.06	0.17	-0.09	0.19	0.16	-0.26	-0.06	-0.02	0.96	1.13	0.88	1.12	0.17	0.24	-0.17	-0.25	-0.18	0.28	0.2	0.25	0.24	-0.03	0.04	0.08	0.01	-0.07	0.000170555	2.9525e-08	4.84965e-09
AT1G13230	AT1G13230	protein_coding	Leucine-rich repeat (LRR) family protein		3.83	6.99	6.54	3.66	5.72	4.82	-3.31	-0.15	-2.9	-0.84	-2.06	0.65	-2.99	-1.84	1.25	0.8	-0.1	-1	-0.01	0.4	-0.95	-0.19	-0.88	-2.67	3.16	2.71	2.05	1.16	-0.45	-0.9	-0.17	-1.27	-1.72	0.41	-0.69	-0.93	-2.49	-1.35	-1.8	1.1	1.55	0.45	0.0198084	0.00387369	0.00243396
AT1G13245	AT1G13245	protein_coding	ROTUNDIFOLIA like 17	RTFL17	-1.25	-0.42	0.23	-1.26	-0.36	0.04	1.89	2.73	1.37	2.27	-0.49	0.99	-0.67	0.63	-2.38	-1.73	-2.05	-1.65	0.07	-0.45	-0.11	0.06	-0.39	-0.31	0.83	1.49	0.9	1.3	0.65	0.4	-0.01	0.06	-0.19	-0.52	-0.45	-0.18	-0.37	0.34	0.08	-0.07	0.19	0.25	2.72444e-05	0.0450382	0.240845
AT1G13250	AT1G13250	protein_coding	galacturonosyltransferase-like 3	GATL3	0	3.82	5.04	0.01	2.57	4.85	-8.84	-5.02	-6.35	-3.79	-6.61	-1.57	-6.55	-1.71	2.23	3.46	-0.2	2.08	-0.01	2.48	0.05	0	1.23	-0.14	3.82	5.05	2.56	4.84	1.22	2.28	0.01	-1.25	-0.19	2.5	1.24	0.06	-0.14	-2.43	-1.38	1.26	0.2	-1.06	1	1.8124e-05	2.35984e-09
AT1G13260	AT1G13260	protein_coding	related to ABI3/VP1 1	RAV1	-1.91	-0.97	0.16	-1.53	-1.24	-0.04	1.37	2.31	2.03	2.32	-1.42	0.65	-0.51	0.98	-2.79	-1.66	-2.53	-1.34	-0.34	0.32	0.57	0.04	0.05	0.38	0.94	2.07	0.29	1.49	1.12	1.2	0.38	-0.27	-0.2	0.66	0.01	0.91	0.34	0.25	0.33	0.65	0.58	-0.08	1.18125e-06	0.000291617	0.477182
AT1G13270	AT1G13270	protein_coding	methionine aminopeptidase 1B	MAP1C	0.7	0.35	1.19	0.53	0.15	1.13	-0.14	-0.49	0.02	-0.37	0.42	0.91	0.49	1.09	0.56	1.4	0.47	1.45	0.08	0.23	0.14	-0.09	0.03	0.09	-0.35	0.49	-0.39	0.6	0.84	0.99	-0.17	-0.2	-0.06	0.15	0.12	0.06	0.18	-0.09	0.06	0.03	-0.11	-0.15	0.0017452	0.0712864	4.91291e-06
AT1G13280	AT1G13280	protein_coding	allene oxide cyclase 4	AOC4	-0.16	1.33	1.4	-0.19	0.82	1.56	-1.17	0.31	-0.82	0.19	-1.99	-0.43	-2.53	-0.79	-0.81	-0.74	-1.71	-0.98	0.38	0.73	-0.17	0.34	0.22	-0.02	1.49	1.56	1.01	1.75	0.07	0.73	-0.03	-0.51	0.16	0.35	-0.12	-0.55	-0.36	-0.9	-0.24	0.48	-0.19	-0.67	0.272198	7.80444e-08	2.75897e-08
AT1G13310	AT1G13310	protein_coding	Endosomal targeting BRO1-like domain-containing protein		-2.4	-2.35	0.86	-4.49	-5.9	-0.13	5.39	5.44	10.2	8.78	4.75	8.02	8.59	12.95	-0.63	2.58	-1.6	4.17	-3.32	1.49	0.52	-5.4	-2.06	-0.47	0.06	3.27	-1.42	4.36	3.21	5.78	-2.08	-3.55	-0.99	4.81	3.34	3.84	4.93	-0.97	1.59	1.47	-1.09	-2.57	0.132208	0.0219982	0.276385
AT1G13320	AT1G13320	protein_coding	protein phosphatase 2A subunit A3	PP2AA3	-0.27	0.41	-0.48	-0.2	0.25	-0.56	0.41	1.09	0.53	0.98	0.19	-0.02	0.04	-0.32	-0.22	-1.11	-0.5	-1.3	0.21	0.33	0.05	0.28	0.17	-0.02	0.68	-0.21	0.45	-0.36	-0.89	-0.8	0.07	-0.16	-0.07	0.12	-0.11	-0.15	-0.3	-0.28	-0.19	0.23	0.15	-0.09	0.00721808	0.000208905	3.24339e-05
AT1G13330	AT1G13330	protein_coding	Tat-binding protein 1(Tbp-1)-interacting protein (TBPIP)	AHP2	2.2	-0.08	2.66	2.03	-0.74	2.15	0.84	-1.44	-1.04	-3.82	0.13	0.58	0.41	0.53	-0.72	2.02	1.45	4.34	0.23	-1.65	0.52	0.06	-2.32	0.01	-2.28	0.45	-2.78	0.12	2.74	2.89	-0.17	-0.67	-0.51	-1.88	-2.38	0.28	-0.05	2.17	2.32	0.5	0.34	-0.16	0.00200468	0.913902	0.000103177
AT1G13340	AT1G13340	protein_coding	Regulator of Vps4 activity in the MVB pathway protein		-1.78	-3.95	-2.6	-1.63	-3.92	-2.7	6.55	4.38	5.77	3.48	5.32	4.5	4.68	3.61	-1.22	0.13	-1.1	0.13	0.78	0.01	0.13	0.93	0.04	0.04	-2.17	-0.82	-2.29	-1.06	1.35	1.23	0.15	0.03	-0.09	-0.77	-0.89	-0.65	-0.89	0.13	0.01	0.12	0.24	0.12	0.0143488	2.73893e-06	0.00010625
AT1G13350	AT1G13350	protein_coding	Protein kinase superfamily protein		0.62	-0.09	0.64	0.47	0.1	0.33	0.91	0.19	0.85	0.48	-0.3	-0.28	-0.06	-0.2	-1.21	-0.47	-0.91	-0.68	-0.07	-0.12	0.17	-0.22	0.07	-0.14	-0.72	0.02	-0.38	-0.14	0.73	0.23	-0.15	0.19	-0.31	-0.06	0.29	0.24	0.08	0.29	-0.21	-0.34	0.16	0.5	2.03069e-05	0.351262	5.84318e-06
AT1G13360	AT1G13360	protein_coding	hypothetical protein		-1.04	-2.07	-1.43	-0.85	-1.56	-0.72	1.76	0.74	1.55	0.83	1.52	1.13	1.77	1.89	-0.24	0.4	0.22	1.06	-0.34	-0.56	-0.09	-0.15	-0.06	0.61	-1.03	-0.39	-0.72	0.12	0.64	0.84	0.19	0.5	0.7	-0.21	0.1	0.25	0.76	0.46	0.66	-0.31	-0.51	-0.2	2.35608e-05	8.47347e-09	2.45831e-07
AT1G13380	AT1G13380	protein_coding	sodium/hydrogen exchanger (DUF1218)		0.33	0.86	1.28	0.21	0.13	1	-0.3	0.22	0.55	0.47	-1.21	-0.27	-1.56	-0.77	-0.91	-0.49	-2.1	-1.24	0.18	1.03	-0.16	0.06	0.31	-0.44	0.53	0.94	-0.08	0.79	0.42	0.87	-0.12	-0.73	-0.27	0.85	0.24	-0.35	-0.5	-1.2	-0.74	0.61	0.15	-0.45	0.075554	0.000121081	1.5559e-06
AT1G13390	AT1G13390	protein_coding	translocase subunit seca		-0.58	-0.32	-0.94	-0.57	-0.28	-0.99	2.67	2.94	2.68	2.97	1.22	0.86	1.27	0.85	-1.46	-2.08	-1.4	-2.12	-0.13	-0.12	-0.07	-0.12	-0.08	-0.12	0.26	-0.36	0.3	-0.42	-0.62	-0.72	0.01	0.04	-0.05	0	0.04	0.06	0	0.05	-0.04	-0.03	0.06	0.09	0.000819275	0.0257437	2.54983e-06
AT1G13410	AT1G13410	protein_coding	Tetratricopeptide repeat (TPR)-like superfamily protein		1.14	1.06	2.57	0.14	0.96	1.65	-1.63	-1.71	-0.28	0.54	0.69	2.11	1.28	2.79	2.31	3.82	1.56	2.25	-0.14	1.21	0.46	-1.14	1.11	-0.46	-0.08	1.42	0.82	1.51	1.51	0.69	-1.01	-0.1	-0.92	1.35	2.25	0.6	0.68	-0.75	-1.57	-0.9	-0.09	0.82	0.00284519	0.0106111	1.35202e-07
AT1G13440	AT1G13440	protein_coding	glyceraldehyde-3-phosphate dehydrogenase C2	GAPC2	-0.32	2.62	0.3	-0.13	1.93	0.5	-3.67	-0.73	-2.28	-0.22	-1.05	-0.43	-0.82	-0.19	2.62	0.3	1.46	0.03	-0.17	1.21	0.05	0.02	0.52	0.25	2.94	0.62	2.06	0.63	-2.32	-1.43	0.19	-0.69	0.2	1.39	0.5	0.23	0.24	-1.16	-0.27	0.88	-0.01	-0.89	0.0762903	1.3178e-09	0.0729212
AT1G13450	AT1G13450	protein_coding	Homeodomain-like superfamily protein	GT-1	-0.34	0.16	-0.07	-0.35	0.03	0.02	1.02	1.53	1.37	1.75	-0.26	0.01	-0.28	0.09	-1.29	-1.52	-1.65	-1.65	0.12	0.46	0.1	0.11	0.33	0.19	0.51	0.28	0.38	0.37	-0.23	-0.01	-0.01	-0.13	0.09	0.34	0.22	-0.02	0.08	-0.36	-0.14	0.13	-0.1	-0.22	0.00336368	0.0981941	0.492533
AT1G13460	AT1G13460	protein_coding	Protein phosphatase 2A regulatory B subunit family protein		-0.68	-1.13	0.03	-0.49	-0.88	-0.29	0.66	0.21	-0.18	-0.57	-0.92	-0.21	-0.62	-0.43	-1.58	-0.42	-0.45	0.14	0.06	-0.77	0.36	0.25	-0.52	0.04	-0.45	0.71	-0.39	0.2	1.15	0.59	0.19	0.25	-0.32	-0.83	-0.78	0.3	-0.22	1.13	0.56	-0.05	0.51	0.56	0.000585215	2.15918e-06	0.872109
AT1G13470	AT1G13470	protein_coding	hypothetical protein (DUF1262)		-6.91	1.58	1.49	-3.6	0.3	0.5	-3.03	5.46	-1.35	2.55	0.44	8.84	1.35	5.46	3.47	3.38	2.7	2.9	-0.35	1.34	0.56	2.96	0.05	-0.42	8.49	8.4	3.9	4.11	-0.09	0.21	3.31	-1.29	-0.99	1.68	-2.91	0.91	-3.38	-0.77	-0.47	4.59	4.29	-0.3	6.19752e-06	0.0791737	0.0350616
AT1G13480	AT1G13480	protein_coding	hypothetical protein (DUF1262)		-4.21	-2.36	0.78	-4.43	-2.63	0.1	9.15	11	9.67	11.47	6.2	11.19	7.46	11.99	-2.95	0.19	-2.21	0.53	-0.02	0.5	1.25	-0.24	0.23	0.57	1.85	4.99	1.8	4.53	3.14	2.74	-0.22	-0.27	-0.68	0.52	0.47	1.26	0.8	0.74	0.33	0.05	0.46	0.41	0.115034	0.00299958	0.213903
AT1G13490	AT1G13490	protein_coding	hypothetical protein (DUF1262)		0	-3.68	-3.55	0	-2.87	-1.59	7.9	4.22	4.19	1.32	3.7	0.15	2.66	1.07	-4.2	-4.07	-1.53	-0.25	0	-3.71	-1.04	0	-2.9	0.93	-3.68	-3.55	-2.87	-1.59	0.13	1.28	0	0.81	1.96	-3.71	-2.9	-1.04	0.93	2.67	3.83	-0.81	-1.96	-1.15	1	0.0168214	0.0528546
AT1G13520	AT1G13520	protein_coding	hypothetical protein (DUF1262)		-5.72	-5.02	-5.22	-0.45	-4.86	-5.26	14.6	15.3	13.69	9.29	10.88	11.38	11.99	7.18	-3.72	-3.92	-1.7	-2.1	-1.21	-2.12	-0.1	4.06	-1.95	-0.14	0.7	0.5	-4.41	-4.81	-0.2	-0.4	5.27	0.16	-0.04	-0.91	-6.01	1.11	-4.2	2.02	1.82	5.11	5.31	0.2	0.30486	8.32503e-05	6.8382e-05
AT1G13530	AT1G13530	protein_coding	hypothetical protein (DUF1262)		-4.52	-0.61	-0.66	-2.25	-1.44	0.03	4.38	8.29	10.5	11.31	1.15	5.01	6.55	8.83	-3.22	-3.28	-3.95	-2.48	-5.42	0.7	-0.02	-3.15	-0.13	0.67	3.91	3.85	0.81	2.28	-0.06	1.47	2.27	-0.83	0.7	6.12	3.02	5.4	3.82	-0.72	0.8	3.1	1.58	-1.53	0.0048264	0.232656	0.315949
AT1G13540	AT1G13540	protein_coding	hypothetical protein (DUF1262)		-2.7	-0.64	0.13	-1.43	-1.44	0.64	3.03	5.09	2.79	2.79	0.94	3.77	-0.1	1.98	-2.09	-1.32	-2.89	-0.81	1.1	0.86	0.06	2.37	0.06	0.57	2.06	2.84	-0.01	2.08	0.78	2.08	1.27	-0.79	0.51	-0.24	-2.3	-1.04	-1.8	-0.8	0.51	2.06	0.76	-1.3	0.0162194	0.377198	0.865699
AT1G13550	AT1G13550	protein_coding	hypothetical protein (DUF1262)		-7.06	-3.74	0.01	-2.6	-2.7	-1.06	8.31	11.63	3.18	3.08	5.15	12.22	1.84	3.39	-3.16	0.59	-1.34	0.3	4.64	-0.49	1.33	9.1	0.55	0.27	3.32	7.06	-0.1	1.55	3.75	1.64	4.46	1.04	-1.06	-5.13	-8.55	-3.31	-8.83	1.82	-0.28	3.42	5.52	2.1	0.00224403	0.00110531	0.997504
AT1G13560	AT1G13560	protein_coding	aminoalcoholphosphotransferase 1	AAPT1	-0.24	0.09	0.22	-0.2	0.04	-0.22	-1.17	-0.83	-1.29	-1.04	-0.63	-0.17	-0.47	-0.48	0.54	0.67	0.82	0.56	0.11	-0.02	0.27	0.15	-0.06	-0.17	0.33	0.46	0.25	-0.01	0.13	-0.26	0.04	-0.04	-0.44	-0.13	-0.21	0.16	-0.32	0.29	-0.11	0.08	0.48	0.39	0.0872115	0.52863	0.101001
AT1G13570	AT1G13570	protein_coding	F-box/RNI-like superfamily protein		0.85	0.63	0.82	0.61	0.27	0.23	0.93	0.71	0.71	0.37	-0.04	-0.06	-0.2	-0.59	-0.97	-0.77	-0.91	-0.95	0.16	-0.06	0	-0.07	-0.42	-0.6	-0.22	-0.02	-0.34	-0.38	0.19	-0.04	-0.23	-0.36	-0.59	-0.22	-0.35	-0.16	-0.52	0.06	-0.18	0.12	0.36	0.23	0.000422182	0.00252779	0.000235692
AT1G13580	AT1G13580	protein_coding	LAG1 longevity assurance-like protein	LAG13	0.23	-1.25	0.34	0.2	-0.62	-0.09	0.86	-0.61	-0.68	-1.51	-0.13	-0.01	-0.57	-0.86	-0.99	0.6	0.11	0.64	0.1	-1.44	-0.33	0.08	-0.81	-0.77	-1.48	0.12	-0.83	-0.3	1.6	0.53	-0.02	0.63	-0.44	-1.54	-0.89	-0.44	-0.85	1.1	0.04	-0.65	0.41	1.06	0.407344	0.00014079	0.165958
AT1G13590	AT1G13590	protein_coding	phytosulfokine 1 precursor	PSK1	0	2.29	-2.17	0	0.09	0.15	5.24	7.53	6.43	6.52	3.44	1.27	-0.08	0.08	-1.8	-6.25	-6.51	-6.45	0	1.19	-3.52	0	-1	-1.2	2.29	-2.17	0.09	0.15	-4.46	0.06	0	-2.2	2.32	1.19	-1	-3.52	-1.2	-4.71	-0.19	2.2	-2.32	-4.52	1	0.117778	0.28866
AT1G13608	AT1G13608	protein_coding	Defensin-like (DEFL) family protein		3.57	0	0	3.5	0	0	-6.89	-10.46	-6.28	-9.79	-6.89	-10.46	-6.28	-9.79	0	0	0	0	-0.61	0	0	-0.68	0	0	-3.57	-3.57	-3.5	-3.5	0	0	-0.07	0	0	0.61	0.68	0.61	0.68	0	0	-0.07	-0.07	0	0.00684822	1	1
AT1G13609	AT1G13609	protein_coding	Defensin-like (DEFL) family protein		2.67	0	0	1.88	0	0	-11.47	-14.14	-11.58	-13.45	-11.47	-14.14	-11.58	-13.45	0	0	0	0	0.1	0	0	-0.69	0	0	-2.67	-2.67	-1.88	-1.88	0	0	-0.8	0	0	-0.1	0.69	-0.1	0.69	0	0	-0.8	-0.8	0	0.000174736	1	1
AT1G13630	AT1G13630	protein_coding	Tetratricopeptide repeat (TPR)-like superfamily protein		0.3	1.42	1.18	0.11	1.71	1.02	-2.77	-1.65	-2.69	-1.08	-0.09	0.79	-0.38	0.53	2.68	2.44	2.31	1.61	0.3	0.39	0.02	0.11	0.68	-0.14	1.12	0.88	1.61	0.91	-0.24	-0.69	-0.19	0.29	-0.16	0.09	0.57	-0.29	-0.25	-0.37	-0.82	-0.48	-0.03	0.45	0.188508	3.56196e-05	2.35229e-05
AT1G13640	AT1G13640	protein_coding	Phosphatidylinositol 3- and 4-kinase family protein		-0.24	0.58	0.65	-0.16	0.1	0.53	0.02	0.84	0.99	1.25	-1.05	-0.15	-0.44	0.25	-1.06	-0.99	-1.43	-1	-0.26	0.72	0.35	-0.18	0.23	0.22	0.82	0.9	0.26	0.69	0.07	0.43	0.08	-0.48	-0.13	0.98	0.41	0.61	0.4	-0.37	-0.01	0.56	0.21	-0.36	0.075776	0.000223159	6.03247e-05
AT1G13650	AT1G13650	protein_coding	hypothetical protein		-0.8	-3.07	4.45	-0.97	-2.13	5.09	-13.15	-15.42	-11.05	-12.2	-10.78	-5.53	-11.22	-5.16	2.37	9.89	-0.17	7.04	-0.12	1.98	-0.56	-0.29	2.93	0.08	-2.27	5.26	-1.15	6.06	7.52	7.21	-0.17	0.95	0.64	2.1	3.22	-0.44	0.36	-2.54	-2.85	-1.11	-0.8	0.31	0.0865114	0.424014	4.53821e-06
AT1G13670	AT1G13670	protein_coding	hypothetical protein		2.78	7.76	6.38	3.01	6.31	4.55	-4.26	0.71	-1.6	1.7	-3.61	-0.02	-1.38	0.16	0.65	-0.73	0.22	-1.54	-0.44	2.22	1.8	-0.21	0.77	-0.04	4.98	3.6	3.3	1.54	-1.38	-1.76	0.23	-1.45	-1.83	2.66	0.99	2.24	0.18	-0.43	-0.81	1.68	2.06	0.38	0.0436573	0.000227464	0.000531839
AT1G13690	AT1G13690	protein_coding	ATPase E1	ATE1	0.2	1.32	0.33	0.21	1.03	0.76	-0.38	0.73	0.25	1.07	-0.18	-0.05	-0.44	0.11	0.2	-0.78	-0.69	-0.96	-0.08	0.56	-0.34	-0.07	0.26	0.08	1.11	0.13	0.82	0.55	-0.98	-0.27	0	-0.29	0.42	0.63	0.34	-0.26	0.15	-0.9	-0.18	0.29	-0.42	-0.71	0.140934	5.05151e-08	0.0133766
AT1G13700	AT1G13700	protein_coding	6-phosphogluconolactonase 1	PGL1	0.08	0.66	0.67	-0.09	0.35	0.41	4.38	4.96	4.46	4.9	-0.55	0.04	-1.8	-1.3	-4.93	-4.93	-6.25	-6.2	0.25	0.33	-0.99	0.08	0.02	-1.25	0.58	0.59	0.44	0.5	0.01	0.06	-0.17	-0.3	-0.26	0.07	-0.06	-1.25	-1.33	-1.32	-1.27	0.13	0.09	-0.05	0.845779	0.0196862	0.0626812
AT1G13730	AT1G13730	protein_coding	Nuclear transport factor 2 (NTF2) family protein with RNA binding (RRM-RBD-RNP motifs) domain-containing protein		0.4	1.71	0.66	0.35	1.67	0.72	-4.65	-3.34	-4.64	-3.32	-0.81	-0.56	-0.81	-0.44	3.83	2.79	3.83	2.87	-0.02	-0.01	-0.02	-0.08	-0.05	0.04	1.3	0.26	1.33	0.37	-1.05	-0.95	-0.06	-0.04	0.06	0.01	0.03	0	0.11	-0.01	0.09	-0.02	-0.11	-0.09	0.00410506	1.29033e-08	3.24425e-05
AT1G13740	AT1G13740	protein_coding	ABI five binding protein 2	AFP2	1.07	0.54	-0.78	0.94	0.48	-0.87	0.72	0.19	1.39	0.93	1.84	0	2.14	0.33	1.12	-0.19	0.75	-0.6	-0.36	0.31	-0.06	-0.49	0.26	-0.15	-0.53	-1.85	-0.46	-1.81	-1.31	-1.35	-0.13	-0.05	-0.09	0.67	0.75	0.3	0.34	-0.37	-0.41	-0.07	-0.04	0.04	0.000210236	0.0179855	0.00113002
AT1G13750	AT1G13750	protein_coding	Purple acid phosphatases superfamily protein		-0.74	-0.23	0.16	-0.86	-0.92	0.03	0.27	0.79	0.07	0.01	-0.17	0.73	-0.05	0.85	-0.45	-0.06	-0.11	0.84	0.04	-0.17	0.17	-0.08	-0.85	0.04	0.51	0.9	-0.06	0.89	0.39	0.95	-0.12	-0.69	-0.13	-0.21	-0.78	0.13	0.12	0.34	0.9	0.57	0.01	-0.56	0.0969986	0.59359	0.70651
AT1G13770	AT1G13770	protein_coding	root UVB sensitive protein (Protein of unknown function%2C DUF647)	RUS3	0.42	1.27	1.59	0.34	1.22	0.93	-0.89	-0.03	-1.11	-0.23	-1.11	0.06	-1.17	-0.58	-0.23	0.09	-0.06	-0.35	0.29	0.06	0.23	0.21	0.01	-0.43	0.85	1.17	0.88	0.59	0.32	-0.29	-0.08	-0.05	-0.66	-0.22	-0.19	-0.06	-0.64	0.16	-0.44	-0.03	0.58	0.61	0.0359885	4.89004e-06	2.33364e-07
AT1G13780	AT1G13780	protein_coding	F-box/RNI-like/FBD-like domains-containing protein		0.19	-0.27	0.45	0.09	-0.17	-0.04	-0.22	-0.68	-0.72	-0.98	-0.52	-0.26	-0.39	-0.51	-0.3	0.42	0.33	0.46	0.16	-0.34	0.3	0.06	-0.24	-0.19	-0.46	0.26	-0.26	-0.12	0.72	0.13	-0.1	0.1	-0.49	-0.5	-0.3	0.13	-0.25	0.64	0.05	-0.2	0.39	0.59	0.300383	0.133363	0.0119626
AT1G13790	AT1G13790	protein_coding	XH/XS domain-containing protein	FDM4	1.45	2.12	3.35	1.35	2.17	3.49	-2.66	-2	-2.4	-1.58	-1.56	0.34	-1.59	0.55	1.1	2.33	0.81	2.13	0.01	0.27	-0.01	-0.09	0.33	0.13	0.66	1.9	0.82	2.14	1.24	1.32	-0.1	0.06	0.14	0.26	0.42	-0.02	0.22	-0.28	-0.2	-0.16	-0.24	-0.08	0.000180464	2.45745e-05	1.59073e-08
AT1G13800	AT1G13800	protein_coding	Tetratricopeptide repeat (TPR)-like superfamily protein	FAC19	0.9	3.08	1.91	0.39	3	1.77	-3.39	-1.21	-2.32	0.29	-0.56	0.46	-0.28	1.09	2.83	1.66	2.04	0.81	0.2	1.27	0.48	-0.3	1.19	0.33	2.18	1.02	2.61	1.37	-1.16	-1.23	-0.51	-0.08	-0.15	1.07	1.49	0.28	0.63	-0.79	-0.86	-0.43	-0.36	0.07	0.00134459	8.02503e-08	2.67354e-07
AT1G13810	AT1G13810	protein_coding	Restriction endonuclease%2C type II-like superfamily protein		-0.53	0.96	0.14	-0.59	0.83	0	-3.17	-1.68	-2.72	-1.3	0.2	0.86	0.31	0.9	3.36	2.55	3.02	2.2	0.12	0.57	0.23	0.06	0.44	0.09	1.49	0.67	1.42	0.59	-0.82	-0.82	-0.06	-0.13	-0.14	0.45	0.38	0.11	0.04	-0.34	-0.35	0.07	0.08	0.01	0.0149934	0.000673933	0.458167
AT1G13820	AT1G13820	protein_coding	alpha/beta-Hydrolases superfamily protein		-0.65	1.07	1.24	-0.5	1.23	1.25	-4.05	-2.32	-3.8	-2.08	-2.59	-0.7	-2.55	-0.8	1.46	1.63	1.25	1.28	-0.01	0.23	0.03	0.14	0.39	0.03	1.72	1.9	1.72	1.74	0.17	0.02	0.16	0.16	0	0.24	0.24	0.04	-0.11	-0.2	-0.35	0	0.15	0.15	0.000188014	1.70421e-06	8.86413e-08
AT1G13830	AT1G13830	protein_coding	Carbohydrate-binding X8 domain superfamily protein		-2.01	-2.5	-4.08	-2.11	-1.58	-3.31	5.4	4.91	5.43	5.96	4.51	2.44	5.24	4.04	-0.89	-2.47	-0.19	-1.92	-0.7	-0.67	0.03	-0.79	0.25	0.8	-0.49	-2.07	0.52	-1.21	-1.58	-1.73	-0.09	0.92	0.77	0.03	1.04	0.73	1.59	0.7	0.55	-1.01	-0.86	0.15	0.0071893	6.47152e-06	5.56477e-08
AT1G13860	AT1G13860	protein_coding	QUASIMODO2 LIKE 1	QUL1	-0.16	0.59	0.17	0	0.43	0.48	-2.7	-1.95	-3.58	-3.15	-0.56	-0.23	-1.03	-0.55	2.14	1.72	2.54	2.6	0.24	-0.63	-0.23	0.4	-0.79	0.08	0.75	0.33	0.43	0.48	-0.42	0.05	0.16	-0.16	0.31	-0.87	-1.2	-0.47	-0.32	0.4	0.88	0.32	-0.15	-0.47	0.310546	0.0026909	0.257878
AT1G13870	AT1G13870	protein_coding	KTI12-like%2C chromatin associated protein	DRL1	-0.19	-0.2	-0.38	-0.05	-0.19	-0.14	0.32	0.32	0.09	-0.05	0.09	-0.1	0.19	0.11	-0.24	-0.42	0.1	0.16	0.05	-0.18	0.16	0.19	-0.17	0.4	-0.01	-0.19	-0.14	-0.08	-0.18	0.06	0.14	0	0.24	-0.23	-0.36	0.11	0.21	0.34	0.58	0.13	-0.11	-0.24	0.202954	0.163964	0.0096264
AT1G13880	AT1G13880	protein_coding	ELM2 domain-containing protein		-0.04	-1.26	-0.28	-0.11	-0.9	-0.24	1.82	0.6	1.51	0.72	0.15	-0.09	0.16	0.02	-1.68	-0.69	-1.35	-0.7	-0.03	-0.35	-0.02	-0.1	0.02	0.01	-1.22	-0.24	-0.78	-0.13	0.99	0.65	-0.07	0.37	0.04	-0.32	0.13	0.01	0.12	0.33	-0.01	-0.44	-0.11	0.33	0.708236	2.0301e-09	0.00475356
AT1G13900	AT1G13900	protein_coding	Purple acid phosphatases superfamily protein	PAP2	-0.63	-1.06	-1.3	-0.55	-0.6	-1.03	0.24	-0.19	-0.51	-0.56	0.26	-0.4	0.19	-0.29	0.03	-0.21	0.69	0.27	0.15	-0.6	0.07	0.23	-0.14	0.34	-0.43	-0.67	-0.05	-0.48	-0.24	-0.43	0.08	0.46	0.27	-0.75	-0.37	-0.08	0.11	0.67	0.48	-0.38	-0.19	0.19	3.68444e-05	7.08181e-08	3.64178e-09
AT1G13910	AT1G13910	protein_coding	Leucine-rich repeat (LRR) family protein		0.04	-0.88	0.51	0.01	-1.02	0.46	-0.06	-0.98	-0.68	-1.71	-0.23	0.24	-0.68	-0.23	-0.17	1.22	0	1.48	0.04	-0.59	-0.42	0.01	-0.73	-0.46	-0.92	0.47	-1.03	0.45	1.39	1.48	-0.03	-0.14	-0.05	-0.62	-0.73	-0.45	-0.47	0.17	0.26	0.11	0.02	-0.09	0.855816	0.000251498	0.0105365
AT1G13920	AT1G13920	protein_coding	Remorin family protein		0.35	1.24	1.2	0.31	0.5	1.51	-2.58	-1.69	-2.22	-2.02	-1.19	-0.34	-1.76	-0.55	1.39	1.35	0.46	1.47	-0.1	0.27	-0.66	-0.14	-0.47	-0.35	0.89	0.85	0.19	1.2	-0.04	1.01	-0.04	-0.74	0.31	0.37	-0.33	-0.57	-0.21	-0.93	0.12	0.7	-0.35	-1.05	0.320543	0.00415759	0.0014951
AT1G13930	AT1G13930	protein_coding	oleosin-B3-like protein		-1.55	1.65	-0.91	-1.31	1.08	-0.07	-6.06	-2.86	-5.11	-2.72	0.34	0.98	0.12	1.35	6.4	3.84	5.23	4.07	-0.12	0.82	-0.35	0.12	0.26	0.49	3.2	0.64	2.39	1.24	-2.56	-1.16	0.24	-0.56	0.84	0.95	0.14	-0.22	0.37	-1.17	0.23	0.81	-0.59	-1.4	3.44372e-07	7.40126e-08	2.41722e-05
AT1G13940	AT1G13940	protein_coding	T-box transcription factor%2C putative (DUF863)		-0.26	0.72	0.21	-0.03	0.53	0.04	-0.25	0.73	0.47	1.04	-0.78	-0.32	-0.53	-0.46	-0.54	-1.05	-1.01	-1.49	-0.08	0.64	0.17	0.14	0.44	0	0.98	0.46	0.56	0.08	-0.52	-0.49	0.22	-0.19	-0.16	0.72	0.31	0.25	-0.13	-0.47	-0.44	0.42	0.39	-0.03	0.0299171	4.50265e-06	0.0596953
AT1G13950	AT1G13950	protein_coding	eukaryotic elongation factor 5A-1	ELF5A-1	-1.5	-1.55	-1.95	-1.38	-1.52	-1.56	-0.09	-0.14	0.16	0.02	0.17	-0.28	0.94	0.77	0.26	-0.14	0.78	0.75	-0.42	-0.17	0.35	-0.3	-0.14	0.75	-0.05	-0.45	-0.14	-0.17	-0.4	-0.03	0.12	0.03	0.4	0.25	0.16	0.77	1.05	0.52	0.89	0.09	-0.28	-0.36	9.55145e-06	4.04378e-06	1.465e-07
AT1G13960	AT1G13960	protein_coding	WRKY DNA-binding protein 4	WRKY4	-0.49	-0.4	-1.78	-0.56	-0.18	-1.71	2.86	2.96	3.07	3.44	1.73	0.44	1.7	0.56	-1.13	-2.52	-1.36	-2.89	0.07	0.27	0.04	0	0.49	0.12	0.1	-1.29	0.38	-1.15	-1.38	-1.52	-0.07	0.21	0.07	0.2	0.48	-0.03	0.11	-0.23	-0.37	-0.28	-0.14	0.14	0.000190741	0.000509607	5.89714e-11
AT1G13970	AT1G13970	protein_coding	beta-hexosaminidase (DUF1336)		0.21	-1	-1.39	0.2	-0.78	-1.43	0.35	-0.86	-0.3	-1.28	1.23	-0.37	0.76	-0.87	0.88	0.49	1.06	0.41	0.12	-0.53	-0.35	0.11	-0.31	-0.4	-1.21	-1.6	-0.98	-1.63	-0.39	-0.65	-0.01	0.22	-0.04	-0.65	-0.42	-0.47	-0.5	0.18	-0.08	-0.23	0.03	0.26	0.603844	0.0168455	0.000680601
AT1G13980	AT1G13980	protein_coding	sec7 domain-containing protein	GN	0.16	0.99	-0.11	0.16	0.57	-0.21	0.98	1.81	1.11	1.52	0.54	0.26	0.49	0.11	-0.44	-1.55	-0.62	-1.41	0.17	0.3	0.12	0.17	-0.12	0.02	0.83	-0.28	0.41	-0.37	-1.11	-0.79	0	-0.42	-0.1	0.13	-0.29	-0.05	-0.15	-0.18	0.14	0.42	0.1	-0.32	0.146708	8.02503e-08	0.258329
AT1G13990	AT1G13990	protein_coding	plant/protein		-4.2	-1.51	-4.14	-3.26	-1.11	-3.86	5.55	8.25	5.38	7.52	4.37	4.44	4.5	3.89	-1.18	-3.81	-0.88	-3.63	-0.44	-0.61	-0.31	0.51	-0.22	-0.03	2.69	0.06	2.14	-0.6	-2.63	-2.75	0.95	0.4	0.28	-0.18	-0.73	0.13	-0.54	0.3	0.18	0.55	0.67	0.12	8.03949e-09	4.66406e-06	1.35998e-10
AT1G14000	AT1G14000	protein_coding	VH1-interacting kinase	VIK	-0.95	-1.9	-1.6	-0.83	-1.28	-1.59	1.6	0.65	1.09	0.63	0.56	-0.1	0.68	-0.08	-1.05	-0.75	-0.41	-0.72	0.14	-0.37	0.26	0.27	0.25	0.28	-0.95	-0.65	-0.46	-0.76	0.3	-0.3	0.12	0.62	0.02	-0.51	-0.02	0.12	0.01	0.63	0.03	-0.49	0.11	0.6	3.16386e-05	1.05618e-08	3.41416e-08
AT1G14010	AT1G14010	protein_coding	emp24/gp25L/p24 family/GOLD family protein		-0.23	-1.15	-0.91	-0.28	-1.24	-0.93	1.84	0.92	1.21	0.25	1.97	1.29	1.72	1.06	0.13	0.37	0.51	0.81	0.32	-0.31	0.07	0.28	-0.39	0.05	-0.92	-0.68	-0.96	-0.66	0.24	0.3	-0.04	-0.08	-0.02	-0.63	-0.67	-0.25	-0.23	0.38	0.45	0.04	-0.02	-0.06	0.122815	3.67903e-07	2.93733e-06
AT1G14020	AT1G14020	protein_coding	O-fucosyltransferase family protein		0.63	-0.93	0.33	0.49	-0.97	0.19	-0.01	-1.56	-0.44	-1.9	0.01	-0.29	0.16	-0.14	0.02	1.28	0.6	1.76	0.01	-0.42	0.16	-0.13	-0.47	0.02	-1.55	-0.29	-1.46	-0.3	1.26	1.17	-0.14	-0.05	-0.14	-0.43	-0.34	0.15	0.15	0.58	0.49	-0.09	0	0.09	4.81854e-05	4.92692e-07	0.00477665
AT1G14030	AT1G14030	protein_coding	Rubisco methyltransferase family protein	LSMT-L	0.4	1.01	3.02	0.23	0.82	2.63	-4.15	-3.55	-3.83	-3.25	-2.82	-0.2	-2.88	-0.48	1.33	3.35	0.95	2.76	-0.03	0.29	-0.09	-0.2	0.1	-0.49	0.6	2.62	0.59	2.4	2.01	1.81	-0.17	-0.19	-0.4	0.32	0.3	-0.06	-0.29	-0.38	-0.59	0.02	0.22	0.2	0.0626883	0.000388945	9.1421e-10
AT1G14040	AT1G14040	protein_coding	EXS (ERD1/XPR1/SYG1) family protein		1.57	-2.67	2.21	1.21	-2.11	0.58	5.48	1.24	2.77	-0.55	2.1	2.74	2.44	1.81	-3.38	1.5	-0.33	2.36	0.96	-1.76	1.29	0.6	-1.2	-0.33	-4.24	0.64	-3.32	-0.63	4.88	2.69	-0.36	0.56	-1.63	-2.72	-1.79	0.34	-0.93	3.05	0.86	-0.93	1.27	2.19	0.0108273	3.44538e-05	0.000108171
AT1G14060	AT1G14060	protein_coding	GCK domain-containing protein		0.63	0.56	0	0.27	0.06	0.11	-1.25	-1.32	-0.91	-1.12	1.55	0.92	1.3	1.15	2.8	2.24	2.21	2.27	0.32	0.65	0.06	-0.05	0.15	0.18	-0.07	-0.63	-0.21	-0.15	-0.56	0.06	-0.36	-0.5	0.11	0.34	0.2	-0.25	0.22	-0.59	0.02	0.14	-0.48	-0.61	0.000233375	0.000758034	0.994505
AT1G14080	AT1G14080	protein_coding	fucosyltransferase 6	FUT6	1.6	-5.82	1.08	-0.5	-1.55	1.09	6.35	-1.06	-4.1	-5.15	3.08	2.56	-1.56	0.03	-3.28	3.63	2.54	5.18	3.24	-7.22	-1.4	1.14	-2.94	-1.39	-7.42	-0.52	-1.05	1.59	6.9	2.64	-2.1	4.27	0.01	-10.46	-4.08	-4.64	-2.53	5.82	1.55	-6.37	-2.11	4.26	0.288465	0.000333438	0.277982
AT1G14110	AT1G14110	protein_coding	fucosyltransferase 9	FUT9	0.19	-0.29	-1.49	0.22	-0.36	-0.38	2.24	1.76	2.15	1.58	1.73	0.06	0.51	-0.09	-0.51	-1.71	-1.64	-1.66	0.02	-0.06	-1.2	0.06	-0.13	-0.09	-0.47	-1.67	-0.58	-0.6	-1.2	-0.02	0.04	-0.07	1.11	-0.08	-0.19	-1.22	-0.15	-1.13	0.04	0.1	-1.07	-1.18	0.648682	0.359719	0.000221981
AT1G14130	AT1G14130	protein_coding	2-oxoglutarate (2OG) and Fe(II)-dependent oxygenase superfamily protein		-0.12	-1.5	-2.78	-0.21	-0.64	-1.68	2.74	1.36	1.5	1.07	3.37	0.71	2.34	0.88	0.63	-0.66	0.85	-0.19	-0.03	-1.28	-1.06	-0.12	-0.42	0.04	-1.38	-2.66	-0.43	-1.47	-1.28	-1.04	-0.09	0.86	1.1	-1.24	-0.29	-1.02	0.17	0.22	0.46	-0.95	-1.19	-0.24	0.56748	4.92692e-07	3.92598e-10
AT1G14140	AT1G14140	protein_coding	Mitochondrial substrate carrier family protein	UCP3	0.28	1.26	0.8	0.21	0.67	0.91	-1.21	-0.23	-0.61	-0.15	-0.63	-0.11	-0.41	0.29	0.58	0.12	0.19	0.43	-0.23	0.37	-0.02	-0.3	-0.22	0.09	0.98	0.52	0.46	0.7	-0.46	0.24	-0.07	-0.59	0.11	0.6	0.08	0.22	0.4	-0.39	0.31	0.52	-0.18	-0.7	0.0322533	4.67641e-08	3.28449e-06
AT1G14150	AT1G14150	protein_coding	PsbQ-like 2	PnsL2	-1.13	-0.13	2.58	-0.87	0.45	2.52	-3.72	-2.72	-3.39	-2.08	-4.37	-0.66	-4.07	-0.68	-0.65	2.06	-0.68	1.4	-0.23	0.11	0.07	0.03	0.68	0.02	1	3.71	1.31	3.39	2.7	2.08	0.26	0.57	-0.05	0.34	0.65	0.3	-0.02	-0.04	-0.66	-0.31	0.32	0.63	0.000162174	0.597668	1.60741e-08
AT1G14170	AT1G14170	protein_coding	RNA-binding KH domain-containing protein		1.75	-2.4	-2.2	0.6	-2.29	-2.46	8.2	4.05	6	3.11	4.92	0.97	4.36	1.3	-3.28	-3.08	-1.64	-1.81	1	-1.2	0.44	-0.15	-1.09	0.18	-4.15	-3.95	-2.89	-3.07	0.2	-0.17	-1.14	0.11	-0.26	-2.2	-0.94	-0.56	0.33	1.64	1.27	-1.25	-0.88	0.37	0.00177834	6.15188e-07	1.79206e-06
AT1G14180	AT1G14180	protein_coding	RING/U-box superfamily protein		2.13	2.34	4.92	1.82	1.77	4.54	-4.56	-4.36	-4.94	-4.99	-3.44	-0.65	-3.64	-0.93	1.13	3.71	1.3	4.07	0.27	-0.11	0.06	-0.04	-0.68	-0.32	0.2	2.79	-0.05	2.72	2.58	2.77	-0.31	-0.57	-0.38	-0.38	-0.63	-0.21	-0.28	0.17	0.36	0.26	0.07	-0.19	6.02981e-06	9.58154e-05	1.16242e-09
AT1G14190	AT1G14190	protein_coding	Glucose-methanol-choline (GMC) oxidoreductase family protein		1.42	2.76	3.31	1.76	5.64	3.74	-5.27	-3.94	-7.59	-3.71	-2.45	-0.57	-2.95	-0.97	2.82	3.38	4.64	2.74	-0.19	-2.5	-0.69	0.15	0.38	-0.25	1.33	1.88	3.88	1.98	0.55	-1.9	0.34	2.89	0.44	-2.31	0.23	-0.5	-0.4	1.81	-0.64	-2.55	-0.1	2.45	0.0140387	0.0233468	4.98024e-05
AT1G14200	AT1G14200	protein_coding	RING/U-box superfamily protein		-2.04	-1.57	-1.29	-1.74	-1.35	-0.96	1.98	2.46	1.85	2.24	-0.2	0.56	0.05	0.82	-2.18	-1.9	-1.8	-1.41	-0.38	-0.51	-0.13	-0.08	-0.29	0.19	0.48	0.76	0.39	0.78	0.28	0.39	0.3	0.22	0.33	-0.13	-0.22	0.25	0.27	0.38	0.48	0.09	-0.02	-0.11	2.50935e-06	9.53799e-06	6.66253e-05
AT1G14205	AT1G14205	protein_coding	Ribosomal L18p/L5e family protein		-0.51	-0.09	3.08	-0.58	-0.22	2.33	-0.93	-0.51	-0.71	-0.35	-2.13	1.46	-2.36	0.55	-1.2	1.97	-1.65	0.9	0.73	0.95	0.5	0.66	0.82	-0.24	0.42	3.59	0.37	2.92	3.17	2.55	-0.07	-0.12	-0.74	0.21	0.16	-0.23	-0.91	-0.45	-1.07	0.05	0.67	0.62	0.115588	0.801566	6.38517e-08
AT1G14210	AT1G14210	protein_coding	Ribonuclease T2 family protein		-0.57	-0.97	0.3	-0.51	-0.64	-0.2	1.12	0.72	1.02	0.89	-0.06	0.81	-0.19	0.12	-1.18	0.08	-1.21	-0.77	0.36	0.26	0.23	0.43	0.59	-0.26	-0.4	0.87	-0.13	0.31	1.27	0.43	0.07	0.34	-0.5	-0.11	0.16	-0.13	-0.69	-0.02	-0.85	-0.27	0.56	0.83	0.00285582	1.14894e-05	0.0627174
AT1G14230	AT1G14230	protein_coding	GDA1/CD39 nucleoside phosphatase family protein		-0.15	0.3	-0.59	-0.37	0.08	-1.17	1.05	1.5	0.97	1.42	0.48	0.04	0.6	-0.19	-0.57	-1.47	-0.36	-1.61	0.25	0.17	0.38	0.03	-0.05	-0.2	0.45	-0.44	0.45	-0.8	-0.89	-1.25	-0.22	-0.22	-0.58	-0.08	-0.08	0.13	-0.23	0.21	-0.15	0	0.36	0.36	0.360443	0.0471324	0.000640483
AT1G14250	AT1G14250	protein_coding	GDA1/CD39 nucleoside phosphatase family protein		0.22	1.3	3.2	0.5	4.09	3.4	-8.33	-7.24	-11.86	-8.26	-7.33	-4.35	-6.93	-4.02	1	2.89	4.93	4.24	0.66	-2.87	1.06	0.94	-0.08	1.27	1.09	2.98	3.6	2.91	1.89	-0.69	0.28	2.79	0.21	-3.53	-1.02	0.41	0.33	3.94	1.35	-2.51	0.07	2.58	0.686103	0.61989	0.00100004
AT1G14260	AT1G14260	protein_coding	RING/FYVE/PHD zinc finger superfamily protein		0.96	-3.09	-1.88	0.56	-2.81	-3.16	6.24	2.2	4.16	0.8	2.27	-0.56	3.41	-0.31	-3.96	-2.75	-0.75	-1.11	0.23	-1.85	1.36	-0.17	-1.57	0.08	-4.04	-2.83	-3.37	-3.72	1.21	-0.35	-0.4	0.28	-1.29	-2.07	-1.4	1.14	0.25	3.21	1.65	-0.68	0.89	1.56	0.126948	3.39048e-06	0.00151482
AT1G14270	AT1G14270	protein_coding	CAAX amino terminal protease family protein		0.21	1.21	2.43	0.14	1.14	2.71	-2.82	-1.82	-2.48	-1.48	-2.7	-0.47	-3.21	-0.64	0.12	1.35	-0.73	0.84	0.01	0.36	-0.5	-0.06	0.28	-0.23	1	2.22	1	2.57	1.22	1.57	-0.07	-0.08	0.27	0.34	0.34	-0.51	-0.17	-0.85	-0.51	0	-0.34	-0.35	0.0997643	8.08649e-08	4.06725e-11
[truncated: 19,405 more rows]
[truncated: 39 more columns]

## Sheet: Legend
value	meaning
logFC	Log2FC of gene expression
FDR	FDR-adjusted p-value
[truncated: 17 more rows]
