# Supplementary material for: Differential leaf flooding resilience in Arabidopsis thaliana is controlled by ethylene signaling-activated and age-dependent phosphorylation of ORESARA1
Source: Plant Commun. 2024 Feb 19;5(6):100848. doi: 10.1016/j.xplc.2024.100848 (PMC11211547; doi:10.1016/j.xplc.2024.100848)
Supplement: Supplemental Table 4. Transcriptome characterization and differential expression analyses based on RNA sequencing (Col-0 time-series old vs young leaf; ore1-1 comparisons) [file mmc5.xlsx]

## Sheet: FCs_AllvT0old
AGI	Loc_type	Name	Symbol	logFC_C_O_t2_00	logFC_C_O_t4_00	logFC_C_O_t4_01	logFC_C_O_t4_03	logFC_C_O_t4_06	logFC_C_O_t4_24	logFC_C_Y_t0_00	logFC_C_Y_t2_00	logFC_C_Y_t4_00	logFC_C_Y_t4_01	logFC_C_Y_t4_03	logFC_C_Y_t4_06	logFC_C_Y_t4_24	logFC_C_Y_t6_00	logFC_O_O_t0_00	logFC_O_O_t4_00	logFC_O_O_t4_06	logFC_O_Y_t0_00	logFC_O_Y_t4_00	logFC_O_Y_t4_06	FDR_C_O_t2_00	FDR_C_O_t4_00	FDR_C_O_t4_01	FDR_C_O_t4_03	FDR_C_O_t4_06	FDR_C_O_t4_24	FDR_C_Y_t0_00	FDR_C_Y_t2_00	FDR_C_Y_t4_00	FDR_C_Y_t4_01	FDR_C_Y_t4_03	FDR_C_Y_t4_06	FDR_C_Y_t4_24	FDR_C_Y_t6_00	FDR_O_O_t0_00	FDR_O_O_t4_00	FDR_O_O_t4_06	FDR_O_Y_t0_00	FDR_O_Y_t4_00	FDR_O_Y_t4_06
AT1G01010	protein_coding	NAC domain containing protein 1	NAC001	0.41	0.21	0.98	3.99	2.64	2.4	-1.4	-1.27	0.14	1.1	2.25	1.23	1.5	-0.04	-0.11	0.28	3.1	-1.35	0.38	0.94	0.0848197	0.373907	6.61434e-05	6.78296e-20	2.45507e-14	7.55409e-13	2.48665e-06	5.20962e-06	0.562732	1.42866e-05	5.25001e-12	4.39489e-06	5.7718e-07	0.879812	1	0.226359	3.00346e-16	6.40241e-06	0.108555	0.000259798
AT1G01020	protein_coding	ARV1 family protein	ARV1	-0.43	-0.03	-0.3	-0.33	-0.27	-0.26	0.75	0.2	0.06	-0.07	0.48	0.72	0.87	0.11	-0.11	-0.56	-0.62	0.55	-0.09	-0.44	0.206624	0.93534	0.357333	0.316196	0.431125	0.465374	0.0376083	0.560184	0.860919	0.853875	0.169319	0.0424391	0.0237123	0.749379	1	0.0911097	0.0693633	0.139206	0.80821	0.232567
AT1G01030	protein_coding	AP2/B3-like transcriptional factor family protein	NGA3	-1.41	-1.27	-0.75	0.71	-0.48	-0.84	0.53	-0.23	-0.64	0.09	0.06	-1.14	-0.41	-0.19	-0.13	-0.83	-0.12	0.51	-0.35	-1.95	3.60016e-06	1.58195e-05	0.00559304	0.00670159	0.0726534	0.00316027	0.0613233	0.406253	0.0181301	0.735989	0.846773	0.000117691	0.195253	0.460044	1	0.0025732	0.660602	0.0795409	0.192478	1.92748e-08
AT1G01040	protein_coding	dicer-like 1	DCL1	1.13	0.47	0.36	0.37	-0.07	-0.89	0.04	1.58	1.23	1.23	0.84	0.05	-0.14	0.17	-0.02	0.64	0.18	0.09	1.48	0.23	3.42796e-11	0.00052572	0.00716912	0.00591671	0.59528	4.16841e-08	0.793699	2.24827e-15	3.85323e-12	4.715e-12	1.28674e-07	0.7418	0.406331	0.187196	1	9.54838e-06	0.193183	0.568943	1.56291e-14	0.113421
AT1G01050	protein_coding	pyrophosphorylase 1	PPa1	-1.06	-2.04	-2.5	-1.97	-1.01	-0.34	-0.65	-0.35	-1.32	-1.73	-1.17	-1.24	-0.54	-2.64	-0.13	-1.77	-1.22	-0.59	-1.09	-1.44	2.62165e-07	1.70372e-14	4.56361e-17	5.12615e-14	9.77633e-07	0.0725523	0.00108941	0.056167	2.67119e-09	3.06671e-12	8.91433e-08	3.48024e-08	0.0104538	9.14236e-18	1	9.91456e-13	2.04401e-08	0.00372744	1.63282e-07	1.24976e-09
AT1G01060	protein_coding	Homeodomain-like superfamily protein	LHY	-2.39	-2.14	-1.49	-2.2	-5.02	-0.24	-0.48	-3.13	-3.49	-1.68	-3.15	-6.1	-0.02	-3.06	-0.17	-3.59	-4.95	-0.54	-3.97	-6.25	1.08003e-11	1.46746e-10	3.74598e-07	7.41724e-11	8.94941e-20	0.3736	0.091247	8.83471e-15	4.39605e-16	5.05066e-08	4.2442e-14	5.9448e-21	0.95972	1.13729e-14	1	1.64758e-16	1.43175e-19	0.0616736	1.16992e-17	3.56883e-21
AT1G01070	protein_coding	nodulin MtN21 /EamA-like transporter family protein	UMAMIT28	1.05	0.83	1.3	1.49	1.25	2.87	-8.69	-5.61	-1.48	-0.26	-1.94	-3.45	-2.67	-0.91	-0.68	-0.14	0.26	-7.94	-3.07	-6.26	0.0117114	0.040487	0.001782	0.000454309	0.00312022	3.07965e-08	1.99282e-12	6.80979e-12	0.000953176	0.548378	5.4642e-05	6.62346e-09	4.00256e-06	0.0316815	1	0.733375	0.542668	4.89075e-12	4.48913e-08	2.63996e-12
AT1G01080	protein_coding	RNA-binding (RRM/RBD/RNP motifs) family protein		-1.32	-1.65	-2.07	-3.28	-2.43	-0.64	0.25	-0.78	-1.75	-2.02	-1.76	-0.47	0.17	-2.65	-0.12	-1.94	-2.83	0.24	-1.79	-0.59	1.05934e-10	1.96336e-13	2.42227e-16	3.33294e-22	5.62548e-18	0.000236744	0.15246	9.21775e-06	4.45293e-14	9.18786e-16	1.92937e-13	0.00561777	0.395922	1.43055e-19	1	1.69449e-15	8.53211e-20	0.185319	2.08999e-14	0.00070579
AT1G01090	protein_coding	pyruvate dehydrogenase E1 alpha	PDH-E1 ALPHA	0.89	0.56	0.42	0.22	-0.09	0.17	-0.09	0.93	0.53	0.18	-0.15	-0.73	-0.11	-0.16	-0.07	0.26	-0.38	-0.01	0.47	-0.54	1.50058e-06	0.000853362	0.0100026	0.179149	0.611125	0.333028	0.652231	6.69707e-07	0.00175149	0.293807	0.398572	7.73194e-05	0.609361	0.31409	1	0.113542	0.0246256	0.975876	0.0048488	0.00276273
AT1G01100	protein_coding	60S acidic ribosomal protein family		-1.1	-1.66	-1.96	-1.82	-0.48	0.45	1.21	0.86	0.34	-0.22	-0.17	0.4	0.57	-0.9	0.09	-1.39	-0.52	1.12	-0.02	0.33	9.01589e-07	7.73427e-11	9.20002e-13	7.86746e-12	0.0168789	0.0314875	6.95055e-07	5.98159e-05	0.0867993	0.284589	0.422667	0.0603213	0.0144865	2.32572e-05	1	6.14473e-09	0.0106415	3.67471e-06	0.910998	0.117401
AT1G01110	protein_coding	IQ-domain 18	IQD18	2.33	-0.47	-1.12	-2.12	-3.58	-2.58	2.04	1.23	2.01	0.76	-0.76	-0.89	0.44	-0.88	-0.04	0.69	-3.27	1.7	2.14	-0.84	1.03485e-06	0.299495	0.0180658	7.68459e-05	7.50067e-08	1.75615e-05	3.01562e-05	0.00493368	1.32975e-05	0.0767603	0.106627	0.0588035	0.417123	0.0614698	1	0.105133	3.74414e-07	0.000452887	4.64907e-06	0.0816322
AT1G01120	protein_coding	3-ketoacyl-CoA synthase 1	KCS1	-3.89	-4.59	-2.6	0	0.7	-0.27	-1.71	-5.35	-5.06	-1.17	0.02	-1.45	-0.51	-3.12	0.02	-3.7	1.04	-1.4	-4.67	-0.91	1.94537e-07	9.81374e-09	6.86222e-05	0.998362	0.239326	0.675512	0.00885746	9.17716e-10	2.15745e-09	0.048988	0.987652	0.0215204	0.486968	6.05444e-06	1	4.20092e-07	0.0803505	0.0344577	9.52246e-09	0.149425
AT1G01130	protein_coding	CBL-interacting Serine/Threonine-kinase		0.18	-0.71	1.34	-0.61	-0.88	0.17	0.62	-0.43	0.35	0.96	0.42	-0.13	0.52	-0.25	0.21	-0.38	-0.17	0.76	0	-0.1	0.745312	0.190826	0.0113141	0.257886	0.109911	0.777526	0.289129	0.449376	0.51912	0.0681307	0.467615	0.83927	0.425276	0.645884	1	0.481083	0.760027	0.202117	1	0.885527
AT1G01140	protein_coding	CBL-interacting protein kinase 9	CIPK9	0.57	1.48	2.28	2.03	1.07	1.14	-1.96	-1.66	-0.68	-0.29	0.5	-0.95	-1.02	0.47	0.15	0.88	0.75	-1.49	-0.75	-0.97	0.0123725	2.46996e-08	4.72932e-13	1.29032e-11	1.54347e-05	8.49835e-06	5.34389e-10	2.85566e-09	0.00329171	0.200034	0.0346513	0.000147178	0.000166893	0.0341499	1	0.000177058	0.00137849	2.49117e-07	0.00122933	0.000122067
AT1G01150	protein_coding	Homeodomain-like protein with RING/FYVE/PHD-type zinc finger domain-containing protein		2.98	7.26	8.26	6.13	3.53	5.06	3.81	0	-0.03	-0.01	-0.02	1.41	2.5	0.02	2.83	2.15	2.99	3.63	-0.04	-0.02	0.144813	9.78367e-05	1.46069e-05	0.000894581	0.0728631	0.00972901	0.0723325	1	1	1	1	0.46541	0.299977	1	1	0.285066	0.13671	0.0966027	1	1
AT1G01160	protein_coding	GRF1-interacting factor 2	GIF2	0.92	0.74	0.26	0.19	0.74	0.47	0.22	1.79	1.2	0.23	0.56	0.35	0.26	0.66	0.08	0.86	0.72	0.22	1.39	0.6	2.0661e-07	9.32829e-06	0.0895365	0.223424	1.44415e-05	0.00399972	0.198705	6.69357e-15	5.32414e-10	0.137287	0.00084536	0.0345883	0.150552	5.23957e-05	1	6.96444e-07	2.14644e-05	0.20468	1.07186e-11	0.00039888
AT1G01170	protein_coding	ozone-responsive stress-like protein (DUF1138)		0.81	-0.79	-2.02	-4.31	-4.13	-0.34	-0.12	2.28	1.62	0.68	-0.98	-0.33	0.28	0.27	0.04	0.07	-3.6	-0.13	1.75	-0.6	0.00836363	0.0101758	3.68953e-08	8.13492e-16	4.07341e-15	0.293774	0.743822	2.56018e-09	2.29099e-06	0.0271492	0.00288056	0.312415	0.465403	0.37148	1	0.829265	1.27959e-13	0.736812	5.58096e-07	0.0674097
AT1G01180	protein_coding	S-adenosyl-L-methionine-dependent methyltransferases superfamily protein		2.98	2.96	2.18	-0.19	-1.89	-0.48	-2.35	1.77	2.1	0.36	-2.3	-2.58	-2.12	2.72	0.26	2.72	-1.94	-1.82	2.13	-2.86	8.44729e-14	8.25106e-14	2.22517e-10	0.487491	2.61167e-08	0.0943313	1.86716e-09	3.96079e-08	7.69927e-10	0.192539	7.38292e-10	6.56714e-11	4.68235e-08	7.79809e-13	1	9.13259e-13	1.73151e-08	3.84777e-07	5.58487e-10	1.09731e-11
AT1G01190	protein_coding	cytochrome P450%2C family 78%2C subfamily A%2C polypeptide 8	CYP78A8	1.89	1.7	2.16	-0.38	-2.68	-2.53	-0.16	-3.65	-0.94	-2.34	-3.68	-3.49	-2.13	-0.32	0.48	-0.98	-4.39	-0.03	-3.88	-3.85	0.0184956	0.0289654	0.00691998	0.641555	0.00400331	0.00919244	0.883564	0.00090479	0.258391	0.00928274	0.000539999	0.00071114	0.0378857	0.694198	1	0.237614	0.000133845	0.99526	0.000437613	0.000503784
AT1G01200	protein_coding	RAB GTPase homolog A3	RABA3	-5.96	-3.68	-3.94	-6.18	-6.39	-2.94	0.79	-4.61	-4.85	-3.71	-4.02	-3.02	-1.55	-2.17	-0.2	-5.13	-5.55	1.14	-6.06	-3.87	6.87241e-06	0.000234848	0.00013357	2.72311e-06	1.61341e-06	0.00188623	0.361057	4.87794e-05	2.11983e-05	0.000147729	9.8382e-05	0.00115773	0.100939	0.0127526	1	1.91253e-05	5.82162e-06	0.187461	5.11453e-06	0.000188949
AT1G01210	protein_coding	DNA-directed RNA polymerase%2C subunit M%2C archaeal		-1.39	-1.82	-1.98	-1.4	-0.5	-0.72	0.31	-0.34	-0.44	-0.31	0.14	0	0	-1.4	-0.09	-1.41	-0.49	0.19	-0.44	0.11	1.3345e-12	4.46686e-16	3.49101e-17	7.82879e-13	0.000771943	8.19528e-06	0.0463781	0.0186265	0.00241704	0.0322249	0.364232	0.995271	1	9.84704e-13	1	7.26361e-13	0.00090655	0.240475	0.0025396	0.510825
AT1G01220	protein_coding	L-fucokinase/GDP-L-fucose pyrophosphorylase	FKGP	-0.31	-0.15	-0.36	-0.89	-0.89	-0.97	0.41	-0.1	-0.07	0.1	0.4	0.5	0.04	0.12	0.05	-0.62	-0.85	0.33	-0.36	0.51	0.00499242	0.146636	0.00108125	6.95615e-11	1.40259e-10	2.6032e-11	0.000685531	0.345541	0.515709	0.363246	0.000530843	3.47545e-05	0.789165	0.274492	1	3.20506e-07	4.6541e-10	0.00606741	0.00113321	2.76813e-05
AT1G01225	protein_coding	NC domain-containing protein-like protein		-2.07	-4.18	-2.74	-4.24	-3.16	-1.11	1.38	-1.17	-1.25	-1.08	-0.2	0.1	0.75	-1.02	0.04	-5.08	-2.13	1.2	-2.21	-0.11	0.000464685	1.31527e-07	1.9764e-05	5.78814e-08	2.10037e-06	0.0427504	0.0112897	0.0304592	0.0200019	0.0385052	0.723993	0.873081	0.208375	0.0531117	1	2.06263e-08	0.00028513	0.0306823	0.000228553	0.864357
AT1G01230	protein_coding	ORMDL family protein		0.87	0.99	1.03	1.06	0.73	0.46	-0.7	0.55	0.33	0.04	-0.44	-0.55	-0.47	0.61	0.17	0.96	0.57	-0.61	0.55	-0.68	2.75168e-07	1.53792e-08	5.5755e-09	3.36167e-09	8.55608e-06	0.00351645	5.60686e-05	0.000469294	0.0304934	0.82052	0.00588238	0.00075502	0.00686146	0.000119091	1	3.07807e-08	0.000322317	0.000415777	0.000387789	5.79054e-05
AT1G01240	protein_coding	transmembrane protein		3.47	3.3	2.58	1.66	0.92	2.91	-0.79	2.63	2.98	1.92	-1.5	-1.82	-1.09	2.93	0.61	2.31	0.12	-0.33	2.41	-2.26	1.37477e-14	4.2602e-14	2.70497e-11	5.52771e-07	0.00248479	5.4249e-12	0.0148414	2.20286e-11	8.77458e-13	3.99433e-08	1.29202e-05	5.75912e-07	0.00211403	1.03668e-12	1	4.44715e-10	0.703277	0.341711	1.91586e-10	1.31682e-08
AT1G01250	protein_coding	Integrase-type DNA-binding superfamily protein		-6.84	-8.71	-7.53	-7.11	-3.94	-1.23	-1.6	-4.93	-5.51	-4.23	-3.34	-3.09	-1.6	-6.53	-0.1	-6.79	-3.1	-1.84	-6.41	-2.45	4.86652e-12	4.86843e-13	1.30549e-12	1.5302e-12	1.46876e-08	0.0219493	0.00482493	5.14966e-10	5.98268e-11	4.16156e-09	4.13853e-07	1.53231e-06	0.00804934	1.02723e-11	1	5.13234e-12	9.24541e-07	0.00181644	8.01812e-12	4.91339e-05
AT1G01260	protein_coding	basic helix-loop-helix (bHLH) DNA-binding superfamily protein		2.18	2.57	3.27	2.29	0.83	0.27	0.88	2.06	2.36	2.14	0.94	0.89	0.88	3.23	0.06	2.49	1.02	0.71	2.66	0.86	1.32292e-16	7.07348e-19	4.89764e-22	3.0727e-17	7.30498e-06	0.125748	7.26699e-06	8.87273e-16	1.33535e-17	4.13149e-16	1.27694e-06	3.8256e-06	1.74457e-05	6.05965e-22	1	2.11035e-18	1.4746e-07	0.000242015	2.79555e-19	7.23526e-06
AT1G01290	protein_coding	cofactor of nitrate reductase and xanthine dehydrogenase 3	CNX3	0.68	-0.14	-0.27	0.04	0.15	0.26	0.12	1.15	0.7	0.85	0.47	0.18	0.35	-0.43	0.05	0.18	0.24	0.09	0.64	0.29	0.000242663	0.426929	0.118667	0.818759	0.416009	0.157432	0.554519	2.84208e-08	0.000150634	1.05909e-05	0.0110657	0.349979	0.0869574	0.0164638	1	0.305999	0.174854	0.675838	0.000471994	0.131516
AT1G01300	protein_coding	Eukaryotic aspartyl protease family protein		0.17	-0.8	-0.87	-1.72	-1.3	-2.13	0.19	1.26	0.75	0.35	0.38	0	-0.24	-0.1	-0.02	-0.18	-1.65	0.18	0.92	-0.06	0.33784	2.49974e-05	6.54183e-06	1.47265e-12	3.26617e-09	1.84233e-14	0.333888	3.92728e-09	7.58229e-05	0.0525322	0.0388093	1	0.270157	0.552932	1	0.292388	9.85291e-12	0.383302	2.76114e-06	0.773856
AT1G01310	protein_coding	CAP (Cysteine-rich secretory proteins%2C Antigen 5%2C and Pathogenesis-related 1 protein) superfamily protein		6.93	5.33	7.49	7.16	5.74	5.78	3.44	4.22	6.19	9.26	6.65	2.1	2.54	4.62	2.76	5.96	6.53	3.68	5.95	5	2.36528e-05	0.00198585	3.53574e-06	9.85919e-06	0.000712874	0.000884206	0.0980629	0.0258286	0.000212164	2.76378e-08	8.46988e-05	0.300769	0.286291	0.0105467	1	0.000380537	8.51746e-05	0.0780656	0.000424216	0.00648612
AT1G01320	protein_coding	Tetratricopeptide repeat (TPR)-like superfamily protein		-0.4	-0.46	-0.63	-0.9	-0.86	-0.09	0	-1.05	-0.99	-0.82	0.55	-0.11	0.18	-1.23	-0.09	-0.84	-1.12	-0.03	-1.06	-0.09	0.0102148	0.00317814	0.000110968	2.94548e-07	1.09313e-06	0.595279	1	1.49105e-08	4.96399e-08	2.68935e-06	0.00100154	0.54398	0.334887	2.32166e-10	1	1.11902e-06	4.50529e-09	0.894723	1.21385e-08	0.626577
AT1G01340	protein_coding	cyclic nucleotide gated channel 10	CNGC10	2.51	3.94	4.48	3.49	2.23	0.8	-1.3	0.92	2.8	3.03	1.65	0.04	-0.34	4.43	0.07	3.98	2.37	-0.98	2.91	0.15	2.79085e-12	8.76362e-18	2.57028e-19	3.06272e-16	9.61884e-11	0.00391988	2.68392e-05	0.000766039	1.49463e-13	2.49456e-14	1.60067e-07	0.914849	0.286865	3.38658e-19	1	7.14758e-18	2.09949e-11	0.00117835	5.28146e-14	0.607529
AT1G01350	protein_coding	Zinc finger (CCCH-type/C3HC4-type RING finger) family protein		0.18	0.27	0.4	0.55	0.39	0.05	-0.15	1.01	0.59	0.34	0.39	0.03	-0.06	0.58	0.1	0.53	0.54	-0.1	0.66	0.1	0.112563	0.0175485	0.000465819	5.94818e-06	0.000751859	0.65628	0.221244	6.56847e-12	2.13014e-06	0.00307971	0.00112573	0.853264	0.6667	2.13829e-06	1	1.25063e-05	1.12591e-05	0.42769	2.24224e-07	0.438123
AT1G01355	protein_coding	Putative endonuclease or glycosyl hydrolase		3.35	2.64	2.52	1.7	0.52	2.45	-5.04	0.51	1.19	1.53	-0.06	-1.61	-2.47	1.68	-0.44	4.2	1.82	-1.96	2.22	-5.06	1.28601e-05	0.00033165	0.000537236	0.017163	0.496005	0.0011894	0.000795368	0.529062	0.106859	0.0341983	0.94942	0.0723487	0.0333255	0.0202951	1	2.38357e-07	0.0123374	0.0605616	0.00234988	0.000398961
AT1G01360	protein_coding	regulatory component of ABA receptor 1	RCAR1	0.29	0.3	0.36	0.14	-0.89	-0.25	-1.11	-0.36	-0.53	-0.77	-1.28	-1.84	-1.12	-0.17	0.02	0.21	-0.98	-0.95	-0.37	-1.92	0.078696	0.0593516	0.0241573	0.40087	1.5249e-06	0.138222	9.46697e-08	0.0298614	0.00178907	1.64677e-05	1.25435e-09	1.70637e-13	2.0965e-07	0.296959	1	0.187866	2.84744e-07	2.24176e-06	0.0265403	8.37065e-14
AT1G01370	protein_coding	Histone superfamily protein	HTR12	-2.14	-2.28	-0.45	-1.71	-1.75	-2.21	2.73	-1	-2.15	-2.57	-2.56	-0.04	-0.53	-1.35	0.29	-0.81	-2.03	2.64	-1.44	-0.34	0.00925323	0.00597926	0.529448	0.0250368	0.0224899	0.00880592	0.000460798	0.185517	0.00802703	0.00190737	0.0024862	0.970189	0.56566	0.078252	1	0.267244	0.0103623	0.000877076	0.0586769	0.675613
AT1G01380	protein_coding	Homeodomain-like superfamily protein	ETC1	-3.73	-5.47	-7.58	-3.41	-2.47	-2.66	0.79	-0.56	-2.99	-2.34	-2.22	-1.03	1.26	-5.37	0.07	-2.68	-2.02	-0.09	-7.58	-0.32	0.000164315	8.7058e-06	1.43918e-06	0.000219807	0.00272368	0.00237012	0.318039	0.455879	0.000762719	0.00373697	0.00677963	0.184746	0.129578	1.46431e-05	1	0.00185644	0.0108243	0.933643	1.16705e-06	0.702281
AT1G01390	protein_coding	UDP-Glycosyltransferase superfamily protein		-4.67	-6.18	-5.98	-5.61	-4.81	-3.12	-3.44	-4.06	-7.43	-6.6	-5.85	-5.02	-2.6	-8.3	-0.34	-5.86	-4.32	-3.17	-5.85	-4.26	2.94731e-12	1.45704e-14	2.35573e-14	6.10559e-14	1.79373e-12	2.37167e-08	1.05147e-08	5.92102e-11	9.64623e-16	3.86628e-15	1.13e-13	2.42377e-12	3.43158e-06	4.77527e-16	1	4.21707e-14	1.89028e-11	7.20845e-08	3.84637e-14	8.54148e-11
AT1G01420	protein_coding	UDP-glucosyl transferase 72B3	UGT72B3	-2	-3.5	-2.11	-1.93	-0.53	-0.08	-2.44	-2.33	-2.42	-0.29	-0.8	-1.54	-1.43	-4	0	-2.57	-0.27	-2.22	-1.59	-0.61	9.98456e-08	3.35642e-13	2.74479e-08	1.64352e-07	0.0936701	0.816291	1.19596e-08	5.11128e-09	2.0076e-09	0.359485	0.015705	1.98093e-05	0.000170296	1.9382e-14	1	4.80147e-10	0.400324	1.03113e-07	6.17337e-06	0.0677971
AT1G01430	protein_coding	TRICHOME BIREFRINGENCE-LIKE 25	TBL25	-1.61	-2.63	-4.46	-5.48	-3.57	-1.49	-1.36	-1.21	-1.71	-2.14	-2.47	-2.09	-1.05	-2.99	0.13	-2.34	-3.35	-1.24	-1.64	-2.05	5.24082e-08	3.05362e-13	2.36318e-19	1.83407e-21	2.15608e-16	4.86548e-07	5.37435e-06	1.17091e-05	1.49364e-08	9.26329e-11	7.30774e-12	5.82209e-10	0.000452043	1.00641e-14	1	6.83078e-12	1.30353e-15	2.91506e-05	3.67815e-08	1.02972e-09
AT1G01440	protein_coding	hypothetical protein (DUF3133)		1.22	1.51	1.86	0.83	-0.37	-0.25	-0.34	0.44	0.68	0.62	-0.5	-0.37	-0.39	1.4	0.1	1.4	-0.06	-0.15	0.69	-0.21	3.89838e-10	1.01997e-12	2.2339e-15	1.75011e-06	0.0222971	0.129222	0.0484829	0.00670509	5.42469e-05	0.000209007	0.00305062	0.0274705	0.0355701	1.01362e-11	1	1.05292e-11	0.703109	0.434109	4.25603e-05	0.216438
AT1G01450	protein_coding	Protein kinase superfamily protein		1.55	0.77	0.08	-1.28	-0.95	-0.71	0.34	1.92	1.79	1.68	0.41	0.29	0.05	0.75	0.02	1.36	-0.73	0.29	2.2	0.36	4.90263e-09	0.000641866	0.715317	5.84716e-07	8.07262e-05	0.0030115	0.155345	2.79452e-11	1.51613e-10	9.55277e-10	0.0788214	0.224783	0.893655	0.000866659	1	8.10497e-08	0.00173361	0.248061	5.76059e-13	0.130075
AT1G01453	protein_coding	late embryogenesis abundant hydroxyproline-rich glycoprotein family protein		9.84	10.19	10.61	9.1	9.24	9.79	-0.01	5.08	6.32	8.09	2.3	1.42	-0.01	7.44	1.98	8.31	7.67	0	3.34	1.68	5.06509e-11	1.2386e-11	3.07368e-12	6.4914e-10	6.32253e-10	1.83288e-10	1	0.00344753	5.43557e-05	4.49815e-08	0.271352	0.47813	1	6.37193e-07	1	1.68463e-08	2.92432e-07	1	0.0923552	0.4327
AT1G01470	protein_coding	Late embryogenesis abundant protein	LEA14	0.64	0.05	2.56	3.88	3.02	2.67	-2.07	-2.24	-1.57	0.67	0.76	-1.14	-0.91	-1.09	-0.18	0.3	3.26	-1.69	-1.08	-0.75	0.0073864	0.837318	8.59095e-14	8.54712e-19	2.2203e-15	1.35874e-13	5.9929e-10	7.32224e-12	3.08212e-08	0.00578127	0.00256908	2.50225e-05	0.00125405	1.99859e-05	1	0.202975	3.09606e-16	6.17902e-08	2.7142e-05	0.00363154
AT1G01480	protein_coding	1-amino-cyclopropane-1-carboxylate synthase 2	ACS2	8.39	10.52	11.37	10.68	9.29	10.81	-1.26	3.81	7.63	8.15	6.75	6.21	2.31	10.6	1.7	10.57	9.68	-0.86	8.02	5.47	5.09398e-12	1.06266e-14	1.38477e-15	8.07038e-15	6.01876e-13	2.85881e-14	0.573688	0.000550264	7.66881e-11	1.51324e-11	5.25258e-09	4.95981e-08	0.0953502	8.3348e-15	1	9.99981e-15	2.32983e-13	0.701412	1.87034e-11	1.10787e-06
AT1G01490	protein_coding	Heavy metal transport/detoxification superfamily protein		2.03	1.73	0.78	0.49	-0.21	1.1	-1.36	1.73	1.34	0.23	-0.75	-1.56	-0.75	1.51	0	1.71	-0.45	-1.14	1.5	-1.45	6.09304e-16	5.57051e-14	7.9181e-06	0.00283966	0.198576	2.7034e-08	8.34129e-10	7.47656e-14	9.3273e-11	0.168266	3.32623e-05	9.46486e-12	0.000111964	2.54598e-12	1	8.23184e-14	0.006885	5.54762e-08	4.49333e-12	7.45681e-11
AT1G01500	protein_coding	Erythronate-4-phosphate dehydrogenase family protein		-0.28	-0.53	-0.81	0.18	0.58	0.52	-1.36	-1.56	-1.01	-0.91	-0.72	-0.91	-0.88	-0.9	-0.21	-0.81	0.4	-1.15	-1.02	-0.56	0.0355224	0.000124602	9.36275e-08	0.152669	4.23116e-05	0.000255097	6.02681e-12	4.2005e-15	6.93198e-10	9.47839e-09	1.84264e-06	2.19352e-08	2.71299e-07	8.50121e-09	1	8.24667e-08	0.00309043	4.56769e-10	4.62408e-10	0.000121466
AT1G01510	protein_coding	NAD(P)-binding Rossmann-fold superfamily protein	AN	-0.29	-0.79	-1.1	-0.34	-0.03	-0.44	0.37	0.76	0.45	0.28	0.23	0.28	0.18	-0.4	0	-0.64	-0.02	0.39	0.32	0.18	0.0764941	8.21457e-06	1.46438e-08	0.0347701	0.854856	0.0102824	0.0334065	1.67126e-05	0.00624053	0.0896712	0.189829	0.103246	0.371945	0.0153205	1	0.000189656	0.907867	0.0310223	0.0475846	0.319254
AT1G01520	protein_coding	Homeodomain-like superfamily protein	ASG4	-6.36	-7.09	-3.17	-1.13	-1.16	1.03	-0.38	-6.17	-5.03	-0.77	-0.08	-2.76	0.31	-4.85	-0.24	-6.94	-0.85	-0.46	-6.25	-2.5	9.93476e-18	1.82093e-18	1.30956e-11	0.000897629	0.000825773	0.00302111	0.300591	1.74814e-17	5.12196e-16	0.0204147	0.840789	1.10938e-09	0.448533	1.41753e-15	1	2.93656e-18	0.0120554	0.214342	9.37385e-18	1.12125e-08
AT1G01540	protein_coding	Protein kinase superfamily protein		-0.21	-1.18	-1.64	-1.2	-0.94	-0.93	-0.02	1.05	0.14	-0.05	-0.58	-0.9	-0.15	-0.73	0.09	-0.56	-0.95	0.09	0.15	-0.71	0.387239	8.02401e-06	1.71553e-08	6.73189e-06	0.000295589	0.000418801	0.953597	5.9988e-05	0.586399	0.854658	0.0235553	0.000717753	0.62929	0.00301552	1	0.020899	0.000237938	0.788345	0.537849	0.0070143
AT1G01550	protein_coding	BPS1-like protein (DUF793)	BPS1	1.29	2.3	2.61	2.05	1.2	1.16	-0.77	0.08	0.59	0.93	0.21	-0.48	-0.19	2.13	0.06	2.06	1.16	-0.71	0.77	-0.28	2.62827e-10	1.32313e-17	2.95031e-19	5.04571e-16	2.29028e-09	9.24376e-09	4.01954e-05	0.631498	0.000483621	5.8354e-07	0.231905	0.00618682	0.34685	1.45935e-16	1	4.57998e-16	5.8528e-09	0.000153149	1.29239e-05	0.103666
AT1G01560	protein_coding	MAP kinase 11	MPK11	1.13	3.58	5.6	4.23	2.83	3.58	-3.52	-1.65	1.1	3.42	1.27	1.59	-0.87	3.83	0.56	3.65	2.71	-1.4	0.64	1.17	0.0864643	2.18945e-06	7.0176e-10	1.38099e-07	8.73435e-05	4.99384e-06	0.000256273	0.0286554	0.0979366	5.85004e-06	0.0663939	0.0223797	0.300721	7.33531e-07	1	1.76452e-06	0.000160564	0.0775937	0.335276	0.0954527
AT1G01570	protein_coding	transferring glycosyl group transferase (DUF604)		-1.72	-2.02	-0.95	-0.31	0.59	1.88	0.58	-0.29	-1.34	-0.11	0.38	0.42	0.2	-0.63	-0.18	-2.69	0.78	0.56	-0.79	0.11	0.000174082	2.21962e-05	0.0206044	0.431373	0.127496	1.31952e-05	0.168227	0.479641	0.00175793	0.796057	0.355652	0.307711	0.698324	0.119162	1	5.20247e-07	0.0447773	0.198623	0.0530047	0.81561
AT1G01580	protein_coding	ferric reduction oxidase 2	FRO2	0.28	-1.93	-0.8	0.59	0.82	0.95	-1.82	-1.53	-2.37	-0.26	0.27	-2.07	-0.86	-2.36	-0.5	-2.07	0.33	-1.69	-1.71	-1.43	0.515395	5.8637e-05	0.059536	0.148384	0.0518479	0.029134	0.000287579	0.000942274	3.67983e-06	0.548814	0.548309	3.09034e-05	0.0845695	4.71054e-06	1	2.56159e-05	0.440523	0.000792594	0.000251491	0.0023306
AT1G01590	protein_coding	ferric reduction oxidase 1	FRO1	-7.57	-5.51	-7.57	-7.53	-4.65	0.56	-3.22	-5.38	-5.63	-5.16	-3.58	-4.59	-2.18	-7.59	-0.06	-3.89	-4.36	-3.63	-7.52	-4.18	4.48737e-05	0.000175472	3.95908e-05	2.4068e-05	0.000318806	0.582165	0.00719517	0.000280888	0.000134863	0.000149978	0.00231508	0.000423771	0.0646878	5.91288e-05	1	0.0017331	0.000667211	0.0040533	3.62594e-05	0.00120284
AT1G01600	protein_coding	cytochrome P450%2C family 86%2C subfamily A%2C polypeptide 4	CYP86A4	-0.1	-1.87	-1.24	-1.67	3.54	2.34	4.84	0.66	0.69	0.54	3.84	3.3	2.67	-0.45	-0.19	-1.55	4.23	4.37	-0.51	3.4	0.923569	0.101852	0.234228	0.117343	2.44677e-05	0.00479052	4.06984e-07	0.466895	0.423756	0.536983	1.05591e-05	0.000107315	0.00321453	0.650998	1	0.160587	1.27752e-06	3.42277e-06	0.607914	8.03829e-05
AT1G01610	protein_coding	glycerol-3-phosphate acyltransferase 4	GPAT4	-2.6	-4.93	-4.82	-0.87	1.43	0.27	-0.68	-1.41	-1.98	-1.26	0.5	-0.56	0.09	-3.6	0.06	-3.88	1.71	-0.59	-2.05	-0.23	6.83649e-08	8.99568e-14	1.38559e-13	0.0266273	0.000610542	0.520394	0.114754	0.000710983	8.32953e-06	0.00204033	0.232761	0.1803	0.884359	7.9114e-11	1	1.58198e-11	7.07575e-05	0.180293	4.59366e-06	0.615288
AT1G01620	protein_coding	plasma membrane intrinsic protein 1C	PIP1C	-0.59	-2.15	-3.2	-0.38	-1.42	0.18	0.02	0.9	0.09	-1.01	-0.96	-2.03	-0.17	-1.07	-0.05	-0.76	-1.46	0.14	0.25	-2.11	0.0315016	4.88654e-10	1.76207e-14	0.158763	3.52912e-06	0.535259	0.959167	0.00144281	0.7658	0.000418415	0.00108795	7.96305e-09	0.641314	0.000176381	1	0.0055551	2.47254e-06	0.672621	0.370074	4.04451e-09
AT1G01630	protein_coding	Sec14p-like phosphatidylinositol transfer family protein		-1.38	-2.63	-2.63	-1.37	-0.08	-0.91	-0.55	-2.55	-2.02	-1.75	-0.79	-1.3	-0.52	-3.3	0.22	-2.39	0.07	-0.34	-2.32	-0.93	1.71384e-06	8.1122e-13	8.28989e-13	1.76048e-06	0.761513	0.000948117	0.0472704	2.55937e-12	7.30311e-10	2.05538e-08	0.00398879	1.14887e-05	0.0852917	2.50198e-15	1	1.02214e-11	0.801092	0.246301	2.48235e-11	0.000976782
AT1G01640	protein_coding	BTB/POZ domain-containing protein		2.79	2.08	1.7	2.21	2.14	1.32	0.08	2.24	2.05	1.72	0.71	0.52	0.4	1.89	0.04	2.47	2.42	-0.15	2.14	0.63	8.29338e-09	2.83624e-06	7.49053e-05	9.63615e-07	2.29973e-06	0.0024146	0.896833	9.84299e-07	4.24675e-06	6.77063e-05	0.0981986	0.243718	0.449769	1.64188e-05	1	1.08538e-07	2.24041e-07	0.798947	2.06334e-06	0.157388
AT1G01650	protein_coding	SIGNAL PEPTIDE PEPTIDASE-LIKE 4	SPPL4	2.16	2.35	2.48	2.46	1.72	1.17	-0.36	1.75	2.08	1.8	1.16	0.16	-0.17	2.62	-0.08	2.32	1.56	-0.39	2.07	0.11	6.06152e-22	4.30543e-23	1.03394e-23	1.74021e-23	3.69988e-18	8.48066e-13	0.00413437	6.84175e-19	2.6848e-21	4.93356e-19	1.39678e-12	0.187472	0.220128	1.43065e-24	1	6.63209e-23	8.75824e-17	0.00234466	2.62641e-21	0.413166
AT1G01660	protein_coding	RING/U-box superfamily protein		-0.31	-1.09	0.32	0.18	0.81	0.75	1.11	1.45	1.68	2.38	2.01	1.35	1.24	0.9	-0.08	-0.16	0.53	1.3	1.2	1.76	0.513439	0.024129	0.466497	0.684531	0.0628232	0.0979927	0.0170938	0.00109414	0.000197537	7.33394e-07	2.36867e-05	0.00288854	0.0124142	0.0365962	1	0.730848	0.232647	0.00646019	0.00596391	0.000177576
AT1G01670	protein_coding	RING/U-box superfamily protein		0.58	-0.48	-0.15	-0.72	0.37	0.19	0.35	1.45	1.15	1.66	1.53	1.14	0.51	0.13	0.11	-0.09	0.45	0.51	1.43	1.57	0.0330606	0.0837742	0.59675	0.0107186	0.175513	0.513107	0.244184	1.31487e-06	5.8522e-05	8.88771e-08	9.09067e-07	0.000111256	0.104293	0.632289	1	0.745126	0.10096	0.0901739	1.64159e-06	7.39785e-07
AT1G01680	protein_coding	plant U-box 54	PUB54	1.2	0.18	3.74	1.32	0.68	-0.92	-8.74	-3.74	-1.62	-0.44	-0.79	1.33	-0.56	-1.81	0.31	3.71	1.54	-3.01	-2.96	1.04	0.249549	0.867173	0.00107703	0.193775	0.533232	0.422398	0.000343685	0.00631857	0.149627	0.690603	0.495764	0.231904	0.693324	0.11093	1	0.00111305	0.148261	0.0265831	0.0173115	0.36184
AT1G01690	protein_coding	putative recombination initiation defects 3	PRD3	0.34	-0.42	-0.31	0.17	0.5	-0.02	2.03	1.18	1.61	1.6	1.73	2.03	1.23	0.54	0.24	-0.11	1.17	2	1.26	2.18	0.351914	0.249744	0.39097	0.639929	0.167459	0.957757	1.58942e-06	0.00126862	2.23097e-05	2.54307e-05	1.15297e-05	8.98027e-07	0.0027373	0.125947	1	0.770649	0.00134869	2.94835e-06	0.000566818	2.59072e-07
AT1G01695	protein_coding	Phosphatidylinositol N-acetyglucosaminlytransferase subunit P-like protein	TRM33	-0.93	-0.57	0.13	-2.15	0.01	0.61	2.08	0.4	1.44	2.18	2.48	3.12	1.83	1.35	0.86	-0.19	0.94	1.64	0.87	2.8	0.295876	0.503055	0.873162	0.0261186	0.991	0.454709	0.0085384	0.628663	0.0518551	0.0034044	0.00136575	0.000103857	0.0302127	0.0685255	1	0.828731	0.2154	0.0436009	0.255191	0.000420373
AT1G01700	protein_coding	RHO guanyl-nucleotide exchange factor 2	ROPGEF2	0.37	-0.1	-0.53	0.08	-0.76	-1.23	0.87	1.74	1.28	1.54	0.57	0.26	0.51	0.07	-0.21	0.08	-0.88	0.87	1.02	0.35	0.224981	0.765287	0.0880901	0.80623	0.0167682	0.000487974	0.00866275	4.2494e-07	6.76339e-05	3.93419e-06	0.0713263	0.431225	0.154235	0.816235	1	0.796873	0.00701154	0.00997374	0.00109903	0.294441
AT1G01710	protein_coding	acyl-CoA thioesterase II		0.89	0.76	0.76	0.69	0.27	0.62	-0.03	0.37	0.44	0.08	-0.11	-0.42	-0.02	0.86	0.11	0.61	0.09	-0.03	0.62	-0.29	1.87445e-12	1.11442e-10	1.09827e-10	1.69193e-09	0.00527434	4.27142e-08	0.780784	0.000203434	1.92597e-05	0.437304	0.298628	7.49017e-05	0.870547	4.43153e-12	1	2.86626e-08	0.373572	0.807514	1.99778e-08	0.0040036
AT1G01715	protein_coding	hypothetical protein		-0.83	-0.03	0.78	1.45	0.82	0.92	1.04	0.94	0.84	1.16	1.18	1.2	0.93	1.96	-0.08	-0.24	0.66	0.87	0.53	0.89	0.0164739	0.927497	0.0159224	2.63375e-05	0.0125521	0.00681354	0.00342463	0.00462251	0.0107401	0.000589788	0.000660782	0.0005998	0.013559	1.26482e-07	1	0.472365	0.044073	0.0151238	0.10646	0.00969139
AT1G01720	protein_coding	NAC (No Apical Meristem) domain transcriptional regulator superfamily protein	ATAF1	2.19	2.45	4.07	5	3.99	4.2	-0.71	1.25	2.26	3.49	3.53	1.43	1.23	3.52	-0.05	2.28	3.92	-0.59	1.96	1.52	1.42523e-10	6.27478e-12	6.81405e-18	3.45809e-20	3.79945e-17	2.07526e-17	0.0142624	1.52861e-05	6.65205e-11	9.12618e-16	3.48614e-15	3.49903e-06	0.00011687	3.45421e-16	1	4.13931e-11	7.15225e-17	0.043482	2.01526e-09	1.27791e-06
AT1G01725	protein_coding	adenylosuccinate synthetase		2.76	2.15	2.06	1.6	0.83	1.39	-0.57	2.82	2.79	2.22	0.98	-0.41	0.26	2.61	-0.23	1.98	0.55	-0.56	2.99	-0.91	2.12575e-20	4.94117e-17	2.07218e-16	4.42553e-13	3.82628e-06	8.90804e-11	0.00190675	1.04977e-20	1.64296e-20	3.89878e-17	2.91303e-07	0.0184813	0.190769	1.17796e-19	1	8.02144e-16	0.00124028	0.00289071	1.64173e-21	3.59517e-06
AT1G01730	protein_coding	hypothetical protein		3.32	3.27	3.25	3.15	2.2	1.11	-0.03	2.59	3.64	3.13	2.01	0.73	0.38	4.16	0.11	3.58	2.39	0.02	3.57	0.78	1.81797e-23	2.62055e-23	3.92238e-23	1.28709e-22	2.09182e-17	7.67471e-09	0.903338	4.12025e-20	1.5144e-24	3.21043e-22	1.07518e-15	2.62222e-05	0.0335476	3.52502e-26	1	1.94291e-24	1.85835e-18	0.916661	2.17715e-24	9.59023e-06
AT1G01740	protein_coding	kinase with tetratricopeptide repeat domain-containing protein	BSK4	-0.04	0.14	-0.11	-0.6	-0.33	-0.67	-0.39	-1.12	-0.77	-0.59	-0.72	-0.3	-0.74	-0.28	-0.05	-0.13	0.25	-0.52	-0.7	-0.3	0.850713	0.513401	0.59241	0.00510005	0.12894	0.00278088	0.0888978	2.79032e-06	0.000511603	0.00668409	0.00158707	0.188908	0.00278297	0.186984	1	0.530028	0.25432	0.0277805	0.00135407	0.19307
AT1G01750	protein_coding	actin depolymerizing factor 11	ADF11	0.53	0.49	-0.75	-0.55	-0.23	0.14	0.69	0.78	0.66	0.07	-0.6	0.35	0.63	0.72	-0.51	0.02	-0.37	0.21	0.57	0.26	0.0975391	0.123976	0.0259264	0.0933512	0.500896	0.691586	0.0474722	0.0166959	0.0392448	0.840418	0.080387	0.304714	0.0909647	0.0243422	1	0.967009	0.269643	0.596915	0.0776761	0.470894
AT1G01760	protein_coding	denosine deaminases acting on tRNA		0.7	1	0.14	-1.22	-0.92	-0.59	-0.06	0	0.32	-0.32	-0.41	0.03	-0.29	0.49	-0.23	0.83	-0.68	0.09	0.55	0.21	0.00828654	0.000213071	0.582261	2.558e-05	0.000980637	0.0345348	0.87458	1	0.228187	0.227603	0.137276	0.931619	0.380905	0.0593017	1	0.00182882	0.0118025	0.795374	0.034009	0.463704
AT1G01770	protein_coding	propionyl-CoA carboxylase		3.73	3.96	3.03	1.61	0.52	1.61	0.03	2.6	2.99	1.85	0	0.26	0.15	3.74	-0.03	3.76	0.37	0.01	3.42	0.09	6.81171e-18	1.08978e-18	2.02075e-15	2.68634e-08	0.0370461	7.36285e-08	0.927997	1.98596e-13	4.28018e-15	1.54591e-09	1	0.341052	0.638486	5.37022e-18	1	4.86721e-18	0.136922	0.990725	8.17166e-17	0.760435
AT1G01780	protein_coding	GATA type zinc finger transcription factor family protein	PLIM2b	3.58	3.65	3.27	1.96	0.78	2.04	0.48	2.41	3.27	2.38	0.66	0.74	0.68	4.22	-0.01	3.38	0.42	0.27	3.19	0.74	8.62382e-15	4.18411e-15	8.25008e-14	2.76879e-08	0.0107643	3.09764e-08	0.142928	2.89394e-10	1.11277e-13	4.81034e-10	0.0344562	0.0191687	0.0506024	8.26043e-17	1	3.71449e-14	0.169734	0.442527	2.04391e-13	0.0201109
AT1G01790	protein_coding	K+ efflux antiporter 1	KEA1	-2.47	-2.96	-3.06	-2.85	-2.61	-1.69	-0.62	-3.8	-3.47	-3.11	-1.55	-1.33	-0.22	-3.7	-0.07	-3.07	-2.56	-0.54	-3.41	-1.18	2.15566e-16	8.31834e-19	3.1125e-19	3.15859e-18	1.09429e-16	3.42306e-11	0.00248499	6.20138e-22	9.47947e-21	4.43774e-19	3.71335e-10	1.701e-08	0.338641	1.22663e-21	1	3.20671e-19	2.20347e-16	0.0101647	1.3937e-20	2.17844e-07
AT1G01800	protein_coding	NAD(P)-binding Rossmann-fold superfamily protein		0.59	0.12	-0.3	-0.25	-0.02	-0.08	-0.95	0.63	0.86	0.34	-0.23	-0.63	-0.49	0.74	0	0.38	-0.04	-0.8	0.78	-0.6	3.41523e-05	0.380757	0.022371	0.0552129	0.914345	0.589338	2.29987e-08	1.42064e-05	3.06814e-08	0.0122018	0.10563	2.45937e-05	0.00168507	5.53872e-07	1	0.00420919	0.776647	1.09177e-06	2.41671e-07	5.32347e-05
AT1G01810	protein_coding	hypothetical protein		-1.44	-0.73	-0.34	0.7	1.73	1.75	1.25	-0.51	0.14	0.94	1.26	1.42	1.43	-0.97	0.78	-0.94	1.78	0.74	-0.49	1.45	0.014105	0.167897	0.489665	0.124575	0.000254584	0.000309479	0.010576	0.345044	0.778358	0.039479	0.00760259	0.0029802	0.00620247	0.0823388	1	0.101375	0.000187835	0.151471	0.357226	0.00285772
AT1G01820	protein_coding	peroxin 11c	PEX11C	3	3.38	3.12	2.33	1.62	0.88	-0.17	2.88	3.02	2.28	1.23	0.7	-0.08	3.51	0	3.41	1.54	-0.27	3.16	0.95	1.7072e-26	9.33178e-28	1.32673e-26	5.97113e-23	1.58526e-17	1.11889e-09	0.181761	4.75692e-26	1.98866e-26	2.13183e-22	1.58768e-13	2.16162e-07	0.598733	3.05322e-28	1	7.13368e-28	7.85613e-17	0.0314521	3.45854e-27	3.15154e-10
AT1G01830	protein_coding	ARM repeat superfamily protein		0.91	0.24	0.35	0.99	1.28	1.1	-1.28	-1.62	-0.28	1.04	0.95	-0.29	-0.09	-0.7	0.14	-0.03	0.99	-1.11	-0.79	0.02	0.00185887	0.400124	0.216254	0.000725032	3.82388e-05	0.000375655	0.000115389	1.27248e-06	0.329252	0.000502204	0.00198424	0.34481	0.818808	0.0156404	1	0.929479	0.000894265	0.000774438	0.0070646	0.951321
AT1G01840	protein_coding	AP2-like ethylene-responsive transcription factor SNZ		-4.52	-6.83	-8.99	-4.2	-2.39	-0.35	0.1	-3.37	-3.21	-3.77	-1.29	-0.4	-0.14	-6.72	0.11	-4.54	-1.71	0.13	-3.98	-0.13	9.21762e-08	1.71834e-09	3.91115e-10	1.26364e-07	0.000129678	0.544682	0.889825	3.49282e-06	4.66308e-06	4.10297e-07	0.0261736	0.497116	0.858522	3.46665e-09	1	7.93586e-08	0.00354277	0.86352	3.14704e-07	0.84771
AT1G01860	protein_coding	Ribosomal RNA adenine dimethylase family protein	PFC1	0.23	-0.48	-1.61	-2.66	-1.11	-0.82	0.25	0.08	-0.12	-0.84	-0.27	0.54	0.38	-0.59	0.01	-0.6	-1.31	0.15	-0.15	0.5	0.203776	0.0088614	3.02322e-11	3.02569e-17	2.42823e-07	5.95986e-05	0.215504	0.672687	0.519863	2.78433e-05	0.158842	0.00557698	0.0743578	0.0018006	1	0.00153693	7.78207e-09	0.482573	0.423653	0.0113478
AT1G01880	protein_coding	5'-3' exonuclease family protein		-0.25	-0.28	-0.38	-1.35	0.94	0.35	2.08	1.4	1.81	1.27	1.13	1.91	1.42	1.48	0.03	-0.3	0.9	1.51	1.04	1.69	0.576945	0.510998	0.381077	0.00352413	0.0224899	0.427458	1.02588e-05	0.000922693	3.1037e-05	0.00221304	0.00765211	2.52101e-05	0.00259516	0.000412268	1	0.49695	0.0285077	0.0009404	0.0118677	0.000158728
AT1G01900	protein_coding	subtilase family protein	SBTI1.1	-5.1	-4.78	-4.03	-1.71	1.71	0.91	1.76	-2.69	-2.56	-1.46	0.89	1.39	1.3	-4.39	-0.23	-5.67	1.43	1.75	-4.35	1.41	4.67234e-12	9.39013e-12	1.02872e-10	5.67763e-05	2.72706e-05	0.0198888	4.41698e-05	1.16458e-07	1.7409e-07	0.000376488	0.0220754	0.000610926	0.00283203	5.51517e-11	1	1.64886e-12	0.00029576	6.70908e-05	2.83739e-11	0.000545297
AT1G01910	protein_coding	P-loop containing nucleoside triphosphate hydrolases superfamily protein		0.93	1.67	1.49	1.09	1.05	0.29	-0.02	0.19	0.57	0.13	-0.09	0.09	-0.04	1.42	-0.05	1.26	0.98	0.1	0.38	0.05	2.93268e-07	1.20447e-13	2.80508e-12	8.54407e-09	3.83737e-08	0.0776396	0.935081	0.233371	0.000672864	0.437456	0.604634	0.600579	0.860912	1.05011e-11	1	2.82011e-10	1.46557e-07	0.616198	0.0192646	0.801809
AT1G01920	protein_coding	SET domain-containing protein		-0.04	-0.76	-1.53	-1.31	0.98	-0.12	1.15	2.37	1.78	1.35	1.32	1.93	0.51	0.74	0.16	-0.26	0.98	1.08	1.94	2.09	0.906023	0.00565693	9.9333e-07	1.0897e-05	0.000462351	0.694687	0.000131033	1.84608e-11	1.85209e-08	4.2984e-06	1.04363e-05	1.01585e-08	0.104264	0.00549067	1	0.325328	0.000481645	0.000401231	2.42731e-09	1.91808e-09
AT1G01930	protein_coding	zinc finger protein-like protein		0.1	0.18	-0.03	0.01	0.01	-0.09	-0.11	0.89	0.65	0.12	0.26	0.33	0.17	0.65	0.11	0.34	0.11	0	0.66	0.39	0.407891	0.132141	0.829763	0.953509	0.917502	0.509635	0.428093	1.7164e-09	1.49748e-06	0.320937	0.0437487	0.0108529	0.248152	1.50682e-06	1	0.00509321	0.38783	1	1.07929e-06	0.00272249
AT1G01940	protein_coding	Cyclophilin-like peptidyl-prolyl cis-trans isomerase family protein		0.39	0.93	1.26	1.22	1.06	-0.11	0.69	0.59	1.57	2.04	2.17	1.44	0.41	1.4	-0.03	1.14	1.45	0.67	1.23	1.6	0.0252223	1.09668e-06	1.47251e-09	3.5049e-09	1.13521e-07	0.55442	0.000338598	0.000981397	6.01128e-12	4.18917e-15	3.32353e-15	3.00858e-10	0.0410093	1.12993e-10	1	1.91905e-08	7.688e-11	0.000645523	3.30212e-09	2.16997e-11
AT1G01950	protein_coding	armadillo repeat kinesin 2	ARK2	-0.64	-1.13	0.75	0.32	-0.28	-1.07	-0.22	-0.42	-0.48	0.22	0.3	-0.61	-0.28	-1.13	-0.13	-1.03	-0.31	-0.13	-0.56	-0.24	0.00213885	7.0707e-07	0.000327222	0.11196	0.178165	3.92858e-06	0.342884	0.0419615	0.0180937	0.279497	0.162516	0.00505519	0.248387	8.388e-07	1	4.1593e-06	0.124769	0.593746	0.0069638	0.265998
AT1G01960	protein_coding	SEC7-like guanine nucleotide exchange family protein	EDA10	0.8	0.48	-0.06	0.01	0.31	-0.54	0.02	0.85	0.74	0.47	0.31	0.22	-0.02	-0.08	0.06	0.55	0.46	0.1	0.89	0.31	2.20054e-06	0.00201822	0.673415	0.941138	0.045127	0.000963521	0.930661	8.46887e-07	8.51493e-06	0.00255754	0.0527384	0.17965	0.934196	0.607386	1	0.000509941	0.00384553	0.600934	2.8029e-07	0.0595996
AT1G01970	protein_coding	Tetratricopeptide repeat (TPR)-like superfamily protein		-1.57	-2.63	-3.24	-4.39	-2.46	-1.83	0.08	-1.03	-1.4	-1.84	-1.01	0.07	0.11	-2.6	-0.1	-2.41	-2.39	0.1	-1.58	-0.12	3.2962e-08	9.43104e-14	3.27031e-16	1.2497e-19	9.7082e-13	2.86817e-09	0.791361	6.18799e-05	3.75708e-07	1.20115e-09	0.000130262	0.802917	0.730642	1.30114e-13	1	1.05725e-12	2.48833e-12	0.733008	3.29786e-08	0.656447
AT1G01990	protein_coding	hypothetical protein		0.73	0.72	0.54	0.22	0.11	-0.45	0	0.29	0.32	-0.07	0.27	0.11	0.1	0.53	0.05	0.8	0.18	-0.06	0.43	0.23	6.61123e-10	6.72195e-10	4.64709e-07	0.022239	0.261131	2.73402e-05	0.990439	0.00313476	0.00133751	0.499975	0.00721234	0.298629	0.413627	8.072e-07	1	4.90116e-11	0.0671389	0.638518	3.29232e-05	0.0231906
AT1G02000	protein_coding	UDP-D-glucuronate 4-epimerase 2	GAE2	0.23	0.6	1.06	0.93	0.26	0.66	-0.9	-1.2	-0.48	-0.26	-0.63	-1.59	-0.58	0.03	-0.08	0.26	0.13	-0.74	-0.64	-1.06	0.13869	0.000161734	4.75127e-09	8.79785e-08	0.0961352	7.98897e-05	1.29747e-06	5.13603e-10	0.00228533	0.0900145	0.000157477	1.16346e-12	0.0012459	0.837063	1	0.0820506	0.39034	3.70179e-05	8.66759e-05	2.82742e-08
AT1G02010	protein_coding	secretory 1A	SEC1A	-0.91	-1.53	-1.56	-0.79	-0.87	-0.45	-0.16	1.09	-0.64	-0.52	0.05	-0.51	0.04	-1.19	-0.11	-1.44	-0.88	-0.19	-0.51	-0.45	6.73437e-10	1.78617e-16	1.07488e-16	1.37639e-08	2.2232e-09	0.000393937	0.221142	3.66371e-12	1.55801e-06	4.81327e-05	0.718963	0.000112911	0.827969	3.46437e-13	1	1.50692e-15	2.28255e-09	0.149542	5.93522e-05	0.000531206
AT1G02020	protein_coding	nitroreductase family protein		0.39	0.16	0.18	0.14	-0.04	-0.27	-0.35	0.27	-0.06	0.03	-0.05	-0.29	-0.43	-0.49	-0.04	-0.27	-0.17	-0.33	-0.16	-0.1	0.000359209	0.11638	0.0734538	0.177156	0.694174	0.0139438	0.00218734	0.0117981	0.551305	0.811318	0.657382	0.00887603	0.000491642	1.42583e-05	1	0.00906053	0.113392	0.00447992	0.123425	0.383208
AT1G02030	protein_coding	C2H2-like zinc finger protein		3	3.59	5.12	8.35	5.93	5.25	3.81	-2.08	2.65	4.99	5.57	3.32	3.6	3.13	1.65	3.51	5.58	3.42	-2.11	3.04	0.0180236	0.00299463	1.05501e-05	9.3423e-11	5.88317e-07	1.22514e-05	0.00275788	0.298034	0.0406899	1.96816e-05	3.74123e-06	0.0080397	0.00827258	0.0127489	1	0.00390992	2.3655e-06	0.0100922	0.267143	0.0191976
AT1G02050	protein_coding	Chalcone and stilbene synthase family protein	LAP6	1.57	0.46	-0.29	-0.86	-0.34	-0.41	1.04	2.26	2.07	1.69	0.89	1.09	0.55	0.74	-0.02	1.01	-0.33	0.87	1.83	1.47	7.75511e-07	0.100619	0.303949	0.00356018	0.248101	0.172217	0.000933232	3.08288e-10	2.38829e-09	2.28585e-07	0.00307749	0.000434559	0.0963944	0.00938863	1	0.000554615	0.258292	0.00581981	3.96608e-08	6.81656e-06
AT1G02060	protein_coding	Tetratricopeptide repeat (TPR)-like superfamily protein		1.42	0.74	-0.64	-1.43	-1.01	-1.43	0.63	1.37	0.93	0.97	-0.23	0.63	-0.13	-0.32	0.01	1.16	-0.44	0.5	1.6	0.59	1.27504e-05	0.0137719	0.0363282	2.22996e-05	0.00165368	4.26027e-05	0.0517132	2.39994e-05	0.00248256	0.00177184	0.476468	0.0463644	0.751469	0.289031	1	0.000202382	0.149372	0.136855	1.83991e-06	0.0637053
AT1G02065	protein_coding	squamosa promoter binding protein-like 8	SPL8	-2.11	1.72	-2.11	-2.14	-0.41	-2.11	6.17	4.7	3.21	1.41	2.58	1.19	2.96	1.59	-2.09	-2.11	-2.11	6.14	3.59	1.36	0.418716	0.384104	0.40858	0.377497	0.866891	0.421092	0.000978733	0.00666746	0.0710862	0.476957	0.175521	0.581571	0.1614	0.440822	1	0.419841	0.377373	0.00130624	0.0413711	0.538164
AT1G02070	protein_coding	zinc ion-binding protein		2.72	2.36	1.28	-1.04	-0.01	-0.49	0.44	5.25	4	3.28	1.31	-0.69	-0.35	1.24	-0.53	0.77	-1.22	0.63	3.5	-2.14	0.0364232	0.0672702	0.34718	0.535782	0.996175	0.78579	0.812553	0.000102294	0.00209048	0.0109784	0.361967	0.686773	0.881012	0.376056	1	0.598853	0.480773	0.724788	0.00642056	0.275815
AT1G02080	protein_coding	transcription regulator		0.7	0.9	0.91	1.08	0.79	0.47	0.24	0.63	0.65	0.39	0.67	0.4	0.2	0.92	-0.01	0.72	0.86	0.27	0.67	0.28	1.1599e-09	1.00994e-12	7.53529e-13	4.92678e-15	9.73812e-11	1.07682e-05	0.0185431	1.69955e-08	7.33156e-09	9.26282e-05	1.19029e-08	0.000146016	0.0684764	5.02352e-13	1	4.4427e-10	1.08397e-11	0.0106131	3.66666e-09	0.00542072
AT1G02090	protein_coding	Proteasome component (PCI) domain protein	FUS5	-0.83	-0.34	0.18	0.88	0.72	-0.14	0.01	-0.93	-0.57	0.05	0.96	0.27	0.02	-0.37	-0.04	-0.36	0.84	0.1	-0.7	0.43	7.52817e-09	0.00438952	0.116587	1.34677e-09	1.9086e-07	0.255854	0.982212	4.94765e-10	1.27068e-05	0.680366	4.85109e-10	0.0333241	0.910836	0.00226956	1	0.00314118	5.93514e-09	0.477279	3.28009e-07	0.000881206
AT1G02100	protein_coding	Leucine carboxyl methyltransferase	SBI1	2.02	1.78	1.72	1.47	0.93	0.44	0.12	2.21	2.12	1.63	1.1	0.55	0.41	1.99	0.14	1.93	0.84	0.08	2.07	0.51	5.44358e-25	2.83341e-23	9.43682e-23	2.06147e-20	1.05586e-13	7.43877e-06	0.201342	2.55185e-26	1.34221e-25	1.20711e-21	2.3658e-15	1.57921e-07	9.90643e-05	7.93599e-25	1	1.94291e-24	1.99875e-12	0.41746	2.21741e-25	7.46327e-07
AT1G02110	protein_coding	bZIP domain class transcription factor (DUF630 and DUF632)		-2.34	-3.18	-3.06	-2.67	-2.38	-1.71	0.35	-0.24	-1.35	-1.28	-0.73	-0.41	-0.3	-1.35	-0.11	-2.75	-2.03	0.34	-1.29	-0.3	9.27876e-11	3.6833e-14	9.774e-14	2.77501e-12	7.8526e-11	1.81902e-07	0.243311	0.378391	7.12058e-06	1.70763e-05	0.0106833	0.156729	0.374722	6.19368e-06	1	1.56007e-12	3.1061e-09	0.265484	1.38759e-05	0.307267
AT1G02120	protein_coding	GRAM domain family protein	VAD1	1.57	1.38	1.21	0.89	0.22	-0.55	-0.25	1.53	1.44	1.05	0.33	-0.28	-0.38	1.45	0.09	1.62	0.34	-0.12	1.63	-0.11	6.54487e-20	3.65008e-18	2.59653e-16	2.87253e-12	0.0283508	1.01409e-06	0.0163213	1.41588e-19	1.18032e-18	4.57271e-14	0.00125871	0.00607062	0.000813012	7.16523e-19	1	2.03673e-20	0.000820769	0.271342	1.8927e-20	0.302384
AT1G02130	protein_coding	RAS 5	RA-5	0.93	0.91	0.96	0.87	0.63	0.46	-0.3	-0.21	-0.01	-0.29	-0.15	-0.3	-0.2	-0.08	-0.14	0.58	0.43	-0.27	-0.11	-0.51	7.78649e-09	1.14733e-08	2.60267e-09	2.70812e-08	2.02045e-05	0.00142913	0.0392664	0.1218	0.922879	0.0338106	0.296429	0.0346573	0.219794	0.560023	1	5.06994e-05	0.00208811	0.0779246	0.412829	0.000639168
AT1G02140	protein_coding	mago nashi family protein	MAGO	-0.32	-0.3	-0.12	0.01	0.47	0.35	-0.04	-0.1	-0.45	-0.7	-0.22	0.23	0.05	-0.81	-0.11	-0.36	0.35	-0.12	-0.38	-0.35	0.00936821	0.0149038	0.322561	0.933801	0.000338528	0.00769096	0.782974	0.441752	0.000485678	5.77824e-07	0.0946278	0.0778282	0.767896	1.96437e-08	1	0.00436298	0.0056464	0.416584	0.00288033	0.00785282
AT1G02145	protein_coding	homolog of asparagine-linked glycosylation 12	ALG12	0.55	-0.11	-0.06	-0.63	-0.46	-0.27	0.39	1.92	0.97	0.78	0.53	0.37	0.38	0.14	0	-0.06	-0.6	0.32	0.89	0.22	0.000441154	0.47941	0.708954	7.239e-05	0.00341558	0.0872045	0.0160833	2.35276e-16	3.12594e-08	2.81002e-06	0.00106134	0.0203373	0.0285587	0.340749	1	0.699733	0.000184444	0.0536345	2.08748e-07	0.179008
AT1G02150	protein_coding	Tetratricopeptide repeat (TPR)-like superfamily protein		-0.38	-1.12	-1.88	-3.17	-1.15	-0.19	0.49	0.95	0.24	-0.38	-0.46	0.55	0.5	-0.82	0.01	-0.75	-1.32	0.42	0.44	0.47	0.0151667	1.71763e-09	1.04098e-15	1.99598e-22	1.57454e-09	0.227647	0.0035581	9.40839e-08	0.111952	0.0147157	0.0049064	0.000922848	0.00484361	1.30842e-06	1	7.17069e-06	5.58463e-11	0.0131937	0.0053111	0.00426414
AT1G02160	protein_coding	Cox19 family protein (CHCH motif)		1.36	0.96	0.72	0.32	0.16	0.25	0.35	1.4	1.23	0.91	0.37	0.29	0.47	0.83	0.01	1.01	0.14	0.19	0.91	0.17	8.39297e-13	6.40484e-09	2.7609e-06	0.020778	0.259711	0.089082	0.020749	3.94674e-13	1.40465e-11	3.16691e-08	0.0120976	0.0499756	0.00387524	1.51262e-07	1	2.24546e-09	0.336747	0.229342	3.03061e-08	0.277823
AT1G02170	protein_coding	metacaspase 1	MC1	1.54	2.44	2.84	2.39	1.15	0.85	-0.71	1.06	1.4	1.21	0.14	-0.32	-0.45	2.86	0.03	2.32	1.03	-0.58	1.47	-0.21	2.70166e-08	2.28282e-13	3.06783e-15	4.23897e-13	8.82125e-06	0.00072791	0.00591513	2.95784e-05	2.03656e-07	3.69328e-06	0.601681	0.211628	0.10234	2.58832e-15	1	9.90648e-13	5.16369e-05	0.0261265	7.33005e-08	0.411963
AT1G02180	protein_coding	ferredoxin-like protein		-3.28	-3.02	-2.59	-1.78	-1.53	-0.83	0.75	-1.88	-2.73	-2.17	-0.73	-0.76	-0.27	-0.52	0	-2.14	-1.57	0.63	-3.38	-1.48	7.38668e-09	2.4017e-08	3.27122e-07	6.2615e-05	0.000431728	0.0484135	0.0814973	4.63892e-05	1.31687e-07	3.96527e-06	0.0844362	0.0716543	0.598621	0.193523	1	7.05948e-06	0.000363235	0.152987	3.69202e-09	0.000988972
AT1G02190	protein_coding	Fatty acid hydroxylase superfamily		-8.06	-4.6	-3.71	-2.32	-2.83	-2.9	-2.23	-8.07	-8.09	-8.1	-6.46	-3.07	-0.2	-0.82	-0.21	-8.11	-3.12	-3.45	-4.66	-2.97	2.24857e-06	5.97978e-05	0.000292719	0.00795503	0.00240522	0.00229592	0.0167359	2.66477e-06	1.45434e-06	6.16196e-07	3.99468e-06	0.00152238	0.872523	0.325618	1	2.39199e-06	0.00107752	0.00117385	6.27824e-05	0.00257592
AT1G02205	protein_coding	Fatty acid hydroxylase superfamily	CER1	-8.52	-9.86	-9.32	-0.74	2.04	2.36	1.35	-9.86	-10.06	-5.51	0.78	-0.1	1.41	-13.71	-0.24	-13.7	2.06	1.09	-13.7	-0.2	1.09356e-15	4.19993e-16	5.12142e-16	0.0635909	9.30158e-06	1.48061e-06	0.00248872	5.49772e-16	2.8299e-16	1.81789e-13	0.0625162	0.840152	0.00303478	3.05439e-16	1	2.33003e-16	8.55287e-06	0.0156904	1.45202e-16	0.673755
AT1G02220	protein_coding	NAC domain containing protein 3	NAC003	0.31	1.3	2.47	3.8	3.52	2.82	-1.1	-4.7	0.11	0.92	1.75	-0.4	0.07	3.03	0.12	1.26	3.69	-0.87	-0.43	-0.77	0.635835	0.0387832	0.000284106	7.19291e-07	3.52872e-06	0.000104082	0.123713	1.22132e-06	0.869022	0.151619	0.00988397	0.581186	0.950488	2.09304e-05	1	0.0473259	1.7279e-06	0.238495	0.519452	0.273538
AT1G02230	protein_coding	NAC domain containing protein 4	NAC004	-3.49	0.17	-0.39	2.35	2.01	1.21	-1.89	-4.13	-0.23	-0.22	0.96	1.23	0.83	0.68	0.93	0.27	2.43	-0.6	-0.27	0.55	0.00199789	0.837768	0.642258	0.00397156	0.0141146	0.147675	0.0571068	0.000938815	0.793142	0.80188	0.263222	0.147921	0.401514	0.400124	1	0.751018	0.00370278	0.55842	0.753676	0.549913
AT1G02250	protein_coding	NAC domain containing protein 5	NAC005	3.08	4.23	4.52	4.57	2.48	3.3	1.12	1.73	3.57	4.7	4.38	3.53	2.3	5.56	0.43	3.85	3.11	0.79	3.45	2.67	0.0202995	0.000955538	0.000413557	0.000364172	0.067519	0.0147688	0.524365	0.249818	0.00621079	0.000284202	0.000981056	0.00877766	0.154537	2.13281e-05	1	0.00311923	0.0190324	0.682924	0.00842067	0.0592056
AT1G02260	protein_coding	Divalent ion symporter		2.45	2.53	2.15	2.03	1.55	0.55	0.97	3.53	3.16	2.88	1.55	1.14	0.87	2.84	-0.05	2.52	1.65	0.62	3.05	1.02	4.15181e-23	1.29334e-23	3.10586e-21	2.22564e-20	3.01432e-16	4.54964e-05	1.75344e-09	6.75895e-28	2.11711e-26	1.2956e-24	1.19214e-15	9.66028e-12	7.00021e-08	3.79331e-25	1	1.63814e-23	5.1273e-17	1.51595e-05	4.55316e-26	2.24807e-10
AT1G02270	protein_coding	Calcium-binding endonuclease/exonuclease/phosphatase family		-0.42	-0.38	0.77	0.18	0.38	-0.17	-1.11	-1.68	-1.25	-0.53	-0.39	-0.78	-0.67	-0.59	0	0.12	0.35	-0.98	-1.39	-0.64	0.0463129	0.0700322	0.000399966	0.384532	0.0762317	0.452404	8.65433e-06	4.51389e-10	3.14981e-07	0.0137382	0.078098	0.000720155	0.00649471	0.00558525	1	0.561149	0.104487	7.63184e-05	3.3132e-08	0.00492204
AT1G02280	protein_coding	translocon at the outer envelope membrane of chloroplasts 33	TOC33	-0.38	-1.67	-2.82	-3.69	-1.67	-1.01	0.75	1.32	0.28	-0.45	-0.35	0.46	0.8	-1.04	-0.06	-0.83	-1.63	0.62	0.26	-0.04	0.130817	2.2647e-08	5.39054e-14	4.27311e-17	3.2129e-08	0.000211833	0.00626426	2.569e-06	0.262143	0.0762734	0.186551	0.0832887	0.00609816	8.98274e-05	1	0.00123855	5.76035e-08	0.0249002	0.291779	0.889738
AT1G02290	protein_coding	hypothetical protein		-1.1	-2.82	-2.09	-1.93	-0.77	-1.38	0.25	0.68	0.17	0.3	0.45	0.45	-0.04	-1.41	0.15	-1.5	-0.42	0.15	0.33	0.72	0.000467372	2.85016e-11	1.46268e-08	5.95892e-08	0.0100425	3.98066e-05	0.446631	0.0202336	0.564672	0.311553	0.137276	0.14457	0.939138	1.77076e-05	1	6.67686e-06	0.156446	0.676754	0.260263	0.019473
AT1G02300	protein_coding	Cysteine proteinases superfamily protein		2.76	1.93	1.21	1.06	1.6	1.16	-0.07	4.38	3.07	2.51	1.81	1.56	0.29	2.26	0.21	1.98	1.05	-0.17	3.13	1.82	2.23009e-16	5.83737e-12	3.91426e-07	4.42371e-06	1.21858e-09	1.89974e-06	0.78218	2.98514e-22	1.12676e-17	5.84331e-15	1.43635e-10	6.4731e-09	0.261683	7.05721e-14	1	2.96967e-12	7.60348e-06	0.493469	5.28146e-18	1.83506e-10
AT1G02305	protein_coding	Cysteine proteinases superfamily protein		3.89	3.33	3.03	2.22	1.52	2.23	-0.7	3.92	3.32	2.22	0.36	-0.16	0	2.91	0.01	3.36	0.87	-0.55	3.62	-0.26	3.40952e-28	1.86455e-26	3.24464e-25	3.89748e-21	1.50894e-15	2.48523e-20	2.25956e-06	2.05887e-28	2.08122e-26	8.38629e-21	0.00665768	0.243061	0.995575	7.53549e-25	1	1.45202e-26	6.49903e-09	0.000124871	1.41489e-27	0.0530975
AT1G02310	protein_coding	Glycosyl hydrolase superfamily protein	MAN1	3.14	7.96	8.96	9.03	7.32	11.46	0.47	-4.12	2.5	-0.11	0.52	0.78	2.05	8.52	-1.3	6.41	5.67	-0.68	0.84	0.98	0.0164452	9.62442e-11	3.13516e-12	2.83652e-12	1.71407e-09	2.13943e-14	0.841827	0.265887	0.0728801	0.9642	0.794205	0.672499	0.239453	1.377e-11	1	4.98519e-08	1.42737e-06	0.807807	0.641998	0.599561
AT1G02330	protein_coding	integrator complex subunit-like protein		0.28	0.5	0.34	0.7	0.59	0.03	0.38	0.83	0.53	0.26	0.63	0.45	0.39	0.49	0.02	0.61	0.71	0.33	0.72	0.45	0.0197042	7.91872e-05	0.00483977	2.42179e-07	9.00899e-06	0.836472	0.00438314	6.93075e-09	4.29456e-05	0.030863	4.42209e-06	0.000669227	0.00497324	0.000100112	1	3.40061e-06	2.99576e-07	0.0140236	1.49549e-07	0.000602412
AT1G02335	protein_coding	germin-like protein subfamily 2 member 2 precursor	GL22	-5.97	-8.91	-5.05	-6.2	-8.91	-1.24	1.63	-5.44	-6.16	-8.9	-6.6	-2.43	1.13	-5.82	0.19	-6.74	-8.9	2.04	-5.23	-3.57	2.62769e-07	3.47485e-08	7.61121e-07	8.99999e-08	8.59672e-09	0.0575525	0.0130181	5.61674e-07	1.30534e-07	6.99628e-09	5.0659e-08	0.000737821	0.107825	4.21033e-07	1	1.3678e-07	1.39346e-08	0.00289149	4.71094e-07	2.25106e-05
AT1G02340	protein_coding	basic helix-loop-helix (bHLH) DNA-binding superfamily protein	HFR1	7.78	7.48	4.53	5.76	4.19	5.77	0.1	5.5	7.41	4.56	2.56	1.19	1.8	6.76	-0.08	8.37	4.32	0.21	7.65	-0.29	2.83558e-19	7.85969e-19	1.29666e-11	4.82756e-15	2.32903e-10	2.14554e-14	0.930719	2.70429e-14	1.41929e-18	1.45609e-11	4.8193e-05	0.0770416	0.0117679	2.06547e-17	1	2.684e-20	1.04925e-10	0.835961	4.5494e-19	0.756514
AT1G02350	protein_coding	protoporphyrinogen oxidase-like protein		-0.82	-2.32	-3.65	-3.35	-1.79	-1.1	0.91	1.32	-0.24	-1.14	-0.53	-0.34	0.49	-1.32	0.19	-0.84	-2.34	1.14	0.23	0.21	0.0165983	5.69623e-08	1.32835e-11	3.74572e-11	3.48467e-06	0.00228348	0.00985688	0.000126661	0.484496	0.00111605	0.127693	0.33136	0.208019	0.000272657	1	0.0130767	4.21841e-08	0.00173207	0.48958	0.565741
AT1G02360	protein_coding	Chitinase family protein		3.86	4.94	5.39	4.35	2.82	1.33	-3.57	1.56	2.35	2.4	2.39	0.78	-1.13	5.8	0.39	4.86	2.93	-2.02	2.65	1.46	1.66284e-09	5.09005e-12	6.39827e-13	9.93899e-11	1.21921e-06	0.0132604	2.05852e-05	0.00301568	2.16649e-05	1.60121e-05	2.72962e-05	0.155057	0.0881874	1.17141e-13	1	7.96939e-12	6.35407e-07	0.00312288	2.96223e-06	0.00745726
AT1G02370	protein_coding	Tetratricopeptide repeat (TPR)-like superfamily protein		-1.6	-1.43	-1.78	-2.14	1	0.01	0.59	0.64	-0.01	-0.33	0.48	1.65	-0.22	-1.39	0.22	-0.26	1.2	0.56	0.79	1.72	5.95387e-07	3.88243e-06	7.19984e-08	1.37302e-09	0.000363589	0.98456	0.0409397	0.0180164	0.968743	0.219344	0.0868037	2.70816e-07	0.52812	6.50714e-06	1	0.325405	3.53248e-05	0.059756	0.0037082	1.24067e-07
AT1G02380	protein_coding	transmembrane protein		0.17	1.26	1.86	1.62	0.72	0.7	-0.25	0.15	0.15	-1.27	-0.98	-1.37	-0.12	0.88	0.2	0.65	0.25	-0.29	0.1	-1.11	0.655331	0.000722673	3.40044e-06	3.04079e-05	0.0504986	0.0637665	0.558227	0.692715	0.697081	0.00112473	0.0121045	0.000762518	0.81258	0.0156392	1	0.0726457	0.513356	0.504368	0.805619	0.00595371
AT1G02390	protein_coding	glycerol-3-phosphate acyltransferase 2	GPAT2	1.39	3.41	5.41	4.76	3.11	3.72	-2.15	-3.55	-2.08	1.58	2.17	0.74	-0.48	0.72	0.2	2.01	2.6	-2.03	-2.64	0.54	0.00208352	9.42591e-10	1.77851e-14	4.42338e-13	1.20041e-08	4.69397e-10	0.000152305	2.01926e-07	9.92364e-05	0.000587496	1.41063e-05	0.110992	0.396323	0.0990013	1	2.31454e-05	4.18532e-07	0.000333886	5.83343e-06	0.265851
AT1G02400	protein_coding	gibberellin 2-oxidase 6	GA2OX6	7.21	8.59	10.38	10.22	9.23	8.51	-3.9	4.5	5.84	7.73	7.19	4.77	2.96	7.62	0.16	8.25	9.27	-0.82	6.28	4.6	1.22567e-17	4.54203e-20	2.39988e-22	4.87069e-22	2.59649e-20	4.98111e-19	0.0122845	8.84933e-11	1.43622e-14	2.43597e-18	1.48459e-16	4.90076e-11	3.76217e-05	1.76755e-18	1	1.6822e-19	2.77721e-20	0.443325	1.18968e-15	1.76538e-10
AT1G02405	protein_coding	proline-rich family protein		-1.03	-1.6	0.39	0.69	-0.52	-1.69	-2.49	-2.34	-3.09	-0.21	-0.76	-3	-3.66	0.17	0.48	-1	0.04	-2.95	-1.24	-2.39	0.0950226	0.0122189	0.497729	0.229179	0.389909	0.0110823	0.000818373	0.000983725	4.82147e-05	0.742301	0.231946	5.77173e-05	4.39504e-05	0.778279	1	0.103449	0.954321	0.000204164	0.046306	0.000861092
AT1G02410	protein_coding	cytochrome c oxidase assembly protein CtaG / Cox11 family		-0.14	0.65	1.02	1.16	0.38	0.62	-0.38	0.2	-0.36	0.27	-0.05	-0.16	-0.44	0.45	-0.05	0.24	0.23	-0.29	-0.4	-0.47	0.451618	0.000330585	2.74465e-07	2.05011e-08	0.0341604	0.00103222	0.0484801	0.269775	0.0409338	0.123967	0.807916	0.4176	0.0337809	0.0112896	1	0.163608	0.197906	0.151566	0.0255118	0.0129849
AT1G02420	protein_coding	Pentatricopeptide repeat (PPR) superfamily protein		-0.56	-0.69	-1.37	-0.28	-0.32	-1.3	-0.12	-0.71	-0.23	-0.36	-0.15	0	-0.53	-0.88	-0.09	-0.71	0	-0.16	-0.08	0.01	0.0359944	0.010498	5.2415e-06	0.291856	0.237012	2.143e-05	0.712352	0.00982495	0.386862	0.182302	0.604908	0.997953	0.0901684	0.00150284	1	0.00860754	0.991311	0.617094	0.78542	0.989672
AT1G02430	protein_coding	ADP-ribosylation factor D1B	ARFD1B	0.17	-0.52	1.41	0.31	0.45	-0.47	0.71	-0.4	0.68	0.07	0.86	1.17	0.69	0.04	0.05	0.97	1.01	0.53	0.55	0.63	0.75829	0.337871	0.00804725	0.560893	0.410554	0.416415	0.224868	0.483553	0.203311	0.906758	0.119968	0.0346757	0.280658	0.947405	1	0.0629449	0.0580091	0.392576	0.301588	0.275575
AT1G02440	protein_coding	ADP-ribosylation factor D1A	ARFD1A	-0.25	-0.86	-0.53	1.09	0.61	0.17	-0.3	0.3	1.03	1.06	1.4	1.15	-0.2	0.74	0.52	-1.03	0.67	-0.5	0.77	1.06	0.732407	0.228583	0.446742	0.0900096	0.366351	0.824557	0.721116	0.675052	0.117874	0.106348	0.0388498	0.0944886	0.836357	0.26973	1	0.165352	0.318626	0.543648	0.246656	0.128036
AT1G02450	protein_coding	NIM1-interacting 1	NIMIN1	-6.22	-6.2	-2.02	-0.09	0.09	-1.62	-3.22	-10.05	-3.77	-2.27	-0.81	1.12	-1.85	-7.86	0.52	-1.83	0.66	-1.2	-4.69	1.14	0.000620838	0.000589	0.0896751	0.935707	0.944236	0.178625	0.020296	0.000233072	0.00605326	0.0573823	0.50395	0.342696	0.178677	0.000382191	1	0.118266	0.566073	0.36346	0.0019625	0.347138
AT1G02460	protein_coding	Pectin lyase-like superfamily protein		-0.33	-0.15	1.38	3.55	3	2.22	1.37	-1.77	0.4	1.92	3.31	1.79	1.07	0.48	-0.35	-0.52	2.74	1.13	0.05	2.07	0.342876	0.6667	8.05187e-05	1.1906e-13	1.81129e-11	3.96141e-08	0.000238323	1.94186e-05	0.239331	3.67235e-07	3.77753e-12	3.06796e-06	0.00543497	0.152841	1	0.135382	1.79273e-10	0.00239202	0.886714	2.2564e-07
AT1G02470	protein_coding	Polyketide cyclase/dehydrase and lipid transport superfamily protein		7.27	7.65	7.87	7.73	6.86	7.04	0.11	3.28	5.58	6.38	5.46	3.33	1.48	6.05	-0.3	5.44	5.45	-0.64	3.25	0.86	1.31542e-20	2.72925e-21	1.46575e-21	2.85527e-21	2.44613e-19	2.28361e-19	0.867709	3.09969e-10	3.36329e-17	1.03715e-18	5.55539e-16	5.79308e-10	0.00410531	2.28176e-18	1	5.6167e-17	1.74507e-16	0.300754	3.2988e-10	0.0798705
AT1G02475	protein_coding	Polyketide cyclase/dehydrase and lipid transport superfamily protein		0.53	0.3	0.08	0	-0.3	0.02	-1.37	-2.04	-1.31	-0.89	-0.88	-1.16	-0.64	-1.31	-0.09	-0.57	-0.68	-1.31	-1.75	-1.53	0.0139632	0.150034	0.728091	1	0.164205	0.949875	3.37324e-07	5.19615e-12	1.55854e-07	0.000104993	0.000202669	4.10116e-06	0.0109661	1.38415e-07	1	0.00870813	0.00241199	1.01642e-06	2.37285e-10	2.05334e-08
AT1G02490	protein_coding	hypothetical protein		1.43	1.21	4.7	1.2	0.43	0.17	2.87	-4.6	0.2	1.54	0.69	0.89	1.06	0.94	-0.26	3.69	-0.28	2.08	-1.29	0.95	0.228135	0.309001	9.44887e-05	0.304031	0.738609	0.909153	0.0182583	0.0439849	0.888322	0.185544	0.598709	0.48901	0.475687	0.437741	1	0.00139964	0.842688	0.101111	0.391133	0.474461
AT1G02500	protein_coding	S-adenosylmethionine synthetase 1	SAM1	1.11	1.09	0.97	1.07	0.55	-0.43	-0.08	-0.01	1.11	0.75	0.57	-0.74	-0.31	1.45	-0.11	1.27	0.51	0.02	0.83	-0.6	1.03548e-08	1.27512e-08	1.47208e-07	1.99274e-08	0.00129825	0.0121896	0.696588	0.95646	1.20932e-08	2.25552e-05	0.00121472	5.71141e-05	0.102208	9.82257e-12	1	3.42157e-10	0.00240661	0.930496	4.05213e-06	0.00070686
AT1G02520	protein_coding	P-glycoprotein 11	ABCB11	3.49	3.89	5.36	4.92	4.44	2.64	-1.2	1.3	3.23	3.34	5.6	6.87	1.91	5.1	0.02	4.77	4.98	-0.66	3.46	5.91	3.39923e-05	4.06153e-06	3.18026e-09	2.41794e-08	3.56976e-07	0.00232901	0.376221	0.163454	0.000115774	6.57889e-05	3.75995e-09	4.2055e-11	0.0536729	1.16713e-08	1	5.44801e-08	3.03482e-08	0.631389	3.95448e-05	1.63296e-09
AT1G02560	protein_coding	nuclear encoded CLP protease 5	CLPP5	1.29	0.91	0.77	0.36	0.23	0.65	-0.17	-0.97	-0.69	-0.91	-0.91	-0.67	-0.2	-0.77	-0.16	-0.12	-0.52	-0.22	-1.18	-0.77	5.13014e-08	2.45056e-05	0.000243813	0.073179	0.257247	0.00252513	0.459538	1.22052e-05	0.000973918	3.54812e-05	5.54773e-05	0.00219663	0.424045	0.00024823	1	0.538366	0.0120077	0.34937	3.56328e-07	0.000589346
AT1G02570	protein_coding	transmembrane protein		4.99	5.97	5.01	6.98	5.6	5.14	0.5	2.42	4.36	4.04	1.04	2.8	0.49	5.48	-2.09	5.51	4.93	0.48	3.11	2.46	0.000271614	1.24582e-05	0.00023544	5.8894e-07	4.79307e-05	0.000255674	0.832889	0.125738	0.00163647	0.00371241	0.574876	0.0683253	0.858226	5.71634e-05	1	5.23458e-05	0.000349719	0.849316	0.0343669	0.13011
AT1G02580	protein_coding	SET domain-containing protein	MEA	9.21	10.56	10.46	9.18	8.08	7.28	-4.74	3.49	7.95	8.07	5.56	2.29	2.14	9.55	0.47	10.54	8.22	-4.75	8	2.7	6.16251e-19	1.01197e-20	1.42289e-20	7.30259e-19	9.62364e-17	5.74077e-15	0.0392295	1.13967e-05	7.06463e-17	6.62526e-17	4.0042e-11	0.00596414	0.0248121	1.74832e-19	1	1.13261e-20	6.71351e-17	0.0413	5.37415e-17	0.00117079
AT1G02610	protein_coding	RING/FYVE/PHD zinc finger superfamily protein		4.76	4.63	2.08	1.17	1.2	3.33	-5.04	3.64	4.36	-0.51	-0.94	-0.87	-1.49	4.74	0.38	4.42	0.84	-2.7	4.27	-1.94	2.4876e-17	4.41251e-17	5.66658e-08	0.000677056	0.000617232	1.88025e-12	1.72598e-10	4.82955e-14	3.17886e-16	0.156522	0.0128894	0.0200828	0.000898804	2.27842e-17	1	1.75141e-16	0.0148222	4.29346e-07	5.24085e-16	1.49128e-05
AT1G02620	protein_coding	Ras-related small GTP-binding family protein		5.57	4.03	1.17	-0.58	-0.15	0.95	-3.61	5.25	6.4	4.55	-1.87	0.08	-0.63	5.96	-0.38	5.1	-0.53	-4.94	6.57	0.13	4.93112e-13	1.78043e-09	0.0511256	0.404489	0.833865	0.138903	0.00151368	2.5698e-12	1.37356e-14	1.27685e-10	0.0213858	0.925812	0.475687	6.34106e-14	1	4.3062e-12	0.453478	0.000406342	6.37232e-15	0.874385
AT1G02640	protein_coding	beta-xylosidase 2	BXL2	3.44	1.92	0.58	-2.47	-3.95	0.29	0.93	2.57	2.19	-1.16	-3.16	-1.29	0.31	1.66	0.31	1.53	-5.95	1.1	1.82	-1.41	1.14209e-11	2.84033e-06	0.117937	4.74879e-07	1.91617e-10	0.473516	0.0218426	1.19943e-08	3.06296e-07	0.00394641	1.18162e-08	0.00208092	0.518141	3.07966e-05	1	0.000105366	1.80262e-12	0.00786551	8.18428e-06	0.00113606
AT1G02650	protein_coding	Tetratricopeptide repeat (TPR)-like superfamily protein		2.99	2.22	-0.97	-1.59	-1.51	0.02	0.54	2.92	2.73	0.64	0.13	-0.48	0.29	2.68	0	2.16	-1.26	0.79	2.85	-0.73	1.18842e-09	6.46952e-07	0.0310721	0.000899607	0.00121923	0.966395	0.235416	2.33738e-09	1.04788e-08	0.113906	0.779021	0.284237	0.587314	1.28863e-08	1	1.13668e-06	0.0062668	0.0782115	3.77564e-09	0.112246
AT1G02660	protein_coding	alpha/beta-Hydrolases superfamily protein		8.33	8.73	7.67	5.21	4.07	6.92	-0.68	5.71	6.83	4.08	0.57	0.05	-0.17	7.94	0.09	8.09	3.5	-0.92	6.6	-0.06	1.7104e-25	6.45671e-26	1.49363e-24	2.56205e-20	7.21629e-17	1.57031e-22	0.0441321	1.86388e-21	2.0607e-23	4.14639e-17	0.0609031	0.904247	0.665047	4.61476e-25	1	3.16187e-25	4.82678e-15	0.00886869	4.22918e-23	0.881709
AT1G02670	protein_coding	P-loop containing nucleoside triphosphate hydrolases superfamily protein		6.44	7.03	6.45	3.73	0.79	4.47	2.81	3.44	5.33	4.6	0.99	-0.24	-0.19	6.96	-0.2	4.84	0.75	2.72	4.1	-0.68	2.8904e-17	1.97834e-18	2.12919e-17	1.70631e-10	0.135256	4.35956e-12	1.00012e-06	2.10698e-09	7.25938e-15	6.71201e-13	0.068382	0.707386	0.817311	2.60459e-18	1	1.04271e-13	0.162382	2.59557e-06	1.40506e-11	0.306902
AT1G02680	protein_coding	TBP-associated factor 13	TAF13	1.55	0.99	0.57	0.41	0.68	0.56	0.47	2.3	1.68	0.73	0.78	0.61	0.5	1.17	0.06	0.95	0.62	0.39	1.62	0.67	5.10752e-15	1.48304e-09	5.81863e-05	0.00259767	5.83716e-06	0.000130842	0.00153438	1.55996e-20	4.88681e-16	1.41697e-06	6.55041e-07	5.78946e-05	0.00153231	1.86853e-11	1	4.11478e-09	2.30536e-05	0.0106826	1.24112e-15	1.46747e-05
AT1G02690	protein_coding	importin alpha isoform 6	IMPA-6	-0.03	-0.61	-0.94	-0.11	0.08	-0.27	2.09	1.05	1.31	0.81	0.89	0.74	0.68	0.3	-0.24	-0.09	0.57	1.82	1.39	0.75	0.943716	0.0940708	0.0123224	0.769312	0.828211	0.482723	1.36336e-06	0.00429409	0.000450769	0.0253451	0.017812	0.0503381	0.103849	0.408784	1	0.812608	0.117598	1.84745e-05	0.000218596	0.0498268
AT1G02700	protein_coding	GATA transcription factor-like protein		-0.05	-0.06	0.8	0.3	-0.01	-1.45	0.13	0.23	0.84	1.4	0.03	-0.47	0.14	-0.29	-0.01	-0.31	-0.98	-0.06	0.43	-0.16	0.919404	0.887456	0.0366789	0.444574	0.981428	0.00128282	0.794915	0.582679	0.0310071	0.000522832	0.954692	0.266724	0.801303	0.464034	1	0.443436	0.017751	0.926769	0.276445	0.729531
AT1G02705	protein_coding	hypothetical protein		-2.3	-2.93	0.01	0.88	0.73	-0.32	0.52	-1.56	-1.58	-0.01	0.53	-0.25	0.73	-1.87	-0.25	-4.19	-0.15	0.61	-2.93	0.32	1.39451e-05	4.10404e-07	0.987885	0.0368699	0.0895887	0.499639	0.275604	0.00127396	0.000892795	0.996232	0.241494	0.61098	0.145648	0.000216433	1	3.10669e-09	0.744716	0.206791	3.9658e-07	0.501058
AT1G02720	protein_coding	galacturonosyltransferase 5	GATL5	-3	-3.87	-4.12	-4.27	-2.66	-1.52	0.33	-2.33	-2.2	-1.97	-0.95	0.08	0	-3.18	-0.12	-3.81	-2.4	0.34	-2.74	0.03	1.05826e-16	1.29518e-19	2.86674e-20	1.04063e-20	3.69974e-15	1.06936e-08	0.148984	1.14313e-13	4.42104e-13	8.46068e-12	5.12293e-05	0.750243	0.998329	2.33662e-17	1	2.21169e-19	7.09635e-14	0.142845	1.13731e-15	0.923291
AT1G02730	protein_coding	cellulose synthase-like D5	CSLD5	-5.69	-6.37	-7.72	-5.68	-6.23	-3.12	3.74	-2.96	-4.8	-3.31	-2.71	-0.54	0.6	-4.91	-0.19	-7.65	-6.77	3.47	-7.01	-1.11	2.01238e-09	6.87297e-10	2.01622e-10	7.87126e-10	2.01596e-10	3.03407e-06	1.6831e-08	5.062e-06	6.80036e-09	4.5321e-07	1.15842e-05	0.305245	0.31471	1.21632e-08	1	3.21334e-10	1.81412e-10	1.086e-07	2.68054e-10	0.0389011
AT1G02740	protein_coding	MRG family protein		0.63	0.11	0.36	-0.26	-0.23	-0.55	0.6	-0.11	0.33	0.5	0.34	0.06	0.31	-0.65	0.27	0.54	0.22	0.46	0.23	0.02	0.00393195	0.608702	0.0903524	0.227831	0.294202	0.0159579	0.0103781	0.640078	0.132706	0.0229577	0.134632	0.809404	0.237239	0.00391201	1	0.0131937	0.32307	0.0537725	0.282787	0.960619
AT1G02750	protein_coding	Drought-responsive family protein		0.71	0.61	0.75	0.74	0.84	0.39	-0.11	1.22	0.72	0.19	0.98	0.85	0.42	0.92	-0.07	0.97	0.78	-0.37	0.76	0.39	6.40128e-05	0.000354683	2.56266e-05	2.97109e-05	4.98877e-06	0.0243554	0.57471	2.07154e-09	5.54241e-05	0.258477	5.35132e-07	8.25478e-06	0.0280471	7.75144e-07	1	2.63498e-07	1.68387e-05	0.0496971	2.11005e-05	0.0296142
AT1G02770	protein_coding	hypothetical protein		0.45	1.52	1.68	2.96	2.66	3.11	-3.24	-2.42	-0.75	-0.43	0.17	-1.86	-0.77	-0.94	0.43	0.49	2.2	-2.15	-1.87	-0.76	0.586933	0.0480119	0.0284969	0.000202365	0.000854755	0.000195595	0.00718992	0.0244585	0.398648	0.613295	0.86087	0.0491841	0.472892	0.297954	1	0.55088	0.00509815	0.0449349	0.0549993	0.423436
AT1G02780	protein_coding	Ribosomal protein L19e family protein	emb2386	-0.57	-1.4	-1.4	-1.03	-0.07	0.34	1.01	0.28	-0.04	-0.49	-0.09	0.38	0.41	-1.22	0.07	-1.08	-0.06	0.95	-0.24	0.59	0.00199892	4.27929e-10	3.87191e-10	4.28824e-07	0.706308	0.0735733	2.70057e-06	0.123409	0.851594	0.00818335	0.641067	0.0491841	0.0503182	1.09657e-08	1	1.55264e-07	0.747096	1.1446e-05	0.181505	0.00243397
AT1G02800	protein_coding	cellulase 2	CEL2	-4.58	-1.66	-1.66	-1.89	0.21	-0.38	6.88	-2.44	-4.59	0.73	4.12	4.39	3.72	-0.26	0.89	-4.57	-2.02	6.22	-2.62	3.98	0.013019	0.174982	0.172702	0.116765	0.828225	0.73582	1.01037e-10	0.0839346	0.00946873	0.405045	1.29638e-06	4.42794e-07	3.75145e-05	0.81198	1	0.0141221	0.0985551	1.27575e-09	0.0579472	3.39726e-06
AT1G02816	protein_coding	pectinesterase (Protein of unknown function%2C DUF538)		3.22	3.03	2.13	0.7	0.99	2.82	-1.1	1.37	2.04	1.29	-0.29	-0.83	-0.24	2.43	-0.32	2.33	0.56	-0.91	1.97	-1.49	1.24444e-20	7.05618e-20	3.04862e-15	0.000221125	1.29096e-06	4.6782e-18	1.14517e-06	8.94101e-10	1.57996e-14	4.76406e-09	0.12801	5.59263e-05	0.283348	5.7791e-17	1	2.25362e-16	0.00295369	2.92628e-05	4.04963e-14	1.14545e-09
AT1G02820	protein_coding	Late embryogenesis abundant 3 (LEA3) family protein	LEA3	-8.06	-9.86	-9.25	-5.68	-2.39	-0.2	-3.16	-8.6	-9.12	-7.22	-3.59	-4.91	-1.51	-9.75	-0.57	-9.43	-1.7	-3.33	-9.47	-4.4	3.2067e-18	1.6173e-19	3.39764e-19	3.07467e-15	5.37386e-07	0.653532	1.32039e-08	1.21303e-18	4.04892e-19	2.77644e-17	3.44571e-10	6.05332e-13	0.00161706	2.54601e-19	1	3.25259e-19	0.000104603	7.74666e-09	2.36808e-19	7.81445e-12
AT1G02840	protein_coding	RNA-binding (RRM/RBD/RNP motifs) family protein	SR34	2.17	1.27	0.79	0.69	0.38	-0.06	0.68	3.55	3.22	2.61	1.12	0.52	0.71	2.29	0.1	1.88	0.37	0.73	3.53	0.7	8.92019e-19	7.21708e-12	6.32607e-07	6.55623e-06	0.00854255	0.706357	3.01562e-05	2.4691e-25	5.18674e-24	6.47389e-21	8.12628e-10	0.000693154	4.15003e-05	1.40477e-19	1	6.96375e-17	0.0103756	1.58605e-05	2.86864e-25	1.42848e-05
AT1G02850	protein_coding	beta glucosidase 11	BGLU11	3.2	3	2.95	4.25	4.9	3.81	-5.13	0.15	3.27	3.5	5.2	3.88	2.78	2.98	-0.22	2.93	5	-3.69	3.35	3.51	2.40186e-08	7.12718e-08	9.20832e-08	4.32424e-11	3.29714e-12	1.58379e-09	1.62191e-08	0.781281	1.7021e-08	4.53441e-09	2.32949e-12	1.69618e-09	4.41523e-06	8.37743e-08	1	1.14028e-07	2.22344e-12	6.97671e-07	9.54566e-09	1.38875e-08
AT1G02860	protein_coding	SPX (SYG1/Pho81/XPR1) domain-containing protein	NLA	3.01	3.61	2.78	1.82	1.41	2.7	-1.73	1.32	1.97	0.83	0.54	0.27	-0.47	3.01	0.03	2.8	0.96	-1.88	1.64	-0.1	3.59986e-18	1.28705e-20	3.11685e-17	8.54189e-12	9.18064e-09	4.85711e-16	2.1804e-09	3.1948e-08	1.12498e-12	0.000124628	0.0119365	0.224375	0.0525637	2.99529e-18	1	2.72625e-17	1.50484e-05	5.44634e-10	1.63704e-10	0.662046
AT1G02870	protein_coding	nucleolar-like protein		-0.63	-1.48	-2.27	-2.07	0.6	-0.24	0.61	1.09	0.84	0.05	0.35	1.11	0.06	-0.5	0.15	-0.65	0.68	0.51	0.78	1.12	0.0239232	2.22804e-06	4.2526e-10	3.02813e-09	0.0303915	0.404783	0.0409955	0.000181895	0.00274582	0.873179	0.232592	0.000238819	0.884346	0.0687201	1	0.0196495	0.0151249	0.0937725	0.00499514	0.000223221
AT1G02880	protein_coding	thiamin pyrophosphokinase1	TPK1	-0.86	0.1	1.33	1.74	1.01	0.31	-0.01	-0.89	-0.36	1.09	1.18	0.43	0.23	1.17	0.08	0	0.92	-0.05	-0.44	0.3	0.000100022	0.627947	3.16145e-08	4.62547e-11	8.29985e-06	0.150505	0.992616	6.54523e-05	0.0853974	2.36856e-06	1.00952e-06	0.0482192	0.366	4.67023e-07	1	1	3.93461e-05	0.871171	0.0333688	0.172702
AT1G02890	protein_coding	AAA-type ATPase family protein		1.03	1.35	1.24	1.17	0.41	-0.04	-0.36	0.6	0.66	0.4	0.31	-0.2	-0.33	1.53	0.07	1.35	0.7	-0.28	0.96	-0.1	2.3356e-09	1.54146e-12	1.59156e-11	8.17889e-11	0.0052539	0.793965	0.0214275	6.9624e-05	1.73017e-05	0.00623456	0.0406047	0.200697	0.0452235	4.2379e-14	1	1.66605e-12	8.27892e-06	0.0756384	1.13433e-08	0.523461
AT1G02900	protein_coding	rapid alkalinization factor 1	RALF1	2.02	0.24	-0.48	-3.38	-2.19	2.37	0.45	2.4	1.24	0.81	-0.83	-1.21	0.06	0.44	-0.86	1.37	-0.86	0.91	1.88	-1.97	0.00404381	0.747176	0.516494	0.000661759	0.00915251	0.00134383	0.58619	0.000862578	0.0732926	0.249202	0.293364	0.126157	0.962475	0.536244	1	0.0463106	0.258913	0.249183	0.00724399	0.0219135
AT1G02910	protein_coding	tetratricopeptide repeat (TPR)-containing protein	LPA1	-0.9	-1.09	-0.93	-1.55	-1.22	-0.3	-0.19	-0.84	-1.11	-1.24	-0.8	-0.44	-0.01	-0.71	0.01	-1.22	-1.22	-0.19	-1.14	-0.38	3.71207e-10	1.54488e-12	1.23512e-10	4.06428e-17	1.21103e-13	0.0140749	0.134408	1.94683e-09	1.28096e-12	6.23593e-14	1.80214e-08	0.000469085	0.949804	8.39078e-08	1	7.04612e-14	1.48788e-13	0.142966	6.13729e-13	0.00209468
AT1G02920	protein_coding	glutathione S-transferase 7	GSTF7	3.69	7.12	7.25	6.8	5.65	3.75	-7.33	1.55	4.33	4.73	4.4	2.78	-0.53	6.75	0.54	6.81	5.38	-1.86	4.95	2.62	3.62075e-05	1.59006e-09	1.09169e-09	3.59967e-09	1.15389e-07	5.11835e-05	5.77221e-08	0.0477854	4.91527e-06	1.51346e-06	7.4965e-06	0.00144435	0.597125	3.78414e-09	1	3.54127e-09	2.58808e-07	0.0352277	7.13569e-07	0.00249496
AT1G02930	protein_coding	glutathione S-transferase 6	GSTF6	3.49	6.52	6.55	5.88	4.86	3.52	-4.38	1.97	4.51	5.01	4.33	2.86	-0.45	5.9	0.35	6.38	4.5	-1.83	5.1	2.69	1.43324e-06	1.40215e-11	1.18139e-11	1.14742e-10	6.98319e-09	2.49568e-06	2.82253e-07	0.00189616	2.09735e-08	3.57395e-09	1.01915e-07	5.73579e-05	0.562203	9.54665e-11	1	2.27605e-11	2.91633e-08	0.00833877	2.16008e-09	0.000127767
AT1G02940	protein_coding	glutathione S-transferase (class phi) 5	GSTF5	-1.09	0.15	0.09	-1.16	-2.1	2.51	-1.99	-3.31	0.83	0.89	-0.08	-0.14	0.77	-0.04	0.68	1.35	-1.56	-2.04	1.73	0.87	0.297949	0.880757	0.931499	0.23226	0.0474929	0.00580641	0.0836491	0.0121444	0.356418	0.319203	0.944693	0.900477	0.489091	0.968462	1	0.122168	0.124789	0.0818474	0.0472966	0.369079
AT1G02950	protein_coding	glutathione S-transferase F4	GSTF4	-2.99	-5.8	-3.65	-3.61	-3.94	-1.06	0.28	-1.38	-2.38	-2.01	-1.97	-2.21	1.37	-2.5	0.06	-6.09	-4.46	0.31	-2.76	-2.54	5.97637e-07	5.03688e-11	2.36603e-08	2.04396e-08	4.88663e-09	0.0296468	0.604622	0.00489218	1.38189e-05	9.99284e-05	0.000180788	4.9813e-05	0.00963495	8.34669e-06	1	4.50988e-11	8.91718e-10	0.580083	1.74635e-06	9.78433e-06
AT1G02960	protein_coding	kinetochore protein		1.35	0.63	0.43	0.19	-0.02	-0.15	0.27	1.82	1.7	1.52	0.84	0.36	0.29	0.88	0	0.75	-0.07	0.27	1.67	0.37	5.45213e-14	4.40095e-06	0.000812099	0.124205	0.912159	0.274999	0.052411	4.09413e-18	3.88621e-17	2.17228e-15	4.30775e-08	0.00783995	0.0504841	5.13785e-09	1	2.05226e-07	0.580383	0.0549286	6.7828e-17	0.00716836
AT1G02970	protein_coding	WEE1-like kinase	WEE1	-8.32	-3.38	-3.74	-5.09	-5.04	-4.68	2.14	-8.32	-6.38	-4.77	-3.66	-1.58	-1.22	-3.12	0.04	-4.8	-3.81	1.51	-4.35	-2.23	9.00742e-07	0.000260145	0.000108746	6.43554e-06	4.98669e-06	2.58362e-05	0.00633254	1.09746e-06	1.80251e-06	7.13044e-06	0.00011694	0.0438256	0.160714	0.000691316	1	1.83567e-05	7.33839e-05	0.0547444	2.98525e-05	0.00762154
AT1G02990	protein_coding	hypothetical protein		0.75	1.14	1.06	1.12	0.36	-0.06	-0.4	-0.4	0.21	0.28	0.14	-0.03	-0.3	1.13	0.01	1.08	0.61	-0.37	0.29	-0.04	1.10936e-05	1.79086e-09	8.96605e-09	2.76586e-09	0.0225324	0.747555	0.0206065	0.01273	0.178182	0.0748102	0.418846	0.880694	0.10787	2.26263e-09	1	6.13165e-09	0.000235531	0.0327617	0.0609726	0.838118
AT1G03000	protein_coding	peroxin 6	PEX6	0.07	-0.5	-1.52	-2.61	-1.27	-0.91	0.13	0.42	-0.05	-0.55	-0.53	0.05	-0.11	-1.21	0.1	-0.49	-1.44	0.14	0.18	0.07	0.766079	0.0241732	1.19338e-08	1.42138e-14	6.17393e-07	0.00018493	0.621766	0.0574039	0.845596	0.0145442	0.0223214	0.840261	0.710337	1.25531e-06	1	0.0276129	6.0736e-08	0.611425	0.433788	0.804181
AT1G03010	protein_coding	Phototropic-responsive NPH3 family protein		-0.04	0.15	-2.32	-6.72	-4.27	-3.99	-2.93	4.24	1.96	1.06	-2.81	-1.88	-3.05	0.83	-0.85	1.18	-6.77	-2.04	1.82	-3.45	0.975318	0.868588	0.0218907	0.000123278	0.000698042	0.0022705	0.0116179	5.02957e-06	0.0160862	0.193686	0.00828901	0.0511449	0.0134368	0.31362	1	0.142644	9.53449e-05	0.0537725	0.0251583	0.00342155
AT1G03020	protein_coding	Thioredoxin superfamily protein		-9.8	-9.8	-9.8	-7.88	-9.8	-9.8	-5.25	-9.8	-9.8	-9.8	-6.62	-6.09	-4.38	-9.81	-0.16	-9.8	-7.25	-3.98	-9.79	-5.56	7.01357e-08	6.09751e-08	5.81479e-08	9.60323e-08	3.59111e-08	1.12772e-07	6.3378e-06	8.28487e-08	5.34127e-08	3.07717e-08	4.44584e-07	8.49087e-07	6.51144e-05	8.50437e-08	1	7.145e-08	1.93246e-07	8.69094e-05	5.90438e-08	2.51223e-06
AT1G03030	protein_coding	P-loop containing nucleoside triphosphate hydrolases superfamily protein		1.9	1.65	1.45	1.15	0.84	0.93	0.08	0.57	0.92	1.19	0.7	0.28	0.18	1.03	-0.01	1.1	0.62	-0.02	0.64	0.05	3.0566e-20	2.55965e-18	1.63464e-16	2.58283e-13	2.27824e-09	3.81147e-10	0.561674	6.1969e-06	1.65273e-10	1.35684e-13	2.30792e-07	0.019989	0.199958	6.67413e-12	1	8.89014e-13	1.49591e-06	0.889248	7.29255e-07	0.71716
AT1G03040	protein_coding	basic helix-loop-helix (bHLH) DNA-binding superfamily protein		0.14	0.19	0.26	0.78	0.61	0.12	0.05	-0.19	0.15	0.49	0.81	0.5	0.37	0.38	0.03	0.33	0.62	0.02	0.27	0.37	0.109938	0.032459	0.00371729	1.49374e-11	1.28653e-08	0.208146	0.645082	0.0351164	0.0950845	1.36674e-06	2.77784e-11	1.64701e-06	0.000494411	6.03285e-05	1	0.000450603	1.16846e-08	0.866964	0.00360025	0.000184545
AT1G03055	protein_coding	beta-carotene isomerase D27-like protein	D27	-8.14	-5.69	-4.95	-4.25	-2.47	-1.54	-0.77	-13.08	-6.67	-7.63	-2.23	-1.57	-0.41	-4.64	-0.19	-4.47	-2.36	-0.71	-6.97	-1.43	4.21469e-18	5.49895e-16	7.47195e-15	1.61055e-13	2.64557e-08	9.89862e-05	0.0446554	4.86606e-19	3.53849e-17	4.23219e-18	3.24811e-07	9.31886e-05	0.344637	3.96671e-14	1	7.25486e-14	7.11908e-08	0.0689262	2.0449e-17	0.000291514
AT1G03060	protein_coding	BEACH-DOMAIN HOMOLOG A1	SPI	0.82	1.99	2.03	1.56	0.76	0.49	0.21	1	0.67	0.42	-0.04	-0.02	-0.11	2.06	-0.02	1.87	0.94	0.24	0.83	-0.08	0.00254926	1.63486e-09	1.03874e-09	3.02848e-07	0.00552403	0.0750557	0.502142	0.00039402	0.0128572	0.119419	0.914707	0.948494	0.773929	7.05222e-10	1	7.40848e-09	0.000832507	0.440112	0.00255017	0.813113
AT1G03070	protein_coding	Bax inhibitor-1 family protein		-0.78	-1.02	0.29	1.51	0.14	1.52	-0.87	-3.17	-2.69	-0.34	0.84	0.69	0.74	-0.65	-1.06	-1.4	0.88	-1.07	-2.63	-0.24	0.334047	0.205627	0.697735	0.0373251	0.8659	0.0454022	0.321964	0.00217474	0.00441982	0.667394	0.282763	0.38519	0.420035	0.410409	1	0.0947051	0.237299	0.235743	0.00519994	0.79732
AT1G03080	protein_coding	kinase interacting (KIP1-like) family protein	NET1D	2.17	2.13	2.04	2.06	1.21	1.55	-0.3	2.58	2.06	1.69	0.67	-0.64	-0.43	2.07	-0.1	2.04	1.18	-0.26	2.06	-0.47	6.63084e-21	1.003e-20	4.16956e-20	3.78501e-20	1.11138e-12	1.49024e-15	0.0227416	2.73314e-23	3.95564e-20	3.75681e-17	2.07111e-06	6.72084e-06	0.00299824	2.57638e-20	1	4.10365e-20	2.06409e-12	0.0548815	3.23074e-20	0.000503037
AT1G03090	protein_coding	methylcrotonyl-CoA carboxylase alpha chain	MCCA	7.71	6.67	5.66	3.4	0.96	2.56	-0.33	8.13	7.35	5.46	1.02	-1.14	-0.13	6.88	-0.09	6.84	0.53	-0.21	7.69	-1.37	3.58253e-25	9.54604e-24	5.99429e-22	6.01227e-16	0.000457365	5.29556e-12	0.24851	9.11019e-26	1.23819e-24	3.75807e-21	0.000310071	9.84029e-05	0.713472	4.31264e-24	1	5.18768e-24	0.043347	0.498755	3.31086e-25	7.48055e-06
AT1G03100	protein_coding	Pentatricopeptide repeat (PPR) superfamily protein		0.26	-1.75	-2.35	-2.65	-0.42	-0.52	0.98	0.06	0.13	-0.89	-0.71	1.84	-0.82	-1.19	-0.17	-0.99	-0.55	0.86	0.19	1.82	0.525147	0.00013661	2.95985e-06	3.70105e-07	0.300676	0.222969	0.0214823	0.891118	0.749617	0.0312537	0.0929709	3.30638e-05	0.0881882	0.00581568	1	0.0179149	0.175615	0.0503588	0.639365	4.23531e-05
AT1G03106	protein_coding	hypothetical protein		10.64	10.2	9.69	8.45	6.67	5.37	3.13	6.34	9.43	8.86	8.25	7.13	4.66	10.1	0	10.43	7.76	0	9.64	6.98	1.65466e-15	7.64797e-15	5.85444e-14	2.18966e-11	2.8642e-07	0.000195595	0.106522	2.0336e-06	2.51865e-13	4.21287e-12	2.03957e-10	5.82031e-08	0.00477112	1.123e-14	1	3.36435e-15	1.29258e-09	1	9.65715e-14	1.5696e-07
AT1G03110	protein_coding	Transducin/WD40 repeat-like superfamily protein	TRM82	-3.71	-2.84	-2.53	-2.36	-0.83	-1.21	1.2	-3.56	-1.99	-2.01	-0.12	0.34	0.37	-2.7	-0.18	-3.53	-0.93	1.07	-2.6	0.1	5.48069e-20	5.46175e-17	1.24049e-15	7.74889e-15	8.86076e-05	2.78372e-07	5.65642e-07	1.63025e-19	1.06044e-12	8.36106e-13	0.570638	0.1	0.111935	2.43244e-16	1	1.95279e-19	1.92131e-05	5.92677e-06	6.24693e-16	0.645904
AT1G03120	protein_coding	responsive to abscisic acid 28	RAB28	-1.19	-3.36	-3.39	-7.53	-5.1	-3.14	0.85	0.61	-1.41	-2.09	-2.13	-1.84	-0.88	-3.98	-0.46	-5.35	-5.02	0.83	-0.75	-2.83	0.0882175	0.0001236	0.000104631	1.20614e-07	1.27454e-06	0.000285007	0.243153	0.365413	0.0449854	0.00462225	0.00488871	0.012832	0.282184	3.40417e-05	1	3.03629e-06	1.91406e-06	0.265941	0.274659	0.000660125
AT1G03130	protein_coding	photosystem I subunit D-2	PSAD-2	-2.72	-4.2	-5.48	-7.62	-7.04	-2.16	-1.05	-2.81	-3.64	-4.81	-3.88	-3.56	-1.32	-4.41	0.07	-4.12	-7.49	-0.78	-3.43	-3.44	1.04215e-11	1.00592e-16	1.06911e-19	6.32593e-23	1.37788e-21	6.83415e-09	0.00117403	5.15827e-12	6.19316e-15	6.28866e-18	7.88777e-15	9.36676e-14	0.000183469	2.73037e-17	1	1.731e-16	4.37531e-22	0.0160984	2.78143e-14	2.61585e-13
AT1G03140	protein_coding	splicing factor Prp18 family protein		1.99	1.54	0.82	0.71	0.45	0.15	-0.12	2.76	2.12	0.86	0.18	-0.08	0.15	1.77	0.07	1.76	0.38	-0.03	2.43	-0.12	5.32721e-23	2.18907e-19	5.99639e-11	1.95642e-09	3.3292e-05	0.137863	0.301009	1.90651e-27	7.50602e-24	2.11151e-11	0.0767888	0.446661	0.212874	1.99547e-21	1	2.77208e-21	0.000334137	0.819877	8.29917e-26	0.281059
AT1G03150	protein_coding	Acyl-CoA N-acyltransferases (NAT) superfamily protein		0.53	0.54	0.15	0.09	0.37	0.36	-0.03	1.42	0.71	-0.17	-0.29	-0.07	0.44	1.08	0.11	0.55	0.27	-0.08	0.85	-0.34	0.000364378	0.000251405	0.28878	0.543668	0.0113607	0.0169456	0.881247	5.25753e-13	5.73296e-06	0.241188	0.0507761	0.671391	0.00765456	6.93491e-10	1	0.000216859	0.0606538	0.667455	2.00056e-07	0.0258996
AT1G03160	protein_coding	FZO-like protein	FZL	-0.43	-0.82	-1.23	-1.64	-1.2	-0.89	-0.24	0.45	-0.7	-0.98	-0.51	-0.16	-0.15	-1.54	-0.04	-0.83	-1.37	-0.2	-0.43	-0.3	0.00956196	4.88363e-06	1.18541e-09	6.65699e-13	3.67002e-09	2.86624e-06	0.18383	0.00747668	7.80323e-05	2.41034e-07	0.00385577	0.382781	0.466438	3.71935e-12	1	4.08081e-06	1.64166e-10	0.29525	0.0108444	0.0944864
AT1G03165	protein_coding	hypothetical protein		0.39	-0.42	-2.03	-1.25	-0.68	-0.79	-0.16	1.07	0.61	0.64	-0.09	-0.22	-0.29	-0.22	0.04	-0.18	-1.55	0.3	0.6	-0.1	0.387902	0.361294	0.000197417	0.00991741	0.145159	0.10769	0.78162	0.0179658	0.174339	0.149605	0.864345	0.660698	0.626129	0.637714	1	0.729124	0.00223312	0.580341	0.181732	0.855879
AT1G03170	protein_coding	FANTASTIC four-like protein (DUF3049)	FAF2	3.14	2.75	2.44	2.24	1.8	1.7	0.32	2.71	3.49	2.67	2.61	1.18	1.34	3.01	0.22	3.44	1.27	0.6	3.65	1.61	8.80567e-07	9.39756e-06	6.57066e-05	0.00020424	0.00284983	0.00624807	0.684659	1.54518e-05	1.03603e-07	1.71587e-05	3.82505e-05	0.0596249	0.0542818	1.95747e-06	1	1.23109e-07	0.0379825	0.417854	3.94107e-08	0.0106754
AT1G03180	protein_coding	non-structural protein		-1.42	-1.34	-1.04	-0.45	-0.09	-0.44	1.43	-1.59	-0.16	-0.22	0.95	1.11	1.02	-0.45	0.17	-1.27	0.25	1.25	-1.26	0.97	0.000540573	0.000929769	0.00757617	0.21966	0.819444	0.26063	0.000387669	0.000186986	0.668973	0.559227	0.0122732	0.00396951	0.0143738	0.224178	1	0.00161026	0.512336	0.00202399	0.00170472	0.0118172
AT1G03190	protein_coding	RAD3-like DNA-binding helicase protein	UVH6	0.3	-0.25	0.13	0.24	0.41	-0.13	0.31	-0.12	0.07	0.4	0.63	0.53	0.15	-0.3	-0.04	-0.26	0.47	0.24	0.04	0.67	0.0265525	0.0568711	0.339136	0.0615781	0.00254425	0.369492	0.0324206	0.376952	0.613922	0.00301171	2.00966e-05	0.00028292	0.363966	0.0221089	1	0.0501074	0.000698123	0.107936	0.749879	9.61795e-06
AT1G03200	protein_coding	hypothetical protein		3.7	2.96	2.43	1.91	1	0.8	-0.27	3.27	3.25	3.07	1.19	0.29	0.22	2.89	0.14	3.3	1.44	-0.18	4.06	0.25	2.91479e-14	1.04039e-11	1.53833e-09	3.384e-07	0.00374602	0.0243969	0.508575	9.35937e-13	1.08173e-12	6.26943e-12	0.000850496	0.443333	0.634859	1.99311e-11	1	5.88196e-13	6.23506e-05	0.67878	2.1508e-15	0.515999
AT1G03210	protein_coding	Phenazine biosynthesis PhzC/PhzF protein		2.37	0.96	0.63	-0.15	-0.35	-0.4	0.02	3.03	2.86	2.49	1.63	0.69	0.56	1.71	0.31	1.66	0.03	0.1	3.02	0.72	4.62343e-13	0.000105238	0.00794351	0.516495	0.148793	0.109049	0.967056	4.43329e-16	2.38201e-15	1.72155e-13	1.80685e-08	0.00595177	0.0397733	1.87523e-09	1	4.00093e-09	0.909083	0.733987	4.46768e-16	0.00420505
AT1G03220	protein_coding	Eukaryotic aspartyl protease family protein		3.54	5.75	5	5.1	3.62	4.71	-1.4	0.2	3.08	1.96	0.97	-0.48	-1.69	6.88	0.32	5.08	3.35	-1	3.31	-0.4	9.32175e-08	4.82573e-12	8.84059e-11	6.4836e-11	8.31129e-08	1.05098e-09	0.016824	0.72088	1.07107e-06	0.000565881	0.0837255	0.40642	0.00752725	1.13099e-13	1	7.07094e-11	3.30983e-07	0.0943049	3.37655e-07	0.510798
AT1G03230	protein_coding	Eukaryotic aspartyl protease family protein		-0.51	-0.14	-1.35	-1.66	-1.62	-0.5	-0.07	-0.14	1.31	1.26	0.81	0.47	-0.82	1.39	0.23	0.61	-1.27	0.01	1.56	-0.02	0.0668878	0.603567	1.35662e-05	3.54376e-07	7.14671e-07	0.082415	0.857325	0.624458	1.18627e-05	2.29121e-05	0.00520799	0.104003	0.011294	3.72521e-06	1	0.0250757	3.83751e-05	0.996263	5.56771e-07	0.962642
AT1G03240	protein_coding	hypothetical protein		3.16	2.9	2.4	1.15	0.86	1.5	0.28	3.24	3.4	3.11	2.01	0.19	0.53	3.04	-0.74	3.01	0.83	0.18	4.05	0.04	0.000179105	0.000478398	0.00331579	0.170247	0.325647	0.0845457	0.80648	0.000137043	6.70042e-05	0.000227176	0.0182983	0.856246	0.644671	0.000271128	1	0.00030383	0.346191	0.893558	4.34511e-06	0.975453
AT1G03250	protein_coding	R3H domain protein		-0.53	0.32	0.77	0.42	-0.06	0.18	-0.61	-0.86	-0.74	-0.54	-0.43	-0.68	-0.26	0.28	-0.12	-0.04	-0.06	-0.59	-0.89	-0.72	0.000658413	0.0338112	2.90286e-06	0.00591036	0.703686	0.258031	0.000343901	5.24375e-07	7.26288e-06	0.000662139	0.00740311	6.17067e-05	0.142914	0.0583442	1	0.799573	0.721404	0.000623859	2.57197e-07	2.9704e-05
AT1G03260	protein_coding	SNARE associated Golgi protein family		0.2	0.17	0.42	0.22	0.33	-0.06	0.04	-0.14	-0.1	0.01	-0.11	-0.12	-0.09	0.59	0.16	-0.02	0.31	-0.06	-0.18	-0.18	0.183459	0.236311	0.0049912	0.131736	0.0276295	0.712557	0.848707	0.349843	0.49604	0.979271	0.503394	0.477514	0.649507	0.00014668	1	0.905423	0.0419444	0.77474	0.225965	0.278185
AT1G03270	protein_coding	CBS domain protein with a domain protein (DUF21)		-2.65	-3.15	-3.45	-3.41	-1.64	-1.46	1.07	-1.36	-2.09	-1.77	0.26	-0.22	0.18	-3.53	0.2	-3.76	-1.6	0.8	-2.39	-0.13	1.95784e-10	3.72204e-12	4.84531e-13	4.71414e-13	2.00987e-06	2.12958e-05	0.00109547	4.29206e-05	2.50179e-08	4.76315e-07	0.412605	0.49762	0.652653	5.0797e-13	1	1.16011e-13	3.52091e-06	0.0147348	1.66487e-09	0.717347
AT1G03280	protein_coding	Transcription factor TFIIE%2C alpha subunit		0.87	0.8	0.76	0.47	0.2	-0.15	-0.2	0.48	0.58	0.37	0.09	-0.08	-0.29	0.59	-0.03	0.72	0.12	-0.22	0.54	0.04	4.09231e-13	4.8871e-12	1.75574e-11	1.5419e-06	0.0292303	0.108089	0.0330921	1.39618e-06	2.35264e-08	9.94341e-05	0.364395	0.393292	0.00459522	1.27654e-08	1	1.02523e-10	0.175936	0.0269042	1.22297e-07	0.711234
AT1G03290	protein_coding	ELKS/Rab6-interacting/CAST family protein		1.96	1.97	2.08	2.01	1.72	1.05	-0.8	2.24	1.76	1.22	0.38	0.01	-0.46	2.02	0.17	2.04	1.79	-0.65	1.95	-0.07	5.83628e-14	3.92386e-14	8.45167e-15	2.72456e-14	3.93872e-12	7.19071e-07	0.000113231	1.27996e-15	1.33415e-12	1.67237e-08	0.0438427	0.977569	0.0312434	2.01278e-14	1	1.57123e-14	1.45986e-12	0.00157666	7.1176e-14	0.745733
AT1G03310	protein_coding	debranching enzyme 1	DBE1	-4.46	-5.04	-4.98	-3.2	-0.85	-0.71	-0.24	-3.46	-4.03	-2.87	-1.22	-0.83	-0.75	-5.89	-0.14	-5.4	-1.07	-0.26	-4.5	-0.65	1.36352e-14	6.59509e-16	8.18951e-16	2.29266e-11	0.0152158	0.0461295	0.546376	5.13074e-12	1.21255e-13	3.47473e-10	0.00102787	0.0219165	0.0621544	3.74244e-17	1	1.85481e-16	0.00270154	0.518323	9.0905e-15	0.073673
AT1G03320	protein_coding	hypothetical protein		-0.39	-4	-6.08	-3.38	-3.63	-1.8	1.21	-1.66	-1.72	-1.08	-3.79	-2.27	-0.82	-3.11	0.16	-6.09	-2.61	1.19	-1.08	-1.38	0.698727	0.00369937	0.000544152	0.00632305	0.00387605	0.102739	0.246081	0.127761	0.107166	0.282305	0.00334477	0.0420587	0.509301	0.0134437	1	0.000654772	0.0234739	0.269638	0.292728	0.209585
AT1G03330	protein_coding	Small nuclear ribonucleoprotein family protein	LSM2	0.33	0.22	0.26	0.09	0.39	0.42	0.05	0.42	0.23	-0.36	-0.37	-0.14	-0.2	0.22	-0.09	0.27	0.16	0.03	-0.05	-0.35	0.00323524	0.0409647	0.0179736	0.411854	0.000738351	0.00043041	0.732751	0.000291484	0.0396611	0.00148106	0.00189705	0.23549	0.121568	0.0399345	1	0.01329	0.151538	0.82934	0.66957	0.00347585
AT1G03340	protein_coding	hypothetical protein		0.34	0.4	0.43	-0.59	0.22	0.87	0.35	-1.52	-0.72	-0.56	0.02	-0.03	-0.37	0.93	0.23	0.19	0.45	-0.03	-0.4	0.05	0.199947	0.128206	0.0977035	0.0275301	0.408017	0.00176347	0.237068	1.58032e-06	0.00901296	0.0382658	0.950398	0.923986	0.247452	0.000615807	1	0.483895	0.0947085	0.954433	0.136922	0.87366
AT1G03350	protein_coding	BSD domain-containing protein		1.08	1.25	1.51	1.5	0.71	0.41	-0.47	0.19	0.26	0.69	-0.14	-0.69	-0.47	0.36	-0.05	0.86	0.72	-0.36	0.36	-0.45	1.65757e-11	2.00755e-13	5.73754e-16	8.86188e-16	5.18389e-07	0.00172794	0.000584032	0.119142	0.0382452	7.05295e-07	0.273818	2.01897e-06	0.00123811	0.00359733	1	4.79647e-09	4.09676e-07	0.00894354	0.00412034	0.000823177
AT1G03360	protein_coding	ribosomal RNA processing 4	RRP4	-4.08	-4.48	-4.22	-3.1	-0.26	-0.93	0.9	-1.94	-1.78	-2.07	0.52	0.93	0.43	-3.02	0.12	-3.45	-0.18	0.68	-1.74	0.92	1.39487e-18	1.42571e-19	5.16057e-19	7.90301e-16	0.27107	0.000233393	0.000475052	1.98847e-10	1.2363e-09	3.27737e-11	0.0322095	0.000233391	0.109814	2.26858e-15	1	7.36045e-17	0.461692	0.00769875	2.18338e-09	0.000277267
AT1G03365	protein_coding	RING/U-box superfamily protein		0.12	-0.37	-0.39	-0.18	-0.05	-0.16	-0.07	0.59	0.04	0.08	0.11	-0.18	-0.13	-0.43	-0.01	-0.36	-0.07	-0.01	0.23	0.15	0.395229	0.00999027	0.00691633	0.215075	0.730672	0.290264	0.688479	0.000126718	0.814	0.5717	0.496208	0.235043	0.470329	0.00332812	1	0.0123664	0.642471	0.964802	0.116736	0.340266
AT1G03370	protein_coding	C2 calcium/lipid-binding and GRAM domain containing protein		1.28	2.61	2.97	2.17	1.04	0.3	-0.46	0.43	1.42	1.78	0.53	0.66	-0.24	3.49	0.31	2.7	1.39	-0.2	1.72	0.56	2.90978e-05	1.01084e-11	3.50945e-13	9.92186e-10	0.000506803	0.322593	0.139496	0.135515	6.09434e-06	1.09927e-07	0.0752981	0.0277338	0.507077	4.93413e-15	1	4.90261e-12	1.11962e-05	0.564695	1.98283e-07	0.0666839
AT1G03380	protein_coding	yeast autophagy 18 G-like protein	ATG18G	1.69	1.36	1.06	0.47	-0.06	0.48	-1.5	1.01	1.02	0.09	-0.61	-1.08	-1.02	1.43	-0.07	1.45	-0.03	-1.29	1.44	-1.03	2.30345e-14	1.05214e-11	5.52123e-09	0.00222305	0.720338	0.00311518	2.40512e-11	2.18449e-08	1.91026e-08	0.593826	0.000262046	1.80605e-08	3.79164e-07	2.58816e-12	1	1.69402e-12	0.837525	1.16971e-09	2.67596e-12	4.97795e-08
AT1G03400	protein_coding	2-oxoglutarate (2OG) and Fe(II)-dependent oxygenase superfamily protein		1.12	0.49	0.02	-0.55	-0.64	-0.13	-2.32	0.03	0.2	-0.51	-1.93	-1.73	-1.57	-0.43	0.13	0.71	-0.6	-1.51	0.64	-1.45	0.000474657	0.105071	0.950593	0.0686314	0.0401556	0.689324	1.98575e-08	0.937765	0.523475	0.100976	2.55118e-07	2.0904e-06	3.90587e-05	0.156053	1	0.0190061	0.0544659	3.9877e-05	0.0385818	3.7021e-05
AT1G03410	protein_coding	2-oxoglutarate (2OG) and Fe(II)-dependent oxygenase superfamily protein	2A6	-0.66	-1.15	-1.69	-1.13	-1.24	-0.92	-0.21	-0.5	-0.3	-0.08	-0.28	-0.45	-0.06	-0.66	0.11	-0.84	-1.16	-0.22	-0.15	-0.22	7.62299e-05	1.80395e-09	5.09547e-14	2.50311e-09	4.4902e-10	5.37902e-07	0.221414	0.00204882	0.0603186	0.645602	0.0867845	0.0069904	0.789501	6.66657e-05	1	1.56483e-06	2.22589e-09	0.214646	0.34694	0.191595
AT1G03430	protein_coding	histidine-containing phosphotransfer factor 5	AHP5	0.29	-0.84	-0.79	-0.35	-0.61	-0.42	-1.22	-0.14	-0.12	-0.01	-0.13	-0.37	-0.36	-0.96	0.02	-0.52	-0.46	-0.99	-0.04	-0.58	0.295495	0.00281875	0.00495033	0.198069	0.0298848	0.141863	0.000131478	0.632064	0.684961	0.985479	0.67846	0.214974	0.279551	0.000917571	1	0.0597355	0.103024	0.00165518	0.890346	0.0517088
AT1G03440	protein_coding	Leucine-rich repeat (LRR) family protein		-1.36	-2.5	-2.08	-2.03	-1.73	-1.1	-0.08	-0.22	-0.79	-0.51	-1.31	-1.35	-0.31	-1.92	-0.1	-2.14	-1.73	-0.07	-0.71	-1.36	8.35328e-06	2.41045e-11	1.77958e-09	3.00188e-09	1.31515e-07	0.000243273	0.828904	0.434715	0.00491395	0.0662852	2.41838e-05	1.89354e-05	0.363864	1.0649e-08	1	1.01224e-09	1.35522e-07	0.844128	0.0106705	1.84947e-05
AT1G03457	protein_coding	RNA-binding (RRM/RBD/RNP motifs) family protein		0.28	-1.62	-2.63	-2.03	-2.4	-2.14	2.24	1.61	1.35	0.67	0	0.13	1.38	0.6	0.53	-0.71	-2.34	2.13	0.87	-0.19	0.330228	2.05561e-06	2.28372e-10	2.84614e-08	9.88467e-10	2.90208e-08	3.34613e-09	5.76924e-07	1.22242e-05	0.0195536	0.999793	0.691645	5.64239e-05	0.0338939	1	0.0162987	2.15372e-09	1.47157e-08	0.00268668	0.560259
AT1G03470	protein_coding	Kinase interacting (KIP1-like) family protein	NET3A	3.86	2.46	1.72	-0.68	-0.59	-0.42	2.64	4.71	4.89	4.35	1.58	0.59	1.15	4.17	-0.39	3.36	-0.9	2.08	4.71	0.47	2.90048e-11	6.14285e-07	0.000206012	0.157958	0.218467	0.414921	8.11527e-07	2.11237e-13	8.21559e-14	2.11247e-12	0.000840308	0.218675	0.0254421	3.47036e-12	1	7.68591e-10	0.0698059	5.6406e-05	2.05533e-13	0.340225
AT1G03475	protein_coding	Coproporphyrinogen III oxidase	LIN2	-0.82	-0.9	-1.5	-2.72	-1.39	0.15	0.74	-0.65	-0.89	-1.2	-0.97	0.13	0.36	-0.68	0.03	-0.98	-1.66	0.59	-0.92	0.01	8.33085e-06	1.549e-06	1.19181e-11	4.55565e-19	1.92456e-10	0.390614	0.000116776	0.00025146	2.38116e-06	5.95029e-09	9.47086e-07	0.498887	0.0726236	0.000121454	1	3.17828e-07	2.09833e-12	0.00196281	1.33846e-06	0.984023
AT1G03495	protein_coding	HXXXD-type acyl-transferase family protein		0.07	0.46	0.7	0.61	1.63	1.56	0.13	-0.33	0.46	0.99	1.71	1.43	1.01	0.24	0.32	1.03	1.52	0.03	0.41	1.9	0.83412	0.108637	0.014884	0.0311888	6.25709e-07	2.41447e-06	0.721906	0.26767	0.107542	0.000899156	4.54877e-07	1.154e-05	0.00266496	0.406811	1	0.000498063	2.29466e-06	0.959385	0.153593	7.26752e-08
AT1G03510	protein_coding	Tetratricopeptide repeat (TPR)-like superfamily protein		-0.87	-1.57	-1.68	-1.72	1.21	0.5	1.84	2	0.36	1.22	0.4	2.87	1.01	-1.71	-0.69	-0.25	1.33	1.6	1.38	3.1	0.164045	0.018582	0.0128412	0.00895684	0.0287266	0.410487	0.00216729	0.000474818	0.53283	0.0271458	0.518832	5.06727e-06	0.119045	0.0129047	1	0.680216	0.0173589	0.00854587	0.0134892	1.55488e-06
AT1G03520	protein_coding	Core-2/I-branching beta-1%2C6-N-acetylglucosaminyltransferase family protein		2.15	1.16	0.24	0.7	0.28	0.52	0.08	1.57	1.52	0.76	0.28	0.3	0.3	1.19	0	1.51	0.17	0	1.54	0.12	1.51721e-17	7.15668e-10	0.118125	2.1771e-05	0.0745986	0.0017567	0.664628	2.78074e-13	6.46671e-13	7.62364e-06	0.0835185	0.0673234	0.0965576	4.72082e-10	1	7.31928e-13	0.283843	1	4.09325e-13	0.49283
AT1G03530	protein_coding	nuclear assembly factor 1	NAF1	-1.66	-2.5	-2.73	-2.1	0	-1.2	0.38	-0.86	-0.88	-0.88	0.64	0.77	-0.18	-2.3	-0.09	-1.87	0.1	0.24	-0.38	0.87	1.21115e-07	1.13477e-11	1.25543e-12	6.19883e-10	0.995137	5.23437e-05	0.185967	0.00175195	0.00148301	0.0014051	0.0202862	0.00605533	0.603183	9.71701e-11	1	1.05836e-08	0.725244	0.434288	0.153377	0.00225893
AT1G03540	protein_coding	Pentatricopeptide repeat (PPR-like) superfamily protein		-0.97	-1.29	-1.19	-0.68	-0.93	-0.72	0.59	-0.63	-0.99	-0.42	-0.03	0.7	-0.47	-0.51	-0.01	-0.8	0.15	0.4	-0.22	1.08	0.0132967	0.00139117	0.00266304	0.0692884	0.0159483	0.0678572	0.139581	0.105296	0.0110615	0.26607	0.954506	0.0684664	0.307923	0.177902	1	0.0359232	0.701985	0.346364	0.558357	0.00592479
AT1G03550	protein_coding	Secretory carrier membrane protein (SCAMP) family protein	SCAMP4	3.25	2.15	2.25	1.84	1.4	1.43	0.15	3.02	2.84	2.73	1.69	0.98	0.85	2.7	0.07	2.26	1.32	-0.06	2.79	0.87	5.40755e-19	9.64395e-14	2.72137e-14	8.79325e-12	1.30567e-08	1.59387e-08	0.543123	5.34465e-18	3.4457e-17	1.75913e-16	3.22545e-10	2.47724e-05	0.000494148	1.14599e-16	1	2.49531e-14	5.00275e-08	0.846596	5.37636e-17	0.000145514
AT1G03560	protein_coding	Pentatricopeptide repeat (PPR-like) superfamily protein		0.5	-0.26	-1.27	-1.05	-0.61	-1.08	0.23	0.62	0.49	-0.52	-0.19	0.27	0.04	-0.46	0.02	0.04	-0.64	0.13	0.62	0.19	0.0017138	0.0909331	1.61364e-10	1.52172e-08	0.00023907	2.05022e-08	0.182299	0.000157163	0.00220503	0.00140089	0.263958	0.0991022	0.851797	0.00373775	1	0.779068	0.000127856	0.478528	0.00014103	0.260087
AT1G03590	protein_coding	Protein phosphatase 2C family protein		1.36	0.64	0.81	2.33	2.07	1.52	0.91	2.72	1.86	1.43	2.21	1.39	1.22	1.59	0.14	1.41	2.39	0.9	2.55	1.62	1.48448e-12	2.37474e-05	3.66594e-07	7.72251e-20	9.57749e-18	2.20744e-13	2.30112e-07	4.8949e-22	1.11593e-16	4.69086e-13	6.57851e-18	4.58799e-12	1.32809e-09	1.0979e-14	1	4.24745e-13	1.43175e-19	3.76011e-07	4.01282e-21	8.56148e-14
AT1G03600	protein_coding	photosystem II family protein	PSB27	-3.35	-6.52	-8.39	-8.47	-5.04	-1.76	-0.26	-0.54	-2.27	-3.38	-2.57	-1.92	-0.34	-4.2	-0.07	-5.12	-5.15	-0.17	-2.07	-1.77	9.638e-14	3.39188e-21	1.89989e-23	1.97682e-23	6.57724e-18	6.5606e-07	0.438868	0.0731173	1.64846e-09	1.21097e-13	2.68241e-10	1.68609e-07	0.3542	2.09669e-16	1	1.38384e-18	4.54207e-18	0.635826	1.21071e-08	8.18545e-07
AT1G03610	protein_coding	plant/protein (DUF789)		1.87	1.28	-0.15	-0.79	-1.27	0.23	-1.14	2.62	2.23	-1.27	-1.66	-1.55	-0.72	2.26	-0.1	1.31	-1.57	-0.88	2.5	-1.78	1.17366e-12	1.31159e-08	0.436863	0.000100168	3.29776e-08	0.256423	1.1253e-06	6.61214e-17	8.02424e-15	3.3829e-08	1.43635e-10	1.04479e-09	0.00144248	4.17933e-15	1	8.42408e-09	2.91186e-10	8.93159e-05	2.61532e-16	4.58916e-11
AT1G03620	protein_coding	ELMO/CED-12 family protein		4.77	3.93	3.48	2.23	2.28	1.46	0.38	5.51	5.83	5.22	3.32	1.51	1.57	5.45	0.97	4.47	2.2	0.59	5.91	1.95	5.42488e-19	3.07676e-16	1.57535e-14	9.56255e-09	6.35619e-09	0.000104405	0.447488	4.91912e-21	9.34445e-22	5.50411e-20	3.61737e-13	5.00644e-05	0.00011139	6.35104e-21	1	4.20033e-18	1.79552e-08	0.185989	5.28016e-22	6.86126e-07
AT1G03630	protein_coding	protochlorophyllide oxidoreductase C	POR C	-6.4	-7.37	-8.14	-8.28	-3.46	-1.27	-0.29	-5.86	-5.81	-5.84	-2.26	-0.91	-0.26	-6.66	0.05	-6.28	-3.65	-0.23	-5.33	-0.9	1.96415e-20	8.52372e-22	1.57057e-22	1.28709e-22	1.63907e-13	0.00014932	0.391768	1.55705e-19	1.84861e-19	2.73846e-19	8.12252e-09	0.00548841	0.492297	8.32112e-21	1	2.83173e-20	4.84442e-14	0.517047	1.41817e-18	0.00588383
AT1G03650	protein_coding	Acyl-CoA N-acyltransferases (NAT) superfamily protein		2.25	2.13	2.29	0.77	1.43	1.13	0.74	2.57	2.65	1.55	1.03	2.77	0.85	2.85	-0.01	3.13	1.7	0.8	2.67	2.55	2.38946e-08	6.6168e-08	1.35002e-08	0.0265602	9.98093e-05	0.00220608	0.0507116	1.17535e-09	5.10587e-10	2.89872e-05	0.00475295	6.23106e-10	0.0354809	6.32646e-11	1	5.35231e-12	7.2287e-06	0.0390717	4.03372e-10	4.69479e-09
AT1G03660	protein_coding	Ankyrin-repeat containing protein		3.18	3.35	5.08	3.63	2.65	0.86	1.59	-1.5	1.27	0.79	1.79	3.85	1.33	3.43	-0.02	5.3	3.33	1.13	0.88	1.89	0.00349026	0.00197691	1.20137e-05	0.00084948	0.0153617	0.495791	0.194136	0.349719	0.270731	0.508461	0.120162	0.000813271	0.338054	0.00160423	1	6.33074e-06	0.00257726	0.395185	0.46403	0.107935
AT1G03670	protein_coding	ankyrin repeat family protein		6.12	3.04	1.64	0.34	-0.33	0.16	-0.34	5.99	5.06	3.68	0.36	-0.32	-1.15	4.24	-1.05	5.08	0.62	-1.6	6.76	0.44	4.3542e-15	7.08368e-07	0.00656633	0.613432	0.657018	0.844535	0.701137	8.86409e-15	1.24645e-12	8.42415e-09	0.62107	0.67785	0.22142	1.65921e-10	1	9.2806e-13	0.344865	0.0863521	2.39612e-16	0.54813
AT1G03680	protein_coding	thioredoxin M-type 1	THM1	-1.16	-2.39	-2.85	-3.59	-2.27	-0.94	-1.01	-2.01	-2.73	-2.98	-1.92	-1.02	-0.6	-3.41	-0.11	-2.56	-2.54	-0.83	-2.51	-1.04	2.02104e-06	6.35359e-14	4.357e-16	7.33683e-19	5.73002e-13	9.50282e-05	5.7724e-05	1.0032e-11	2.13624e-15	2.51358e-16	1.12012e-10	3.59851e-05	0.0184559	2.68145e-18	1	9.88568e-15	3.26327e-14	0.000855862	2.07875e-14	3.24739e-05
AT1G03687	protein_coding	DTW domain-containing protein		-1.29	-2.01	-2.36	-2.18	-0.95	-0.71	0.62	-1.15	-1.2	-1.24	-0.29	0.35	0.31	-2.27	-0.1	-2.1	-1.13	0.52	-1.49	0.44	1.48185e-08	1.82895e-13	2.08761e-15	1.78271e-14	6.44734e-06	0.000544789	0.00260928	1.97566e-07	6.87714e-08	3.39329e-08	0.149546	0.078708	0.159518	7.91627e-15	1	6.3937e-14	2.66678e-07	0.0137984	5.33427e-10	0.0280482
AT1G03710	protein_coding	Cystatin/monellin superfamily protein		-1.99	1.07	0.41	0.21	0	0.15	1.03	0.22	1.55	2.43	2.88	2.84	1.38	2.65	-0.86	-0.67	-1.47	1.47	1.18	2.7	0.107595	0.24714	0.674515	0.834007	0.999786	0.893791	0.319885	0.840825	0.089716	0.0067605	0.00211146	0.00257627	0.199033	0.00333875	1	0.534491	0.187568	0.148806	0.207122	0.00445704
AT1G03730	protein_coding	pyrroline-5-carboxylate reductase		1.32	1.53	2.18	0.69	-0.08	-0.4	-0.51	0.1	0.51	1.48	-0.14	0.09	-0.54	1.12	-0.04	1.45	-0.04	-0.6	0.67	-0.16	5.68357e-09	1.20734e-10	4.98724e-15	0.000413024	0.695483	0.04367	0.0149362	0.625002	0.00825453	3.95987e-10	0.505216	0.68579	0.0167367	1.87364e-07	1	4.96962e-10	0.846411	0.00544566	0.000617809	0.463394
AT1G03740	protein_coding	Protein kinase superfamily protein		2.89	3.71	4.01	2.32	0.76	0.16	-1.28	1.9	2.48	2.34	-0.1	-0.12	-1.1	3.62	0.27	3.63	1.09	-1.08	2.89	-0.13	5.51173e-18	2.72925e-21	3.5767e-22	3.57215e-15	0.000228806	0.438818	1.91231e-07	1.21567e-12	5.73535e-16	4.8627e-15	0.64832	0.588181	7.97522e-06	5.64489e-21	1	5.55263e-21	8.68485e-07	5.62115e-06	5.35911e-18	0.569217
AT1G03750	protein_coding	switch 2	SWI2	1.69	1.18	1.05	1.1	0.72	0.48	0.19	1.28	1.55	1.63	0.75	0.43	0.07	1.41	0.12	1.22	0.88	0.08	1.66	0.5	6.18735e-14	1.12715e-09	1.75584e-08	6.00923e-09	2.76958e-05	0.00437039	0.30167	1.7649e-10	8.64959e-13	2.22413e-13	2.52395e-05	0.0106666	0.761719	9.47998e-12	1	4.77683e-10	1.07469e-06	0.687164	9.86704e-14	0.00367267
AT1G03760	protein_coding	Prefoldin chaperone subunit family protein		0.32	-0.11	-0.72	-0.83	1.19	0.01	-0.08	2.98	2.78	1.63	1.01	1.37	-0.39	1.25	-0.12	0.75	1.36	0.06	2.88	1.46	0.202853	0.664189	0.00499422	0.00137308	1.09834e-05	0.969814	0.800429	3.57119e-15	2.64174e-14	2.69926e-08	0.000177403	2.16406e-06	0.191017	4.24896e-06	1	0.00278827	1.19096e-06	0.865595	9.34978e-15	6.90727e-07
AT1G03770	protein_coding	RING 1B	RING1B	1.86	2.27	2.5	1.65	1.51	1.22	2.06	3.26	3.5	3.04	2.35	2	1.53	4.08	0.03	2.37	1.63	1.81	3.08	2.16	3.2052e-10	9.41371e-13	5.31974e-14	5.14584e-09	5.42523e-08	6.44671e-06	2.56426e-10	2.02602e-17	2.02852e-18	2.36514e-16	1.65304e-12	1.7362e-10	5.87732e-07	1.54167e-20	1	3.26415e-13	1.01654e-08	8.16832e-09	9.97014e-17	2.98443e-11
AT1G03780	protein_coding	targeting protein for XKLP2	TPX2	-7.37	-3.52	-3.21	-4.65	-7.36	-1.7	4.67	-2.98	-2.59	-2.4	-3.15	0.18	1.6	-0.9	0.39	-2.9	-2.86	4.34	-3.14	-0.64	2.92549e-05	0.000782872	0.00131938	9.15461e-05	5.95843e-06	0.0410838	1.06564e-07	0.00244608	0.00421256	0.00434524	0.000839007	0.822205	0.0369536	0.233363	1	0.00272454	0.00176086	5.19326e-07	0.00131947	0.419238
AT1G03790	protein_coding	Zinc finger C-x8-C-x5-C-x3-H type family protein	SOM	9.36	10.36	10.67	10.75	9.96	15.25	0	6.86	8.49	6.6	5.6	4.62	1.78	9.39	0	8.12	8.86	0	7.79	2.94	7.20526e-09	8.96865e-11	2.68525e-11	2.05487e-11	7.60634e-10	4.3784e-16	1	0.000296644	3.37946e-07	0.000496439	0.00981228	0.0593387	0.626852	5.89787e-09	1	1.62008e-06	7.73954e-08	1	6.80059e-06	0.332767
AT1G03800	protein_coding	ERF domain protein 10	ERF10	3.03	3.59	2.92	2.76	1.82	2.54	0.62	3.12	3.86	1.66	-0.05	-1.49	0.01	5.16	-0.52	3.29	1.16	0.42	4.03	-1.72	1.13881e-06	3.24007e-08	1.90542e-06	4.9222e-06	0.00169351	3.91108e-05	0.353921	7.11906e-07	8.71264e-09	0.00394451	0.948444	0.0328524	0.999435	7.42704e-12	1	2.08183e-07	0.0444147	0.558645	3.1854e-09	0.0204163
AT1G03820	protein_coding	E6-like protein		-8.38	-5.44	-8.38	-8.39	-1.4	3.65	1.49	-2.79	-5.64	-8.39	-2.24	0.19	-0.49	-6.16	-0.35	-8.39	-1.55	1.58	-8.4	-0.02	8.27199e-09	6.07233e-08	6.82851e-09	2.7684e-09	0.00867772	3.13088e-08	0.00504016	3.49687e-05	3.04635e-08	1.14183e-09	0.000215851	0.726596	0.424177	4.88044e-08	1	9.66998e-09	0.00464085	0.0038445	5.28728e-09	0.978705
AT1G03830	protein_coding	guanylate-binding family protein		-2.47	-4.23	-3.46	-2.74	-0.32	-0.98	1.26	-0.27	-0.69	-0.61	0.97	2.26	0.18	-2.3	0.2	-3.07	0.3	1.12	-0.93	2.36	7.62838e-10	1.07682e-14	5.31794e-13	4.70446e-11	0.280451	0.00195395	0.000127137	0.376545	0.021256	0.0385517	0.00173459	2.14677e-09	0.628207	3.59879e-09	1	7.43051e-12	0.314404	0.00063971	0.00246362	8.94474e-10
AT1G03840	protein_coding	C2H2 and C2HC zinc fingers superfamily protein	MGP	-0.32	-0.18	0.32	-1.48	0.1	-0.79	-0.52	-4.02	-1.24	-0.2	-1.15	-1.64	-1.28	-0.51	-0.41	-1.22	-0.17	-0.93	-2.05	-1.68	0.591236	0.755247	0.571729	0.0129713	0.870939	0.194491	0.43066	2.22409e-06	0.0382303	0.737072	0.0584821	0.00864731	0.0631285	0.377138	1	0.0391062	0.781436	0.154709	0.00145941	0.00887905
AT1G03850	protein_coding	Glutaredoxin family protein	GRXS13	5.53	7.12	5.74	5.35	3.81	3.04	-2.52	0.85	3.85	0.79	0.38	-2.09	-1.55	6.66	0.54	6.57	3.84	-1.65	3.66	-1.57	9.09521e-08	8.17298e-10	3.78098e-08	1.34496e-07	3.61353e-05	0.000700986	0.029428	0.326309	2.70579e-05	0.35472	0.695091	0.0416783	0.176113	2.72617e-09	1	3.93357e-09	3.44226e-05	0.131434	5.44321e-05	0.126724
AT1G03860	protein_coding	prohibitin 2	PHB2	0.47	0.43	0	-0.02	1.17	0.83	0.4	1.09	0.79	0.44	0.61	1.08	-0.02	-0.11	0.06	0.81	1.2	0.41	0.95	1.02	0.00627568	0.0117912	0.995368	0.897713	1.1406e-08	1.36054e-05	0.0314318	4.90663e-08	1.94472e-05	0.0119255	0.000839086	1.74154e-07	0.939876	0.500175	1	1.1206e-05	6.67482e-09	0.0301803	7.33337e-07	5.28808e-07
AT1G03870	protein_coding	FASCICLIN-like arabinoogalactan 9	FLA9	0.76	-0.98	-4.23	-5.75	-4.47	-0.78	-0.65	0.13	-0.31	-2.56	-2.15	-1.44	0.21	-1.02	-0.05	0.05	-4.45	-0.41	0.19	-1.34	0.0397706	0.00874276	4.77582e-13	7.55119e-16	2.14681e-13	0.0444351	0.110096	0.741872	0.410458	2.97019e-08	1.43256e-06	0.000455366	0.669885	0.00677904	1	0.902741	2.91581e-13	0.341376	0.610638	0.00104911
AT1G03900	protein_coding	non-intrinsic ABC protein 4	ABCI18	2.03	2.07	1.83	1.64	1.02	0.51	-0.26	1.63	1.67	1.38	0.74	-0.2	-0.12	2.06	0.03	2.13	0.96	-0.2	1.67	-0.12	9.55115e-19	4.62134e-19	2.20396e-17	8.10154e-16	8.90592e-10	0.000450984	0.0777515	1.20796e-15	5.58079e-16	2.65402e-13	1.64727e-06	0.162471	0.481085	5.20425e-19	1	2.16146e-19	4.28302e-09	0.197696	5.12562e-16	0.416962
AT1G03905	protein_coding	P-loop containing nucleoside triphosphate hydrolases superfamily protein	ABCI19	0.29	2.39	2.8	2	0.88	0.52	0.31	-0.02	0.66	1.61	0.9	0.33	0.09	4.03	0.24	2.36	0.91	0.17	1.47	0.14	0.473078	1.44454e-07	4.80251e-09	3.90579e-06	0.0276146	0.214641	0.503656	0.978936	0.0975457	0.00012525	0.0294656	0.442034	0.88317	8.16941e-13	1	1.87956e-07	0.0242136	0.73964	0.000390056	0.777619
AT1G03910	protein_coding	cactus-binding carboxy-terminal%2C cactin		-0.01	-0.28	-0.32	0.14	0.41	0.01	0.21	1.35	0.58	0.07	0.35	0.3	0.14	-0.14	0	-0.02	0.55	0.18	0.97	0.36	0.96234	0.0258517	0.0114268	0.267955	0.00225035	0.95147	0.14443	9.13488e-14	2.42387e-05	0.597667	0.00911205	0.0277181	0.384393	0.262975	1	0.901984	6.5475e-05	0.226198	8.63333e-10	0.00824652
AT1G03920	protein_coding	Protein kinase family protein		-7.88	-7.88	-7.88	-4.66	-4.05	-0.29	1.81	-7.88	-7.87	-7.89	-5.56	-0.06	1.11	-5.7	-0.17	-4.84	-4.51	1.52	-7.86	-0.31	4.56899e-07	4.09817e-07	3.85981e-07	4.05404e-06	1.11085e-05	0.669426	0.00785785	5.55494e-07	2.71952e-07	9.30525e-08	1.06684e-06	0.935078	0.124136	2.73842e-06	1	7.03717e-06	5.15468e-06	0.0268555	3.30402e-07	0.657637
AT1G03930	protein_coding	dual specificity kinase 1	ADK1	-0.54	-0.56	-0.64	-0.86	-1.4	-1.42	-0.3	-0.65	-0.74	-0.66	-0.48	-0.92	-0.6	-0.35	0	-0.59	-1.36	-0.29	-0.73	-1.02	1.86382e-05	9.00813e-06	9.02749e-07	1.72465e-09	4.43388e-15	6.70072e-15	0.0190304	8.1483e-07	6.09064e-08	7.71541e-07	0.000177077	1.3336e-09	2.86482e-05	0.00325847	1	4.32765e-06	1.18892e-14	0.0268827	8.58444e-08	1.4672e-10
AT1G03940	protein_coding	HXXXD-type acyl-transferase family protein		0.29	0.52	0.55	0.68	3.07	3.21	0.98	-0.87	-0.04	0.71	1.69	1.96	0.77	0.29	0.12	1.04	1.91	0.81	0.02	2.09	0.423771	0.132083	0.107535	0.049172	7.78943e-11	5.25008e-11	0.0101695	0.0184399	0.922795	0.0434648	1.79606e-05	1.98178e-06	0.0592785	0.409036	1	0.00351894	1.52091e-06	0.037376	0.970034	6.67211e-07
AT1G03950	protein_coding	vacuolar protein sorting-associated protein 2.3	VPS2.3	1.27	1.09	1.24	1.19	1.03	0.87	-1.61	0.51	0.46	0.17	-0.25	-0.99	-0.94	0.67	0.02	1.01	0.9	-1.19	0.63	-0.55	1.89431e-12	1.01653e-10	3.10979e-12	1.0408e-11	7.73845e-10	6.68624e-08	2.38251e-13	0.000310186	0.00101446	0.208754	0.0823967	7.36833e-09	1.68284e-07	4.63658e-06	1	8.37568e-10	1.95768e-08	4.92002e-10	1.36536e-05	0.000247442
AT1G03960	protein_coding	Calcium-binding EF hand family protein		0.92	0.14	0.09	-0.12	0.59	0.19	0.38	0.8	0.94	1.04	1.21	1.39	0.43	0.17	-0.07	0.13	0.64	0.11	1.08	1.23	2.39751e-06	0.42155	0.619013	0.504728	0.001254	0.318031	0.0495831	2.55756e-05	1.59442e-06	2.59616e-07	2.12931e-08	1.16324e-09	0.0337287	0.324167	1	0.450476	0.000516318	0.599117	9.85023e-08	1.85757e-08
AT1G03970	protein_coding	G-box binding factor 4	GBF4	1.55	1.37	1.88	1.6	0.88	1.33	-1	1.67	1.34	0.87	-0.08	-0.5	-0.4	1.29	0.09	1.54	0.77	-0.7	1.61	-0.1	1.77734e-11	3.96437e-10	6.76841e-14	7.49214e-12	7.02343e-06	2.55877e-09	3.627e-06	2.57285e-12	9.30509e-10	7.69705e-06	0.700944	0.00854498	0.0536739	1.78705e-09	1	2.09855e-11	6.21845e-05	0.000608377	7.75937e-12	0.619973
AT1G03990	protein_coding	Long-chain fatty alcohol dehydrogenase family protein		1.77	1.19	1.12	0.68	-0.43	0.17	-0.52	1.69	1.27	2.13	0.14	-0.62	0.07	1.61	0.2	1.55	-0.06	-0.55	1.55	-0.46	5.73156e-11	4.8416e-07	1.51273e-06	0.00159148	0.0491888	0.465627	0.0276536	2.03422e-10	1.49995e-07	4.88624e-13	0.537247	0.00662271	0.825733	5.42836e-10	1	1.55067e-09	0.801449	0.0229214	1.77884e-09	0.0430797
AT1G04000	protein_coding	hypothetical protein		0.38	0.65	0.74	0.19	-0.14	-0.22	-0.37	-0.7	0.34	0.69	0.38	-0.18	0.19	1.32	0.06	0.85	-0.15	-0.58	0.13	0.03	0.051181	0.00120241	0.000280353	0.33179	0.483311	0.280001	0.0840751	0.000808735	0.0890662	0.000717664	0.0642334	0.407103	0.442199	1.18195e-08	1	4.56544e-05	0.449308	0.00875897	0.504582	0.89708
AT1G04010	protein_coding	phospholipid sterol acyl transferase 1	PSAT1	-0.41	-0.77	-0.42	0.33	-0.05	-1.2	0.22	3.15	1.99	1.59	0.83	-0.26	-0.23	0.57	0.24	-0.05	0.2	0.33	2.13	-0.07	0.0869127	0.00153829	0.0726957	0.155547	0.859032	1.01434e-05	0.407056	1.13394e-16	4.61165e-11	1.20408e-08	0.000838967	0.314027	0.442573	0.0136067	1	0.822771	0.417404	0.210647	7.041e-12	0.811187
AT1G04020	protein_coding	breast cancer associated RING 1	BARD1	-8.02	-10.12	-10.12	-10.13	-8.46	-6.19	1.97	-6.65	-10.13	-10.13	-6.67	-1.77	-1.53	-10.12	0.07	-10.13	-10.13	1.59	-8.13	-2.74	2.92859e-11	1.20372e-11	1.1219e-11	5.82944e-12	7.95531e-12	2.49863e-10	9.74789e-05	9.58959e-11	8.32536e-12	3.31752e-12	5.57334e-11	0.000355613	0.00343149	2.10771e-11	1	1.56314e-11	6.96419e-12	0.00120044	2.06072e-11	2.60886e-06
AT1G04030	protein_coding	eisosome protein		0.7	0.17	0.12	-0.42	-0.67	-0.13	0.86	-0.32	0.27	0.44	-0.98	-0.63	-0.06	-0.04	-0.04	0.13	-0.55	0.77	0.28	-0.6	0.0303176	0.612234	0.720254	0.199383	0.0442065	0.711978	0.0131465	0.343619	0.408695	0.175822	0.00532755	0.0703892	0.900313	0.917765	1	0.693023	0.0995985	0.0296054	0.386487	0.0900732
AT1G04040	protein_coding	HAD superfamily%2C subfamily IIIB acid phosphatase		-4.31	-6.51	-7.19	-7.13	-6.11	-3.99	-1.08	-4.72	-5.11	-4.86	-5.31	-4.47	-1.33	-6.84	0.17	-5.92	-5.96	-0.79	-5.82	-4.56	7.97778e-12	1.95003e-15	3.60965e-16	3.49257e-16	8.4863e-15	1.18593e-10	0.0174726	1.30699e-12	2.06615e-13	6.43522e-13	3.42052e-13	1.53157e-11	0.00677975	1.12056e-15	1	1.20609e-14	1.66534e-14	0.0909825	1.55382e-14	1.33319e-11
AT1G04050	protein_coding	histone-lysine N-methyltransferase SUVR2-like protein	SUVR1	-1.84	-2.5	-1.86	-2.31	-2.22	-1.59	0.37	-2.2	-1.82	-0.9	-0.99	-0.81	-1.03	-1.34	0.03	-3.08	-1.74	0.32	-1.72	-0.26	1.07636e-05	6.73765e-08	8.35054e-06	2.1004e-07	4.48859e-07	0.000117948	0.35509	8.08775e-07	1.20675e-05	0.0140413	0.00997448	0.034069	0.0153004	0.000627023	1	2.01315e-09	2.23829e-05	0.443016	2.65026e-05	0.51967
AT1G04070	protein_coding	translocase of outer membrane 22-I	TOM22-I	0.59	0.72	1.07	1.19	1.27	0.7	0.93	0.07	0.65	1.12	1.16	1.05	0.91	0.78	0.02	0.69	1.33	0.78	0.54	1.04	0.000769029	6.42448e-05	4.14097e-08	3.67827e-09	1.3466e-09	0.000156107	3.96962e-06	0.71761	0.000261894	2.25607e-08	1.96368e-08	2.15099e-07	1.28891e-05	1.79274e-05	1	0.000119533	4.60519e-10	7.44364e-05	0.00206573	3.08624e-07
AT1G04080	protein_coding	Tetratricopeptide repeat (TPR)-like superfamily protein	PRP39	0.71	0.37	0.47	0.14	0.24	-0.02	0.39	1.18	1.03	0.83	0.36	0.65	0.44	0.6	0.02	0.44	0.25	0.35	1.06	0.76	1.55102e-08	0.000620358	3.43733e-05	0.169696	0.0293594	0.883202	0.000874188	1.56548e-14	1.07312e-12	4.10909e-10	0.00151593	2.92378e-07	0.000425463	4.3358e-07	1	8.06507e-05	0.0212894	0.00368862	4.07913e-13	1.35581e-08
AT1G04090	protein_coding	vacuolar sorting-associated protein (DUF946)		-1.23	1.73	0.11	-0.71	-1.64	-1.28	0.3	-1.96	-2.33	-2.1	-3.21	-2.19	-1.36	3.08	0	1.14	-1.77	-0.57	-0.94	-1.89	0.170828	0.0322882	0.901601	0.400756	0.0673592	0.165626	0.772031	0.0423443	0.0167718	0.0231459	0.00248486	0.0221908	0.193876	0.000367424	1	0.159641	0.0530115	0.580341	0.282147	0.0503245
AT1G04100	protein_coding	indoleacetic acid-induced protein 10	IAA10	0.87	3.61	3.56	1.97	-0.09	-0.35	-0.97	-0.85	0.97	0.62	-0.87	-1.22	-0.59	4.34	-0.46	3.4	0.22	-0.85	1.31	-1.09	0.0457345	1.85358e-10	2.35699e-10	2.22548e-05	0.851001	0.453366	0.047221	0.0639241	0.0252638	0.155664	0.0619669	0.0106083	0.275051	2.53091e-12	1	7.92603e-10	0.631864	0.090567	0.00324609	0.0236727
AT1G04110	protein_coding	Subtilase family protein	SDD1	-2.1	0.09	-0.39	1.23	-0.26	-0.57	5.74	0.64	-1.02	0.13	1.97	4	3.86	4.18	0.38	-0.45	0.11	5.45	-0.85	3.22	0.0485502	0.921911	0.650908	0.0911729	0.76099	0.536837	2.12523e-09	0.423847	0.259691	0.884762	0.00854563	1.0687e-06	8.72891e-06	1.68933e-07	1	0.606959	0.897366	8.94022e-09	0.340948	4.13539e-05
AT1G04120	protein_coding	multidrug resistance-associated protein 5	ABCC5	0.44	0.51	0.71	1.78	1.58	1.03	0.34	-0.13	0.26	0.98	1.56	0.58	0.72	0.5	-0.19	0.13	1.65	0.26	-0.02	0.28	0.00288516	0.000572369	5.22034e-06	6.48214e-16	4.94037e-14	7.64411e-09	0.0293898	0.369536	0.0682504	1.02812e-08	2.1575e-13	0.000271129	4.24863e-05	0.000726025	1	0.376735	1.47813e-14	0.0989603	0.881728	0.0654905
AT1G04130	protein_coding	Tetratricopeptide repeat (TPR)-like superfamily protein	TPR2	-2.11	-2.03	-0.97	-0.03	0.16	-0.4	-0.48	-3.34	-2.16	-1	0.17	-0.79	-0.18	-2.2	-0.03	-2.32	0.2	-0.43	-3.05	-0.56	2.20981e-12	4.98281e-12	2.36804e-05	0.900975	0.46937	0.0714316	0.0379108	1.11831e-17	1.22352e-12	1.88252e-05	0.472931	0.000765173	0.498779	7.2158e-13	1	1.66064e-13	0.361065	0.074974	1.03054e-16	0.0149958
AT1G04140	protein_coding	Transducin family protein / WD-40 repeat family protein		1.23	1.32	1.13	1.12	0.68	0.21	-0.33	1.29	1.19	0.99	0.85	0.2	0.04	1.12	0.06	1.42	0.79	-0.25	1.46	0.18	2.60505e-13	3.25785e-14	2.42353e-12	4.26139e-12	9.37708e-07	0.105739	0.0117642	8.56282e-14	8.52592e-13	1.48779e-10	1.73434e-08	0.121044	0.84278	3.39104e-12	1	3.34956e-15	4.95991e-08	0.0671299	1.61471e-15	0.182322
AT1G04160	protein_coding	myosin XI B	XIB	-1.57	-0.86	-0.7	-0.74	-1.35	-1.62	0.85	-2.94	-1.95	-1.82	-0.58	0.22	0.16	-0.16	0.03	-1.34	-1.11	0.83	-2.68	0.03	3.7396e-07	0.00159687	0.00826884	0.00577931	5.50288e-06	4.19805e-07	0.00303117	3.88059e-13	4.50675e-09	1.90933e-08	0.036905	0.439429	0.634384	0.533912	1	6.07305e-06	0.000106351	0.00466264	2.85679e-12	0.936475
AT1G04170	protein_coding	eukaryotic translation initiation factor 2 gamma subunit	EIF2 GAMMA	-0.53	-0.81	-0.86	-0.75	0.17	-0.19	0.3	0.09	-0.33	-0.49	-0.22	0.11	0.02	-0.93	0.01	-0.62	0.13	0.34	-0.12	0.07	1.90787e-05	3.17316e-09	8.39434e-10	1.85652e-08	0.155769	0.116658	0.0171003	0.471952	0.00521465	6.27143e-05	0.0645319	0.393292	0.889123	1.0799e-10	1	1.25988e-06	0.271244	0.00794284	0.290115	0.606499
AT1G04190	protein_coding	Tetratricopeptide repeat (TPR)-like superfamily protein	TPR3	-0.98	-1.41	-1.37	-0.9	0.31	-0.34	0.1	-0.49	-0.86	-0.66	0.17	0.18	-0.13	-1.98	-0.06	-1.35	0.22	0.11	-0.83	0.18	2.95834e-08	2.59441e-12	6.31602e-12	1.50247e-07	0.0434896	0.0307155	0.564106	0.00168241	4.57171e-07	4.3106e-05	0.301629	0.268716	0.501519	1.63378e-16	1	1.09396e-11	0.144536	0.527624	8.32657e-07	0.264964
AT1G04200	protein_coding	dyggve-melchior-clausen syndrome protein		-0.17	0.45	1.18	0.42	0.49	-0.29	0.06	0.05	0.05	0.08	0.01	0.16	0	1.2	0.09	0.68	0.54	0.13	-0.36	0.07	0.380283	0.0194459	1.21443e-07	0.0314461	0.0129304	0.155803	0.826548	0.80548	0.808488	0.708742	0.980449	0.459917	1	7.89728e-08	1	0.000665293	0.00691131	0.575775	0.0689083	0.771926
AT1G04210	protein_coding	Leucine-rich repeat protein kinase family protein		-0.2	0.17	0.31	0.1	-0.23	-0.57	0.34	-0.64	-0.29	-0.15	0.19	0	0.27	0.19	-0.07	0.2	0	0.33	-0.14	-0.17	0.132684	0.201065	0.0187204	0.460132	0.0886333	7.47955e-05	0.0157864	7.97107e-06	0.0298423	0.24678	0.163224	0.998817	0.0785048	0.134253	1	0.119687	0.986054	0.0241941	0.279925	0.235744
AT1G04220	protein_coding	3-ketoacyl-CoA synthase 2	KCS2	-11.38	-10.54	-9.11	-0.16	2.26	2.21	-3.95	-7.98	-7.18	-5.24	0.36	-1.01	-0.35	-6.76	-0.36	-13.47	2.19	-4.08	-7.76	-0.53	1.12992e-13	1.16689e-13	1.98853e-13	0.760557	5.87514e-05	9.60351e-05	7.03325e-08	8.03137e-13	1.26668e-12	8.41537e-11	0.50696	0.0607224	0.588472	4.59752e-12	1	9.74353e-14	8.66193e-05	6.42758e-08	6.38736e-13	0.343323
AT1G04230	protein_coding	rRNA-processing EFG1-like protein (DUF2361)		0.52	0.33	0.51	0.51	0.87	0.45	0.33	0.11	0.03	0.24	0.58	0.34	0.22	-0.24	0.07	0.37	0.74	0.17	0.04	0.39	0.000191424	0.012464	0.000213185	0.000180018	2.77451e-08	0.00138426	0.0195134	0.418749	0.859083	0.0752438	6.08395e-05	0.0142537	0.15752	0.064233	1	0.00596452	8.34531e-07	0.263146	0.763664	0.0055793
AT1G04240	protein_coding	AUX/IAA transcriptional regulator family protein	SHY2	-3.99	-5.82	-5.84	-5.75	-5.66	-3.98	-0.11	-1.6	-2.25	-1.96	-2.15	-3.19	-0.39	-3.71	0.03	-3.85	-4.57	0.01	-2.16	-2.31	2.4687e-16	3.34314e-20	3.41332e-20	4.0381e-20	1.38648e-19	1.11941e-15	0.747556	5.87983e-07	4.47523e-10	1.02549e-08	3.44421e-09	4.49107e-13	0.240341	1.38376e-15	1	5.59412e-16	2.02807e-17	0.990839	1.05777e-09	9.89257e-10
AT1G04250	protein_coding	AUX/IAA transcriptional regulator family protein	AXR3	-10.8	-14.92	-14.92	-10.39	-8.38	-1.61	-1.76	-9.56	-14.92	-14.93	-8.86	-6.29	-2.47	-11.33	-0.02	-12.77	-7.13	-1.54	-14.92	-5.66	7.27153e-19	2.94584e-19	2.95349e-19	6.00419e-19	7.34194e-18	3.3524e-05	1.83836e-05	1.66595e-18	2.29308e-19	1.80022e-19	1.65558e-17	2.09932e-15	3.2135e-07	7.67223e-19	1	4.51632e-19	7.78023e-17	0.000139549	2.39733e-19	1.68876e-14
AT1G04260	protein_coding	CAMV movement protein interacting protein 7	MPI7	1.14	1.11	1.09	1.18	0.85	0.73	-0.01	1.44	1.75	0.74	0.48	0.23	0.17	1.65	-0.02	1.31	0.79	-0.06	1.46	0.33	1.72482e-08	2.68692e-08	4.42202e-08	6.70918e-09	7.98375e-06	0.000109848	0.960491	6.66993e-11	2.55541e-13	5.6138e-05	0.00817511	0.219151	0.443256	1.03987e-12	1	5.39693e-10	2.52892e-05	0.806751	4.19445e-11	0.0722159
AT1G04270	protein_coding	cytosolic ribosomal protein S15	RPS15	-1.03	-1.84	-2.05	-1.78	-0.47	-0.04	0.84	0.34	-0.21	-0.59	-0.21	0.26	0.35	-1.69	-0.01	-1.4	-0.49	0.84	-0.39	0.23	2.83962e-06	4.56057e-12	2.30378e-13	1.20275e-11	0.0205575	0.876421	0.000179291	0.0879722	0.295375	0.003827	0.332066	0.214794	0.131712	4.20778e-11	1	4.30021e-09	0.0145062	0.000221327	0.0502772	0.299912
AT1G04280	protein_coding	P-loop containing nucleoside triphosphate hydrolases superfamily protein		2.82	3.64	3.49	2.71	1.05	0.99	-1.62	2.35	3.01	1.97	0.21	-0.52	-0.57	3.67	0.48	3.99	1.42	-1.21	3.26	-0.75	2.32015e-13	1.58301e-16	4.84015e-16	5.95162e-13	0.000223059	0.000621322	1.816e-06	3.1879e-11	4.35487e-14	3.01014e-09	0.468003	0.0725434	0.0744421	1.29815e-16	1	1.34401e-17	2.69881e-06	0.000171305	4.20696e-15	0.0103923
AT1G04290	protein_coding	Thioesterase superfamily protein		-1.14	-1.47	-1.43	-0.65	-0.44	-0.21	-1.04	-1.17	-0.73	-0.7	-0.48	-1	-0.69	-0.59	-0.13	-1.25	-0.57	-0.79	-0.95	-0.95	9.40738e-11	5.62701e-14	1.19628e-13	9.72018e-06	0.00191606	0.149575	6.52543e-09	5.07575e-11	1.86594e-06	3.91867e-06	0.00121472	7.42034e-09	3.75884e-05	5.00122e-05	1	7.05971e-12	0.000114959	2.12816e-06	7.70898e-09	2.57144e-08
AT1G04300	protein_coding	TRAF-like superfamily protein		1.69	1.59	1.33	1.2	0.69	0.53	0.03	3.01	2.23	1.37	0.75	0.04	0.13	1.98	-0.02	1.97	0.75	0.01	2.8	0.15	3.51394e-15	1.80018e-14	3.1607e-12	5.915e-11	1.14719e-05	0.000606771	0.87055	5.48572e-23	6.56463e-19	2.68265e-12	5.39255e-06	0.835972	0.477544	2.31567e-17	1	2.54972e-17	3.38105e-06	0.955536	4.80928e-22	0.341214
AT1G04310	protein_coding	ethylene response sensor 2	ERS2	3.38	2.27	-0.37	-1.85	-1.08	-0.13	0.39	5.47	4.08	1.7	-1.22	-0.65	-0.37	2.66	-0.04	2.95	-1.05	0.31	4.3	-1.03	4.9773e-15	1.90847e-10	0.204609	2.20998e-07	0.000555601	0.688129	0.221244	7.20732e-21	2.80225e-17	2.06441e-07	0.000173873	0.0349449	0.29869	2.8299e-12	1	2.02294e-13	0.000735388	0.342067	5.5025e-18	0.00146997
AT1G04330	protein_coding	hypothetical protein		0.14	-0.24	0.6	-0.91	-0.29	0.49	-0.67	-1.16	-1.18	-1.56	-0.67	-1.28	0.18	-1.16	-0.3	0.47	0.79	-1.08	-3.4	0.58	0.883175	0.785075	0.477664	0.305153	0.748109	0.591272	0.517261	0.226663	0.203728	0.0924637	0.479337	0.17455	0.890392	0.208773	1	0.586905	0.359123	0.297658	0.0035372	0.538481
AT1G04340	protein_coding	HR-like lesion-inducing protein-like protein		0.51	0.72	0.95	0.9	0.9	0.21	0.25	-0.02	0.39	0.43	0.3	0.13	0.02	0.58	0.02	0.65	0.77	0.28	0.13	0.16	0.000223651	8.54719e-07	1.59854e-09	7.05763e-09	1.04751e-08	0.117199	0.0862885	0.867701	0.00373494	0.00162186	0.0301312	0.374473	0.919094	3.44074e-05	1	5.00673e-06	2.72108e-07	0.055209	0.330525	0.280107
AT1G04350	protein_coding	2-oxoglutarate (2OG) and Fe(II)-dependent oxygenase superfamily protein		-0.14	-0.78	-0.86	-0.61	-0.64	0.59	-1.1	-2.05	-2.27	-1.88	-1.28	-1.52	-0.32	-2.2	-0.07	-1.55	-1.02	-0.93	-2.06	-1.36	0.37557	2.63666e-06	4.04389e-07	0.000119187	8.5336e-05	0.000310795	1.81485e-08	7.03086e-17	3.11314e-18	1.52239e-15	1.96497e-10	3.13732e-12	0.0707772	6.57596e-18	1	2.67662e-13	2.07035e-08	7.43431e-07	5.37636e-17	7.16652e-11
AT1G04360	protein_coding	RING/U-box superfamily protein		-0.09	0.42	0.01	-2.21	-3.44	-2.56	-0.31	0.39	0.95	1.28	-2.09	-3.08	-0.79	1.62	0.07	0.01	-3.95	-0.23	0.23	-3.39	0.838826	0.305345	0.994033	7.62841e-06	6.61983e-09	1.86234e-06	0.52791	0.356898	0.0220037	0.00244327	2.44879e-05	6.38114e-08	0.10836	0.000164635	1	0.980687	9.00733e-10	0.657463	0.590052	2.34802e-08
AT1G04380	protein_coding	2-oxoglutarate (2OG) and Fe(II)-dependent oxygenase superfamily protein		-0.82	2.48	2.19	1.13	-0.18	-0.27	0.47	-0.36	-0.98	-0.78	-1.08	-0.52	-0.62	2.23	-0.1	1.93	0.41	-0.38	-0.41	0.08	0.398449	0.0037421	0.00954821	0.180186	0.853105	0.79274	0.651315	0.721368	0.314993	0.405884	0.27702	0.60488	0.605985	0.00885078	1	0.0235609	0.655318	0.743971	0.671256	0.946259
AT1G04390	protein_coding	BTB/POZ domain-containing protein		0.51	0.38	0.53	0.18	-0.2	-0.32	0.02	0.83	0.36	0.7	0.08	0.13	-0.02	0.16	-0.09	0.29	-0.04	-0.07	0.49	0.1	5.16768e-05	0.00168063	2.3531e-05	0.1325	0.0979318	0.00957109	0.887769	5.36394e-09	0.00339078	2.64741e-07	0.532364	0.330998	0.926313	0.165996	1	0.0134183	0.779789	0.637005	9.16629e-05	0.465502
AT1G04400	protein_coding	cryptochrome 2	CRY2	3.07	3.08	2.27	1.47	0.89	1.76	-0.29	2.96	3.13	2.13	1.19	1.14	-0.1	3.11	0.25	2.91	0.8	-0.08	3.11	1.08	1.86918e-23	1.60848e-23	1.90523e-19	1.3624e-13	8.96571e-08	3.24179e-15	0.0578972	5.44248e-23	1.20785e-23	3.02865e-18	2.26533e-10	9.12322e-10	0.595151	1.08205e-23	1	8.3705e-23	7.16563e-07	0.659234	1.15038e-23	3.07984e-09
AT1G04410	protein_coding	Lactate/malate dehydrogenase family protein	c-NAD-MDH1	1.07	0.38	-0.44	-0.7	0.25	1.34	-0.62	0.56	0.27	-0.49	-0.65	-0.52	-0.42	-0.5	-0.1	0.34	-0.05	-0.59	0.44	-0.52	1.32309e-09	0.00841382	0.00255351	7.01434e-06	0.0809738	1.19469e-11	0.000143638	0.000217322	0.0607949	0.0010844	4.29899e-05	0.000910466	0.011366	0.000657889	1	0.0161382	0.744746	0.000318031	0.00268417	0.000841801
AT1G04420	protein_coding	NAD(P)-linked oxidoreductase superfamily protein		-2.29	-2.76	-3.1	-3.79	-3.14	-1.19	-0.34	-1.78	-2.12	-2.78	-2.13	-1.26	-0.32	-2.54	-0.1	-3.01	-3.38	-0.31	-2.39	-1.3	3.3857e-17	9.50404e-20	3.15113e-21	1.61207e-23	9.11629e-21	7.70144e-09	0.0600888	6.10229e-14	3.91994e-16	1.5771e-19	2.60897e-15	2.71924e-09	0.0982642	1.18285e-18	1	7.42437e-21	1.49209e-21	0.0945769	8.1469e-18	1.44467e-09
AT1G04430	protein_coding	S-adenosyl-L-methionine-dependent methyltransferases superfamily protein		0.37	-0.59	-1.47	-1.77	-1.35	-1.26	-0.04	1.35	0.72	-0.01	-0.83	-0.95	-0.14	0.19	0.1	0.11	-1.36	0.05	0.69	-0.87	0.089886	0.00710886	1.37291e-08	1.77251e-10	1.31742e-07	7.57935e-07	0.903191	9.54235e-08	0.0012932	0.972824	0.000423182	9.85753e-05	0.619265	0.376056	1	0.599927	1.0986e-07	0.871359	0.00198569	0.000299375
AT1G04440	protein_coding	casein kinase like 13	CKL13	2.39	2.56	2.52	1.68	0.85	1.55	-0.59	1.19	1.36	1.12	0.19	-0.21	-0.28	2.07	0.16	2.29	0.48	-0.54	1.35	-0.3	6.06231e-21	6.23315e-22	1.19325e-21	4.47979e-16	6.20844e-08	2.45148e-14	0.00011764	1.36303e-11	2.67173e-13	7.95594e-11	0.172415	0.149696	0.0700662	4.95663e-19	1	2.16548e-20	0.000737977	0.000487183	3.56502e-13	0.0397571
AT1G04445	protein_coding	C2H2-like zinc finger protein		2.4	4.63	5.51	5.94	4.62	5.45	0.45	0.84	0.95	1.65	0.88	1.04	0.38	3.65	-0.08	3.13	4.18	0.42	0.63	1	0.0622049	0.000158739	1.11173e-05	3.22419e-06	0.000202374	2.57104e-05	0.815341	0.590461	0.521986	0.218165	0.571085	0.489412	0.86355	0.00288353	1	0.0114509	0.000700943	0.837119	0.685061	0.525826
AT1G04480	protein_coding	Ribosomal protein L14p/L23e family protein		-1.3	-1.66	-1.62	-1.07	-0.25	-0.38	1.12	-0.99	-1.1	-1.1	-0.09	0.38	0.53	-1.78	-0.05	-1.73	-0.35	0.88	-1.58	0.31	1.07042e-14	4.19533e-18	8.62225e-18	3.41413e-12	0.0332169	0.00176214	2.15505e-11	3.44707e-11	1.56146e-12	2.43651e-12	0.503305	0.00231375	0.000123973	4.92263e-19	1	1.15212e-18	0.0030559	8.16832e-09	2.80213e-17	0.013243
AT1G04490	protein_coding	hypothetical protein (DUF3527)		2.4	2.05	3.47	4.54	3.81	3.87	-0.13	-6.61	-0.17	0.01	0.02	-0.43	-0.51	-1.7	-0.06	4.77	4.53	-0.39	-3.31	-1.82	0.00808149	0.0223593	0.000190107	3.95335e-06	6.88493e-05	7.74608e-05	0.927153	0.00632466	0.876293	0.995555	0.992488	0.70281	0.714026	0.169972	1	2.10235e-06	6.47486e-06	0.769254	0.027063	0.143238
AT1G04500	protein_coding	CCT motif family protein		5.51	6.16	6.64	7	6.18	3.87	-1.87	2.5	4.38	4.3	2.25	0.79	0.65	4.4	-0.18	4.15	5.37	-4.41	3.71	-1.43	4.49347e-09	1.94764e-10	2.5151e-11	7.00575e-12	3.18814e-10	2.21643e-05	0.245484	0.00697184	1.09261e-06	1.53141e-06	0.015469	0.466485	0.640881	9.05561e-07	1	3.14701e-06	1.18982e-08	0.0440581	2.93312e-05	0.332124
AT1G04510	protein_coding	MOS4-associated complex 3A	MAC3A	-0.7	-0.97	-0.99	-0.86	0.19	-0.36	-0.17	0.29	-0.29	-0.55	-0.13	0.17	-0.06	-1.12	-0.07	-0.73	0.24	-0.06	0.08	-0.15	5.40134e-05	1.47165e-07	9.87888e-08	1.56688e-06	0.244762	0.0322667	0.352962	0.0729831	0.0713495	0.00103987	0.445931	0.325381	0.789226	6.31347e-09	1	2.30969e-05	0.142892	0.782125	0.651701	0.399933
AT1G04520	protein_coding	plasmodesmata-located protein 2	PDLP2	-10.36	-11.16	-10.34	-8.58	-4.52	-2.33	0.5	-7.78	-7.04	-5.66	-1.64	-0.45	0.43	-7.9	-0.33	-9.06	-4.07	0.31	-7.84	-1.02	6.81938e-22	5.0034e-22	7.47443e-22	1.47499e-21	1.49815e-16	2.00907e-09	0.117979	6.90852e-21	1.50711e-20	6.6802e-19	2.01781e-06	0.146332	0.220128	8.22752e-21	1	1.84965e-21	2.02195e-15	0.358025	3.91675e-21	0.00150147
AT1G04530	protein_coding	Tetratricopeptide repeat (TPR)-like superfamily protein	TPR4	-2.92	-3.15	-2.92	-1.66	-2.09	-1.39	-1.02	-2.3	-2.73	-2.38	-1.29	-1.9	-0.85	-3.15	-0.01	-2.74	-1.69	-0.75	-2.41	-1.9	4.80951e-20	4.20605e-21	4.16956e-20	9.15525e-13	2.39257e-15	3.15783e-10	7.88021e-07	6.9672e-17	3.87997e-19	3.79019e-17	2.14443e-09	1.70637e-13	4.1327e-05	4.39398e-21	1	3.11576e-19	1.10415e-12	0.000140519	1.58871e-17	2.2639e-13
AT1G04540	protein_coding	Calcium-dependent lipid-binding (CaLB domain) family protein		-5.53	-4.47	-4.1	-2.31	-2.79	-1.89	-0.79	-3.82	-4.58	-3.84	-1.8	-1.74	-0.66	-1.75	0.03	-4.21	-2.41	-0.96	-5.03	-1.86	2.38671e-11	4.15829e-10	1.5837e-09	1.28226e-05	8.8756e-07	0.000294967	0.117872	7.77452e-09	2.64273e-10	3.59203e-09	0.000458798	0.000725427	0.236741	0.000495878	1	1.41145e-09	8.85518e-06	0.0634753	6.87689e-11	0.000388666
AT1G04550	protein_coding	AUX/IAA transcriptional regulator family protein	IAA12	-3.54	-3.79	-3.02	-1.85	-1.55	-1.22	-0.22	-2.6	-2.95	-1.64	-0.48	-0.68	-0.09	-3.94	-0.08	-3.42	-1.31	-0.17	-2.86	-0.5	4.32655e-18	5.88613e-19	2.61838e-16	1.20971e-10	1.25576e-08	2.44681e-06	0.378518	2.06935e-14	6.06102e-16	3.04905e-09	0.0379585	0.00442716	0.774692	2.52774e-19	1	9.89742e-18	4.26208e-07	0.533303	1.40895e-15	0.0348609
AT1G04555	protein_coding	transmembrane protein		1.25	1.57	1.42	1.29	0.95	0.94	-0.85	1.02	1.25	1.04	0.64	0.49	0.02	1.19	-0.03	0.99	0.74	-0.75	0.89	0.09	1.35357e-10	1.73809e-13	2.66331e-12	4.27508e-11	1.07794e-07	2.70015e-07	5.62616e-06	2.30236e-08	1.24053e-10	1.21709e-08	0.000157989	0.00279094	1	3.91636e-10	1	3.44991e-08	1.27045e-05	4.99659e-05	3.37566e-07	0.635699
AT1G04570	protein_coding	Major facilitator superfamily protein		-2.35	-2.15	0.33	1.99	3.53	0.72	-0.25	-2.39	-2.82	0.87	2.56	1.21	0.84	-1.73	-0.25	-2.46	3.44	-0.44	-2.71	1.63	1.05037e-06	3.29988e-06	0.373037	1.44293e-06	1.08383e-11	0.0615821	0.576642	9.51245e-07	4.34661e-08	0.0208904	3.10529e-08	0.00232349	0.0525659	7.61814e-05	1	5.1137e-07	2.15442e-11	0.312953	9.53734e-08	9.15021e-05
AT1G04580	protein_coding	aldehyde oxidase 4	AO4	5.08	6.49	7.81	8.11	7.87	10.15	0.63	-4.1	4.91	5.07	4.76	3.88	1.94	6.87	0.16	4.23	6.84	0.58	2.69	2.06	9.23332e-05	6.76447e-07	8.88178e-09	3.94008e-09	1.24113e-08	7.0426e-11	0.790544	0.293363	0.000167034	9.66303e-05	0.000377619	0.00506499	0.316818	1.84632e-07	1	0.00142112	3.10004e-07	0.818943	0.0705638	0.217736
AT1G04590	protein_coding	PPR containing-like protein		-1.32	-2.21	-2.43	-2.08	-0.55	-0.53	0.35	-0.92	-0.98	-1.18	-0.05	0.36	0.13	-2.22	-0.13	-2.37	-0.55	0.18	-1.41	0.37	3.1345e-09	3.40534e-15	2.32051e-16	1.71051e-14	0.00345817	0.00592705	0.0725754	5.69599e-06	1.54058e-06	4.42444e-08	0.804486	0.0645578	0.586305	3.40907e-15	1	5.08586e-16	0.00324402	0.389799	6.73774e-10	0.0577281
AT1G04600	protein_coding	myosin XI A	XIA	-3.35	-2.4	-3.04	-2.88	-2.88	-2.63	-2.17	-4.52	-3.4	-2.15	-2.43	-2.68	-2.19	-1.94	0.55	-4.01	-1.87	-1.06	-1.81	-2.61	0.000225482	0.00296357	0.000443322	0.00060855	0.000643417	0.00212711	0.0103772	1.298e-05	0.000172217	0.00676207	0.00327083	0.00161498	0.0154887	0.0133818	1	4.42873e-05	0.0161832	0.203421	0.0193103	0.00233663
AT1G04620	protein_coding	coenzyme F420 hydrogenase family / dehydrogenase%2C beta subunit family	HCAR	1.41	0.63	0.4	-0.11	0.7	0.08	-0.9	2.32	1.24	0.63	-0.16	0.82	-0.68	0.06	-0.18	0.89	0.38	-0.78	1.78	0.83	4.81992e-09	0.00181926	0.043051	0.569527	0.000817925	0.717178	9.40439e-05	8.49951e-15	8.72496e-08	0.00216953	0.470629	0.000209989	0.00399206	0.768558	1	2.92648e-05	0.0598158	0.000679841	1.49882e-11	0.000180262
AT1G04630	protein_coding	GRIM-19 protein	MEE4	-0.91	-1.09	-1	-0.9	-0.46	0.16	0.23	0.41	-0.27	-0.5	-0.48	-0.38	-0.01	-0.76	-0.2	-1.23	-0.72	0.27	-0.4	-0.17	1.37026e-07	1.96681e-09	1.47273e-08	1.34461e-07	0.0028192	0.314963	0.158504	0.00620175	0.0690535	0.0012641	0.00256699	0.0176057	0.976955	3.82419e-06	1	9.29999e-11	1.17907e-05	0.0973762	0.00778368	0.31033
AT1G04635	protein_coding	ribonuclease P family protein / Rpp14 family protein	EMB1687	-2.12	-2.49	-2.5	-1.32	-0.25	-0.62	1.19	-2.06	-1.07	-0.72	0.43	1.17	0.87	-1.33	-0.08	-1.82	0.24	0.87	-1.25	0.83	7.18195e-06	6.75217e-07	5.95877e-07	0.00137423	0.524703	0.124516	0.00373726	1.28496e-05	0.00846749	0.0635274	0.2903	0.00360648	0.0465887	0.00173358	1	5.60278e-05	0.542489	0.0377032	0.00262716	0.0386699
AT1G04640	protein_coding	lipoyltransferase 2	LIP2	-3.77	-4.62	-5.11	-5.03	-2.96	-0.96	-0.53	-1.95	-3.53	-3.81	-2.18	-1.1	-0.03	-5.36	0	-4.01	-2.74	-0.45	-3.02	-1.2	1.77932e-20	8.56733e-23	1.18621e-23	1.73742e-23	3.23265e-17	2.04838e-05	0.0156167	2.24612e-12	1.02136e-19	2.06988e-20	4.26535e-13	2.69131e-06	0.928623	4.19982e-24	1	3.33402e-21	3.33539e-16	0.0454188	8.01651e-18	6.37014e-07
AT1G04650	protein_coding	holliday junction resolvase		-5.48	-5.13	-4.83	-3.63	-1.91	-1.84	-0.42	-6.93	-4.26	-4.1	-1.84	-1.29	-1.7	-5.27	-0.24	-4.97	-1.33	-0.68	-4.66	-1.24	4.29611e-11	9.82986e-11	2.01893e-10	1.46444e-08	0.000221863	0.000482027	0.430791	3.88289e-12	1.31053e-09	1.71809e-09	0.000460428	0.0110913	0.00281898	1.02383e-10	1	1.74865e-10	0.00697155	0.204936	3.44819e-10	0.0148686
AT1G04660	protein_coding	glycine-rich protein		0	-0.02	-0.01	-0.05	-0.06	3.99	8.03	4.78	-0.05	-0.04	1.63	2.13	2.46	-0.01	3.19	-0.06	2.4	8.17	-0.07	3.68	1	1	1	1	1	0.115675	0.000974194	0.0454865	1	1	0.518405	0.409843	0.418172	1	1	1	0.333377	0.0010216	1	0.157272
AT1G04680	protein_coding	Pectin lyase-like superfamily protein		-6.17	-8.11	-8.03	-6.62	-2.83	-1.49	0.22	-5.86	-6.95	-6.55	-2.63	-1.41	-1.05	-9.69	0.14	-9.27	-2.26	0.26	-6.76	-1.51	1.04327e-18	1.55221e-20	1.85437e-20	2.08588e-19	7.28344e-11	2.78341e-05	0.559085	3.08357e-18	9.69357e-20	2.74479e-19	8.00314e-10	7.273e-05	0.00441327	5.83153e-21	1	5.59928e-21	1.09853e-08	0.489919	1.57752e-19	3.2655e-05
AT1G04690	protein_coding	potassium channel beta subunit 1	KAB1	0.82	1.04	1.6	2.66	2.5	1.46	-0.19	-0.37	0.08	0.92	1.02	0.46	-0.04	0.52	0.01	0.77	2.47	-0.1	-0.01	0.51	9.96908e-07	4.75142e-09	4.04566e-14	9.25655e-21	2.15546e-19	2.68118e-12	0.26532	0.0161439	0.605532	9.87174e-08	2.50701e-08	0.00418239	0.842485	0.000654266	1	2.41562e-06	3.51264e-19	0.592594	0.96333	0.00180234
AT1G04700	protein_coding	PB1 domain-containing protein tyrosine kinase		0.3	0.77	2.26	2.64	2.22	0.96	1.7	-0.85	-0.41	1.97	1.48	1.18	0.52	1.11	0.2	-0.17	2.09	1.27	-0.98	1.46	0.499009	0.067403	1.0399e-06	4.7282e-08	2.00675e-06	0.028375	0.00027913	0.0729337	0.363218	1.37142e-05	0.000927487	0.00769296	0.320562	0.00959623	1	0.702815	5.99725e-06	0.00630442	0.0358055	0.00119823
AT1G04710	protein_coding	peroxisomal 3-ketoacyl-CoA thiolase 4	PKT4	-1.67	-1.56	-1.19	-1.28	-0.55	1.1	0.3	-3.37	-2.46	-2.07	-0.56	0.46	0.25	-2.2	-0.03	-2.44	-0.73	0.24	-2.71	0.6	7.75715e-11	3.56975e-10	1.61922e-07	3.4268e-08	0.00687253	1.23547e-06	0.157038	4.1927e-19	2.30557e-15	3.2623e-13	0.00714207	0.0288235	0.298288	5.08281e-14	1	2.89668e-15	0.000458483	0.286067	1.52642e-16	0.00436227
AT1G04730	protein_coding	P-loop containing nucleoside triphosphate hydrolases superfamily protein	CTF18	-4.67	-3.53	-3.77	-2.87	-2.96	-2.53	2.48	-4.22	-4.66	-3.02	-2.49	-0.87	-0.81	-1.56	0.06	-4.49	-2.58	2.13	-4.02	-1.35	4.09369e-08	9.41719e-07	4.27722e-07	1.03761e-05	6.74207e-06	8.771e-05	5.20563e-05	1.35571e-07	2.49585e-08	4.72706e-06	7.93471e-05	0.124848	0.205737	0.00602799	1	5.9192e-08	4.38499e-05	0.000433863	1.73209e-07	0.0194773
AT1G04750	protein_coding	vesicle-associated membrane protein 721	VAMP721	1.29	1.83	2.09	2.32	1.96	0.91	-0.05	1.15	1.39	1.04	0.81	0.39	-0.01	2.06	0.02	1.96	1.91	-0.08	1.35	0.24	4.25427e-09	3.94296e-13	8.55124e-15	4.21002e-16	1.29082e-13	9.48661e-06	0.821695	6.44949e-08	8.43698e-10	5.53846e-07	6.41881e-05	0.0446878	0.972159	1.26136e-14	1	6.28134e-14	2.76942e-13	0.720301	1.69536e-09	0.233569
AT1G04760	protein_coding	vesicle-associated membrane protein 726	VAMP726	-2.5	-3.85	-0.69	0.36	-1.34	0.1	3.46	-5.97	-1.56	-0.97	0.4	1.35	1.39	-0.24	-0.42	-3.78	-0.79	2.98	-3.14	0.91	0.0352626	0.00604114	0.477283	0.6903	0.174647	0.930762	0.000426571	0.00135845	0.134195	0.31351	0.687827	0.141674	0.176184	0.805396	1	0.00736312	0.422952	0.00233157	0.0128041	0.343479
AT1G04770	protein_coding	Tetratricopeptide repeat (TPR)-like superfamily protein		-1.51	-0.56	2	2.45	1.39	1.08	-0.13	-3.34	-2.6	-2.29	-0.79	-0.18	1.37	-0.22	-0.28	-0.8	1.18	-0.25	-2.16	-0.32	0.000256456	0.140551	2.72522e-06	6.93446e-08	0.000600497	0.0071644	0.795302	5.69309e-10	6.43822e-08	5.96217e-07	0.0491156	0.671996	0.0023465	0.566756	1	0.0381011	0.00288585	0.597298	1.62959e-06	0.456425
AT1G04780	protein_coding	Ankyrin repeat family protein		2.28	2.64	2.73	3.03	2.12	1.84	-0.58	1.09	1.76	1.59	0.69	0.03	-0.07	2.53	0.06	2.68	2.06	-0.32	1.89	0.06	5.43503e-19	4.63043e-21	1.85686e-21	1.09954e-22	1.5782e-17	2.16331e-15	0.000411175	1.29092e-09	2.16565e-15	5.8322e-14	2.77356e-05	0.890294	0.719247	1.75943e-20	1	3.35651e-21	4.55166e-17	0.0539981	2.22433e-16	0.733183
AT1G04790	protein_coding	RING/U-box superfamily protein		0.32	0.52	0.33	0.02	-0.22	-0.04	0.1	0.49	0.4	0.03	-0.1	0.03	0.04	0.33	0.01	0.49	-0.12	0.14	0.52	-0.05	0.0282961	0.000387546	0.0215252	0.894879	0.131261	0.793092	0.543325	0.00104835	0.00670001	0.845254	0.541955	0.873594	0.871074	0.020787	1	0.000954485	0.409113	0.406697	0.000444618	0.764316
AT1G04800	protein_coding	glycine-rich protein		-4.04	-5.85	-8.96	-6.22	-2.99	-2.89	3.4	1.45	-1.17	-0.95	-0.06	-0.25	1.98	-3.78	0.31	-5.83	-3.98	3.66	-0.8	0.16	5.23927e-10	1.97406e-12	6.54803e-14	5.24974e-13	6.59561e-08	2.71236e-07	7.69603e-09	0.00106053	0.00836828	0.0285522	0.909519	0.595177	0.000136793	1.8927e-09	1	2.44694e-12	5.71697e-10	2.93113e-09	0.06538	0.755192
AT1G04810	protein_coding	26S proteasome regulatory complex%2C non-ATPase subcomplex%2C Rpn2/Psmd1 subunit		0.75	0.96	1.06	1.63	2.22	0.45	-0.11	1.32	0.72	0.21	0.52	0.66	-0.22	0.57	0	1.19	2.37	-0.07	1.03	0.82	0.00015373	3.39749e-06	5.83826e-07	3.2633e-11	1.18288e-14	0.0231657	0.630238	6.75202e-09	0.000279176	0.279782	0.00948671	0.00128001	0.347236	0.0029353	1	5.70151e-08	2.05436e-15	0.775639	1.23557e-06	0.000109671
AT1G04820	protein_coding	tubulin alpha-4 chain	TUA4	-1.73	-0.29	0.18	0.66	0.82	-0.16	1.56	-0.6	0.32	0.61	1.46	1.25	0.98	0.4	0.09	-0.31	0.65	1.55	-0.34	1.11	1.79208e-11	0.124952	0.339359	0.000906226	7.87659e-05	0.4354	2.43785e-09	0.00251387	0.104939	0.00235516	3.32425e-09	1.30197e-07	3.59092e-05	0.0351622	1	0.108335	0.00132577	3.91706e-09	0.0829174	1.44264e-06
AT1G04830	protein_coding	Ypt/Rab-GAP domain of gyp1p superfamily protein		2.26	1.67	1.36	1.51	0.98	1.31	-0.2	1.31	1.45	1.01	0.51	-0.11	-0.13	1.31	0.05	1.75	0.82	-0.17	1.56	0	1.9591e-26	3.0263e-22	2.58408e-19	1.07216e-20	2.37633e-14	7.16139e-18	0.0425533	1.26688e-18	3.7717e-20	7.08262e-15	8.4429e-07	0.252763	0.242683	1.02965e-18	1	6.23733e-23	5.03685e-12	0.0958005	2.91463e-21	0.984615
AT1G04840	protein_coding	Tetratricopeptide repeat (TPR)-like superfamily protein		0.19	-0.16	-0.75	0.16	1.71	1.02	1.14	1.19	1.05	1.35	1.29	3.47	0.78	0.22	0.13	0.4	2.01	0.7	0.85	3.23	0.707029	0.743462	0.134878	0.73293	0.000269416	0.0316926	0.0205604	0.0103312	0.021539	0.00316635	0.0065292	1.69799e-09	0.149151	0.650527	1	0.39886	3.16535e-05	0.177939	0.0653601	9.44547e-09
AT1G04850	protein_coding	ubiquitin-associated (UBA)/TS-N domain-containing protein		0.94	0.58	0.66	0.85	1.45	1	-0.22	1.49	1.15	0.49	0.36	0.18	-0.16	0.49	-0.04	0.74	1.2	-0.17	1.13	0.34	2.78386e-09	3.40787e-05	3.50548e-06	2.36677e-08	3.90215e-14	1.76568e-09	0.124466	8.77705e-15	1.71541e-11	0.000328025	0.0093857	0.211044	0.317053	0.000267031	1	4.1111e-07	7.47799e-12	0.245804	2.78353e-11	0.0156461
AT1G04860	protein_coding	ubiquitin-specific protease 2	UBP2	0.03	0.05	-0.22	-0.19	-0.12	-0.57	-0.52	-0.5	-0.46	-0.29	-0.34	-0.54	-0.6	-0.48	0.01	0.14	0.14	-0.4	-0.27	-0.53	0.840062	0.706932	0.115911	0.172143	0.39786	0.000156819	0.000752165	0.000536646	0.00150137	0.0401411	0.0217617	0.000369832	0.000303385	0.000879307	1	0.318592	0.310783	0.0107961	0.055399	0.000582839
AT1G04870	protein_coding	protein arginine methyltransferase 10	PRMT10	-0.84	-1.5	-1.57	-1.44	0.08	-0.57	0.55	-0.74	0.15	-0.46	0.07	0.45	0.22	-1.25	0.12	-0.62	0.34	0.51	0.21	0.26	0.000117757	2.21474e-09	7.25266e-10	5.71703e-09	0.713299	0.0077545	0.0123949	0.000540808	0.464645	0.0250448	0.780892	0.036642	0.394204	1.43499e-07	1	0.00298966	0.096248	0.0242881	0.301084	0.235261
AT1G04900	protein_coding	NADH dehydrogenase ubiquinone complex I%2C assembly factor-like protein (DUF185)		-2.63	-1.83	-2.1	-2.36	0.63	0.57	0.86	-0.4	-0.19	-0.49	0.32	2.14	0.43	-1.37	0.17	-1.32	0.92	0.79	-0.3	2.08	5.18427e-10	4.19248e-07	3.04804e-08	2.56133e-09	0.0334522	0.0608511	0.0068483	0.18859	0.531696	0.1028	0.303385	8.4793e-09	0.226769	4.39769e-05	1	6.58467e-05	0.00243543	0.0152623	0.325821	1.79334e-08
AT1G04910	protein_coding	O-fucosyltransferase family protein		0.42	0.14	0.19	0.81	0.71	-0.2	0.09	0.92	0.78	0.81	0.6	0	0.05	0.28	0.13	0.19	0.78	0.01	0.76	-0.11	0.00221197	0.271115	0.145107	9.17834e-08	1.72711e-06	0.15422	0.56072	7.04723e-09	2.42498e-07	1.10877e-07	4.98012e-05	1	0.789501	0.0351144	1	0.152413	2.87412e-07	0.976895	4.525e-07	0.445607
AT1G04920	protein_coding	sucrose phosphate synthase 3F	SPS3F	-0.6	-0.87	-0.65	-0.05	-0.2	-0.43	2.79	2	1.9	2.07	2.85	2.37	2.29	1.66	0.11	-1.1	0	2.63	1.64	2.37	0.130485	0.0308053	0.0960391	0.893665	0.617064	0.291884	6.32315e-09	1.10333e-06	2.59754e-06	5.54928e-07	1.39984e-09	9.21043e-08	9.62316e-07	2.35996e-05	1	0.00814318	0.99932	3.55016e-08	2.95709e-05	1.04326e-07
AT1G04930	protein_coding	hydroxyproline-rich glycoprotein family protein		0.88	1.4	1.56	1.74	1.52	-0.01	0.2	-0.59	0.73	1.26	1.49	0.95	0.39	1.77	0.15	1.59	1.67	0.24	0.66	1.09	7.23901e-05	1.37011e-08	9.03827e-10	6.59636e-11	2.84628e-09	0.985682	0.396142	0.00786867	0.000869095	1.58052e-07	9.73601e-09	4.96302e-05	0.115143	3.86875e-11	1	6.89901e-10	3.29237e-10	0.325552	0.00219028	5.94734e-06
AT1G04940	protein_coding	translocon at the inner envelope membrane of chloroplasts 20	Tic20-I	-0.83	-1.83	-2.53	-2.89	-0.92	-0.46	0.69	-0.63	-1.05	-1.53	-0.91	0.2	0.3	-2.14	0.08	-1.65	-1.29	0.64	-1.05	0.15	7.98746e-05	6.07573e-12	7.26983e-16	1.90647e-17	1.98411e-05	0.0240899	0.00142176	0.0021541	2.19275e-06	7.70711e-10	3.64412e-05	0.361226	0.205298	9.5484e-14	1	8.80223e-11	4.62854e-08	0.00358391	2.13428e-06	0.495319
AT1G04945	protein_coding	HIT-type Zinc finger family protein		-1.1	-1.17	-1.1	-0.57	1.24	-0.3	-0.02	-1.1	-1.15	-0.66	1.08	1.34	0.01	-1.78	-0.04	-0.92	1.29	-0.24	-0.71	1.08	1.39829e-05	5.04135e-06	1.27644e-05	0.0127666	1.53592e-06	0.217166	0.95476	1.57421e-05	7.21242e-06	0.00537239	2.27523e-05	7.01059e-07	0.990945	1.27756e-09	1	0.000161239	6.7127e-07	0.36167	0.00260603	3.10748e-05
AT1G04950	protein_coding	TATA BOX ASSOCIATED FACTOR II 59	TAFII59	0.35	-0.58	-0.95	-0.91	-0.22	-0.31	0.39	1.53	0.62	0.14	0.46	0.81	0.27	-0.51	0.15	-0.19	-0.36	0.39	0.74	0.86	0.0352284	0.000806404	4.92047e-07	9.75355e-07	0.190983	0.0693532	0.0281505	4.37692e-12	0.000355662	0.40492	0.00822876	1.80328e-05	0.176308	0.00283314	1	0.257673	0.0317108	0.0336754	3.0252e-05	6.53177e-06
AT1G04960	protein_coding	golgin family A protein (DUF1664)		1.38	2.13	2.48	2.07	1.34	1.03	-0.86	-0.02	0.53	0.61	-0.07	-0.58	-0.53	2.1	0.03	1.95	1.25	-0.91	0.54	-0.54	1.29503e-08	1.6894e-13	1.93251e-15	3.81065e-13	3.50992e-08	7.80435e-06	0.000221111	0.936581	0.0111809	0.00389694	0.753889	0.00856807	0.0256089	2.26888e-13	1	2.09076e-12	1.56554e-07	0.000149286	0.00887335	0.0139152
AT1G04970	protein_coding	lipid-binding serum glycoprotein family protein		2.59	2.7	2.75	2.33	1.49	1.71	-0.31	1.09	1.43	1.45	0.47	0.2	0.01	2.2	-0.16	1.95	1.04	-0.44	1.08	-0.18	9.82468e-21	2.28874e-21	1.50242e-21	3.05526e-19	4.98176e-13	1.93868e-14	0.0498685	1.57691e-09	1.06886e-12	8.92525e-13	0.00271474	0.206169	0.984832	1.4288e-18	1	6.81241e-17	5.58534e-09	0.00759924	1.84355e-09	0.273793
AT1G04980	protein_coding	PDI-like 2-2	PDIL2-2	0.28	2.38	2.7	3.77	3.02	0.67	0.48	-3.69	-0.32	0.47	2.82	3.24	0.74	2.24	0.78	2	3.18	0.82	-0.29	3.12	0.514691	4.1139e-07	3.57963e-08	2.41325e-11	5.70946e-09	0.114403	0.300018	5.26014e-09	0.459439	0.258137	4.88544e-08	3.57626e-09	0.127723	1.26825e-06	1	8.63235e-06	2.04459e-09	0.0726955	0.494953	8.6071e-09
AT1G04985	protein_coding	triacylglycerol lipase-like protein		0.65	0.58	0.52	0.28	0.33	-0.07	-0.79	0.74	0.73	0.47	0.11	-0.36	-0.49	0.88	-0.13	0.49	0.12	-0.65	0.56	-0.23	3.21833e-09	4.12016e-08	4.68338e-07	0.00285555	0.000682337	0.447784	3.44177e-10	1.66814e-10	1.87836e-10	3.84001e-06	0.284321	0.000383862	1.44583e-05	9.75378e-13	1	1.35791e-06	0.200604	4.30956e-08	9.66369e-08	0.0204976
AT1G04990	protein_coding	Zinc finger C-x8-C-x5-C-x3-H type family protein		0.79	0.61	2.02	3.16	3.06	1.65	-0.28	0.01	0.06	1.82	2	1.64	-0.19	-0.38	-0.23	-0.69	2.82	-0.39	-1.07	1.51	0.000124765	0.00210929	1.31276e-13	2.20368e-19	1.77806e-18	1.3326e-10	0.199282	0.968649	0.761121	4.38383e-12	9.72699e-13	2.47496e-10	0.441633	0.0595059	1	0.000893498	2.28789e-17	0.0772159	2.32128e-06	1.92175e-09
AT1G05000	protein_coding	Phosphotyrosine protein phosphatases superfamily protein	PFA-DSP1	1.98	3.26	5.04	4.74	3.44	3.22	-0.71	-0.38	-0.02	1.23	0.35	-0.61	-1.23	2.93	-0.04	2.68	3.17	-0.73	0.22	-0.26	2.15993e-06	2.34551e-11	1.86587e-16	1.21627e-15	1.07271e-11	1.23977e-10	0.114271	0.36894	0.959962	0.00162837	0.401061	0.154103	0.0136154	3.87116e-10	1	3.47384e-09	9.93546e-11	0.112338	0.594586	0.565783
AT1G05010	protein_coding	ethylene-forming enzyme	EFE	1.84	2.09	3.21	3.42	1.77	-0.04	-0.32	3.71	2.45	2.3	1.02	-0.2	-1.12	1.98	0.1	2.36	1.68	-0.06	2.88	-0.1	5.97966e-10	1.90702e-11	1.5497e-16	3.0895e-17	2.36648e-09	0.895094	0.222382	3.34393e-18	3.92279e-13	2.8867e-12	9.14e-05	0.4533	9.09037e-05	7.63301e-11	1	9.11355e-13	7.18114e-09	0.85008	4.15443e-15	0.708594
AT1G05020	protein_coding	ENTH/ANTH/VHS superfamily protein		1.8	0.28	-0.04	-1.81	-1.62	-2.36	0.36	5.22	3.17	1.57	-0.09	-0.63	-1.63	1.99	0.16	0.77	-1.16	0.18	3.35	-1.43	0.000135285	0.551738	0.941819	0.0011649	0.00259475	0.000183721	0.506408	1.92919e-14	4.67448e-09	0.000720184	0.879907	0.213774	0.00776843	3.19332e-05	1	0.0932357	0.0243577	0.76601	1.26605e-09	0.00933137
AT1G05030	protein_coding	Major facilitator superfamily protein		-0.04	-0.6	-0.64	-0.45	-0.5	-0.98	-0.32	0.03	-0.5	-0.33	-0.3	-0.61	-0.44	-1.19	0.04	-0.55	-0.4	-0.21	-0.69	-0.43	0.836047	0.002692	0.0015118	0.0226344	0.0133637	1.35359e-05	0.135357	0.886741	0.0132655	0.094943	0.15779	0.0041484	0.0582837	1.96253e-07	1	0.0057643	0.0488101	0.364545	0.000771988	0.0418483
AT1G05055	protein_coding	general transcription factor II H2	GTF2H2	-0.75	-1.13	-1.27	-1.03	-0.08	-0.36	0.28	-0.89	-0.73	-0.39	-0.09	0.1	0.02	-1.55	-0.04	-1.29	-0.23	0.18	-1.08	0.23	4.46213e-05	2.83528e-08	1.7984e-09	1.73637e-07	0.67606	0.0436239	0.13107	3.29255e-06	7.47862e-05	0.0260248	0.63296	0.596414	0.929354	1.50672e-11	1	1.29028e-09	0.190228	0.377555	7.33813e-08	0.218025
AT1G05060	protein_coding	coiled-coil protein		1.09	1.24	1.21	1.33	1.03	0.55	-0.71	0.43	0.78	0.36	0.3	0.27	-0.62	0.81	0.05	1.31	1.25	-0.71	1.11	0.19	3.94138e-11	8.95372e-13	1.76199e-12	1.23281e-13	2.48666e-10	0.000109023	4.00729e-06	0.00134068	1.25641e-07	0.00573651	0.0260817	0.0477772	8.50634e-05	4.94887e-08	1	1.86317e-13	1.41285e-12	6.32691e-06	2.56948e-11	0.166029
AT1G05065	protein_coding	CLAVATA3/ESR-RELATED 20	CLE20	-6.66	-8.76	-5.32	-3.05	-4	-2.41	0.03	-2.28	-5.17	-3.79	-1.76	-0.7	-0.1	-6.48	-0.18	-5.24	-2.55	-0.02	-4.49	-0.55	1.28079e-08	2.56263e-09	6.8202e-08	2.66856e-05	8.90234e-07	0.000566953	0.978435	0.000763231	6.90457e-08	1.55332e-06	0.00678039	0.273377	0.913801	2.58328e-08	1	1.01195e-07	0.00021054	0.998129	4.10629e-07	0.402094
AT1G05070	protein_coding	transmembrane protein%2C putative (DUF1068)		-0.46	-1.39	-2.08	-1.13	-0.31	-0.48	-0.55	-0.07	-0.49	-0.87	-0.28	-0.74	-0.24	-1.53	-0.05	-1.4	-0.46	-0.47	-0.79	-0.61	0.0571192	5.36349e-07	8.10564e-11	1.88954e-05	0.215185	0.0555516	0.0379155	0.782968	0.0460234	0.000632908	0.285763	0.00482807	0.427078	8.19269e-08	1	4.67822e-07	0.0640927	0.0817796	0.00175988	0.0189246
AT1G05087	protein_coding	dentin sialophosphoprotein		0.77	0.85	0.21	0.76	-0.18	-1.05	-0.4	0.51	0.35	0.45	-0.43	-0.73	-0.71	-0.08	-0.09	0.85	0.45	-0.08	1.32	-0.19	0.0620162	0.0382149	0.615513	0.0614351	0.681364	0.0200018	0.408744	0.224728	0.409996	0.28888	0.340974	0.102755	0.156209	0.844819	1	0.0394177	0.290472	0.889838	0.00200738	0.703506
AT1G05090	protein_coding	dentin sialophosphoprotein-like protein		0.63	0.58	0.88	1.13	0.64	0.07	0.25	1.19	1.16	0.87	0.64	0.58	0.06	1.07	0.04	0.38	0.36	0.22	1.02	0.37	0.000125229	0.00028913	3.91759e-07	1.61714e-09	0.000112835	0.668401	0.144511	5.81838e-10	1.00281e-09	6.14127e-07	0.000173873	0.000555425	0.784824	6.4586e-09	1	0.0147403	0.0220627	0.220333	2.30106e-08	0.0238422
AT1G05100	protein_coding	mitogen-activated protein kinase kinase kinase 18	MAPKKK18	0.65	3.87	5.54	7.89	7.22	8.92	0.94	-1.54	0.37	2.95	4.24	1.55	0.8	2.36	-0.17	0.61	6.74	0.66	-0.55	0.97	0.358995	2.59238e-08	3.5004e-12	4.85954e-16	1.02539e-14	1.36337e-16	0.197269	0.0937072	0.613486	7.80173e-06	9.58529e-09	0.0195958	0.32858	0.000282305	1	0.386892	6.23919e-14	0.402132	0.485956	0.171321
AT1G05120	protein_coding	Helicase protein with RING/U-box domain-containing protein		1.64	1.78	1.72	1.53	1.09	0.89	0.19	1.46	1.6	1.3	0.94	0.29	-0.22	1.59	-0.02	1.61	1.16	0.11	1.85	0.4	6.38652e-17	3.99344e-18	1.20465e-17	6.19762e-16	2.30338e-11	8.4359e-09	0.166609	2.97069e-15	1.79039e-16	1.4714e-13	2.37903e-09	0.0288367	0.140998	1.51437e-16	1	1.00454e-16	4.827e-12	0.440796	1.42443e-18	0.00314927
AT1G05140	protein_coding	Peptidase M50 family protein		-2.33	-2.46	-3.04	-2.63	-1.39	-0.4	-0.83	-2.11	-2.32	-2.23	-0.77	-0.5	-0.33	-2.98	-0.01	-2.76	-1.48	-0.75	-2.54	-0.47	1.02645e-16	1.71527e-17	3.26517e-20	2.64161e-18	2.98452e-10	0.026634	3.10031e-05	2.26975e-15	1.22228e-16	5.72638e-16	5.60144e-05	0.00736856	0.100576	6.04526e-20	1	5.66698e-19	6.63173e-11	0.000177616	7.39772e-18	0.0120531
AT1G05150	protein_coding	Calcium-binding tetratricopeptide family protein		-0.22	-0.3	-0.75	-0.73	-0.95	-0.96	0.61	0.38	0.36	-0.1	-0.08	-0.14	0.2	-0.27	-0.06	-0.24	-0.76	0.61	0.39	-0.15	0.151807	0.043901	5.13957e-06	7.60586e-06	7.41593e-08	1.04755e-07	0.000284186	0.0116491	0.0176114	0.510131	0.647074	0.403331	0.27024	0.0669063	1	0.111286	5.59986e-06	0.00035039	0.00927174	0.366856
AT1G05160	protein_coding	cytochrome P450%2C family 88%2C subfamily A%2C polypeptide 3	CYP88A3	0.29	-0.82	-1.57	-1.22	-0.89	-0.82	0.56	1.72	1.19	0.75	0.42	0.6	0.09	-0.2	0.07	0.01	-0.53	0.38	1.56	0.7	0.180313	0.000323016	5.11392e-09	8.26508e-07	0.000143666	0.00053678	0.0170265	2.78922e-10	9.05214e-07	0.000826371	0.0641404	0.00858307	0.761644	0.342687	1	0.958079	0.0174584	0.111727	2.66207e-09	0.00253586
AT1G05170	protein_coding	Galactosyltransferase family protein		-2	-1.47	-0.43	0.34	-0.37	-0.16	-1.07	-3.34	-2.19	-1.05	-0.93	-1.77	-1.16	-1.57	-0.24	-1.5	-0.48	-1.17	-2.53	-1.73	1.4784e-11	1.90063e-08	0.0466077	0.119587	0.0952044	0.503108	2.87228e-05	1.48165e-17	1.35102e-12	1.42386e-05	0.000119815	1.13866e-09	2.08482e-05	4.39985e-09	1	1.27259e-08	0.0323127	9.68751e-06	2.7097e-14	2.27221e-09
AT1G05180	protein_coding	NAD(P)-binding Rossmann-fold superfamily protein	AXR1	0.31	-0.03	-0.28	-0.24	1.07	0.14	-0.16	0.51	0.63	0.45	0.66	0.8	-0.15	-0.14	0.02	0.39	1.07	-0.17	0.76	0.59	0.0218036	0.853515	0.0344887	0.0697554	2.45876e-10	0.314185	0.273255	0.000282717	1.38621e-05	0.00124147	1.12706e-05	4.5627e-07	0.372664	0.285326	1	0.00387481	2.74079e-10	0.279268	4.35082e-07	8.21275e-05
AT1G05190	protein_coding	Ribosomal protein L6 family	emb2394	-0.51	-1.73	-2.32	-3.15	-2.93	-0.88	0.47	0.48	-0.41	-1.02	-1.53	-0.66	0.22	-1.37	0.06	-1.33	-2.89	0.5	-0.29	-0.53	0.00433656	6.8451e-13	1.23328e-16	1.75768e-20	4.44825e-19	9.498e-06	0.0134848	0.00712139	0.0199239	3.62428e-07	9.70663e-11	0.000611881	0.307013	3.69819e-10	1	7.56374e-10	7.65708e-19	0.0104644	0.0986182	0.00508921
AT1G05200	protein_coding	glutamate receptor 3.4	GLR3.4	-1.1	-1.99	-1.75	-0.98	-1.39	-1.74	-0.56	-1.12	-1.34	-0.55	0.05	-0.83	-0.42	-2.63	-0.03	-1.87	-1.4	-0.53	-1.26	-0.5	1.42551e-07	4.48269e-14	1.63647e-12	1.16219e-06	1.07067e-09	7.39897e-12	0.00530656	1.22995e-07	2.0886e-09	0.00357809	0.834342	5.36333e-05	0.04758	1.23125e-17	1	2.82968e-13	9.72303e-10	0.0089915	8.33792e-09	0.00982909
AT1G05205	protein_coding	hexokinase-1 protein		-0.84	-0.98	-0.98	-0.75	-0.09	0.69	0.78	-0.66	-0.71	-0.51	0.02	0.3	0.03	-1.27	-0.23	-0.95	-0.14	0.7	-1.16	0.19	0.000201365	2.0574e-05	2.19215e-05	0.000657977	0.68461	0.00199974	0.000816691	0.00292021	0.00133638	0.0166931	0.952412	0.177698	0.918821	2.66641e-07	1	3.6354e-05	0.525503	0.00295595	1.5825e-06	0.407853
AT1G05210	protein_coding	Transmembrane protein 97%2C Putative		-3.04	-1.44	-2.48	-1.86	-1.45	-0.95	1.94	-2.29	-0.7	-1.05	0.19	1.36	1.12	-2.22	0.19	-1.79	-1.13	1.89	-1.74	1.22	2.21077e-06	0.00453791	2.15352e-05	0.000395579	0.00381062	0.0579221	0.000174253	6.99716e-05	0.143201	0.0293101	0.719422	0.00495232	0.0333591	9.25839e-05	1	0.000786282	0.0216386	0.000303902	0.000945558	0.0122302
AT1G05230	protein_coding	homeodomain GLABROUS 2	HDG2	-0.37	-0.22	-0.81	-0.48	-0.17	-0.46	0.92	1.09	0.76	0.58	0.82	0.71	0.81	0.26	0.29	-0.17	0.09	1	0.63	0.67	0.101333	0.325943	0.000584457	0.0329075	0.481216	0.0520303	0.000280106	1.02916e-05	0.00121749	0.0122306	0.000760945	0.0036346	0.00218421	0.237404	1	0.463972	0.704127	0.00013299	0.00599988	0.0058057
AT1G05270	protein_coding	TraB family protein		0.72	0.57	0.37	0.28	0.26	0.04	-0.27	1.41	0.87	0.08	-0.1	-0.32	-0.27	0.47	-0.06	0.71	0.21	-0.3	1.15	-0.29	2.8746e-09	3.19456e-07	0.000297908	0.00496977	0.0117145	0.737394	0.012489	7.30297e-18	2.18979e-11	0.412224	0.342468	0.00307551	0.0210353	1.39901e-05	1	3.63762e-09	0.0394932	0.00736064	5.04454e-15	0.00801433
AT1G05300	protein_coding	zinc transporter 5 precursor	ZIP5	3.48	1.43	0.95	-0.48	0.76	-1.36	-1.23	1.4	1.01	1.18	0.52	1.27	-0.6	-0.83	-0.15	2.72	1.12	-1.27	2.29	1.53	2.83154e-11	0.000395562	0.015184	0.225101	0.0544374	0.00227918	0.00675113	0.000581856	0.0105048	0.0031692	0.204218	0.00234324	0.211617	0.0437937	1	7.8686e-09	0.00519876	0.00606704	3.04171e-07	0.00034331
AT1G05310	protein_coding	Pectin lyase-like superfamily protein		-3.44	-7.24	-7.24	-7.27	-4.87	-2.14	1.62	-2.65	-3.93	-7.26	-4.12	-3.21	0.67	-2.63	-0.12	-2.51	-7.25	1.87	-3.05	-2.78	0.00337213	9.56609e-05	9.22828e-05	5.11701e-05	0.000258069	0.0379529	0.0899748	0.0141776	0.00156241	2.96335e-05	0.000861364	0.0041032	0.547667	0.0144247	1	0.0166776	4.67479e-05	0.0556831	0.0060877	0.0112755
AT1G05320	protein_coding	myosin heavy chain%2C embryonic smooth protein		-1.92	-3.62	-3.87	-3.34	-2.15	-1.26	-0.58	-3.25	-3.51	-2.32	-1.69	-1.17	-0.89	-3.97	0.09	-3.12	-1.84	-0.56	-3.51	-1.19	8.27476e-08	3.7603e-14	7.34442e-15	2.4038e-13	9.42984e-09	0.000143635	0.0728737	6.93391e-13	9.08718e-14	1.58294e-09	1.82502e-06	0.000391587	0.0105737	5.99677e-15	1	1.53228e-12	2.41751e-07	0.0931521	9.07998e-14	0.000329233
AT1G05330	protein_coding	hypothetical protein		2.79	3.52	4.67	5.91	5.89	7.4	1.33	3.58	3.1	3.09	3.06	2.19	2.15	2.8	1.26	1.45	5.79	1.39	2.79	2.19	0.00710829	0.000426069	2.77641e-06	1.26767e-08	2.25961e-08	1.45433e-10	0.303199	0.000400701	0.00225485	0.00208794	0.00311402	0.0431784	0.0824142	0.00684167	1	0.214015	3.43222e-08	0.284435	0.00681768	0.0486264
AT1G05340	protein_coding	cysteine-rich TM module stress tolerance protein		7.81	7.94	9.11	9.22	7.93	9.97	-0.87	4.8	6.3	6.36	5.48	4.33	2.78	7.97	0.2	7.7	7.75	-0.87	6.3	3.69	5.61948e-22	3.3599e-22	1.57866e-23	1.67828e-23	2.06378e-21	2.65264e-23	0.0859234	4.78129e-16	1.97507e-19	2.81086e-19	1.1141e-16	8.14568e-14	4.88837e-08	2.99613e-22	1	7.95376e-22	4.34311e-21	0.0904417	1.77425e-19	6.65904e-12
AT1G05350	protein_coding	NAD(P)-binding Rossmann-fold superfamily protein		-0.16	0.15	0.51	0.74	0.64	0.2	0.32	-0.03	0.54	0.92	0.65	0.52	0.1	0.83	0.02	0.02	0.61	0.24	0.11	0.61	0.315317	0.329126	0.00113331	7.27232e-06	9.66876e-05	0.208553	0.0568998	0.865088	0.000702134	1.65867e-07	0.000122868	0.00156229	0.630317	9.39023e-07	1	0.882957	0.00019178	0.161199	0.470643	0.000310726
AT1G05360	protein_coding	vacuole membrane-like protein	KMS2	-1.05	-1.04	-0.81	-0.54	-0.46	-0.05	0.67	1.59	0.22	0.04	0.06	0.35	0.53	-1.15	-0.05	-1.22	-0.5	0.59	0.1	-0.03	2.38623e-07	2.22787e-07	1.95248e-05	0.00234271	0.00953255	0.782409	0.000570841	6.68862e-12	0.200528	0.829161	0.772438	0.0561446	0.00861066	3.25106e-08	1	9.43474e-09	0.00518255	0.00242696	0.572159	0.90064
AT1G05370	protein_coding	Sec14p-like phosphatidylinositol transfer family protein		-0.24	-1.32	-0.74	-2.45	-2.22	-0.12	1.72	1.06	1.04	1.72	-0.61	1.28	0.64	0.57	-0.04	0.24	-1.85	1.43	1.59	0.82	0.704246	0.0403131	0.225521	0.000680031	0.00130928	0.859406	0.00513783	0.0636836	0.0663491	0.00276269	0.338509	0.0313228	0.358739	0.324054	1	0.69102	0.00547817	0.0216399	0.00546028	0.176823
AT1G05380	protein_coding	Acyl-CoA N-acyltransferase with RING/FYVE/PHD-type zinc finger protein		0.97	1.06	0.82	0.97	0.44	-0.3	-0.07	0.83	0.98	0.59	0.32	0.16	-0.01	0.92	0.01	1.29	0.75	-0.12	1.29	-0.07	1.11889e-07	1.4411e-08	2.43554e-06	1.16289e-07	0.00711128	0.0742069	0.737124	2.66477e-06	1.1338e-07	0.000451248	0.0566003	0.367189	0.964244	3.48896e-07	1	1.33089e-10	1.74827e-05	0.536795	1.64359e-10	0.719048
AT1G05385	protein_coding	photosystem II 11 kDa protein-like protein	LPA19	-0.66	-1.04	-1.9	-3.35	-2.82	-0.93	-0.34	-0.55	-1.17	-1.49	-1.49	-0.77	0.03	-1.9	-0.02	-1.08	-2.85	-0.41	-1.19	-0.82	0.00381907	1.80485e-05	7.14778e-11	2.16628e-17	4.44335e-15	0.000142706	0.160152	0.015068	2.88366e-06	2.76602e-08	5.72068e-08	0.00142014	0.941752	8.02387e-11	1	9.66982e-06	3.95337e-15	0.0973762	2.06089e-06	0.000778949
AT1G05400	protein_coding	hypothetical protein		1.87	1.54	1.31	0.96	0.43	1.11	0.21	1.2	1.78	1.75	1.27	0.33	0.9	2.31	0.39	1.93	0.57	0.42	1.49	0.46	0.000152292	0.00141685	0.00598977	0.0424318	0.385066	0.0249805	0.723943	0.0130706	0.000302505	0.00035864	0.00985265	0.539146	0.107193	6.08557e-06	1	9.52088e-05	0.240039	0.458431	0.00209472	0.391961
AT1G05410	protein_coding	CDPK adapter%2C putative (DUF1423)		0.36	-0.7	-1.14	-1.02	-0.56	-0.38	0.49	1.87	0.81	0.03	0.15	-0.1	-0.01	-0.8	-0.02	-0.26	-0.39	0.38	0.79	0.02	0.0458268	0.000224897	5.95962e-08	5.32426e-07	0.00252683	0.0442909	0.0111241	1.4111e-13	2.6955e-05	0.900321	0.434056	0.626861	0.979727	3.55285e-05	1	0.140704	0.0320266	0.0599317	4.08963e-05	0.918691
AT1G05420	protein_coding	ovate family protein 12	OFP12	-3.79	-3.79	-3.79	-3.81	-3.81	0.17	3.86	0.07	-1.86	1.8	2.59	2.3	2.95	-3.76	1.22	-3.8	-3.79	3.5	1.01	2.92	0.0281755	0.0268026	0.0261969	0.0186651	0.0138916	0.911722	0.000481087	0.970573	0.169205	0.0695855	0.0111569	0.0243214	0.00900276	0.0332714	1	0.029133	0.017173	0.00155344	0.329885	0.00531146
AT1G05430	protein_coding	hypothetical protein		0.26	0	-0.1	-0.32	-0.19	0.03	-0.11	-0.53	-0.29	-0.28	-0.5	-0.5	-0.25	-1.01	-0.01	-0.1	-0.14	-0.13	-0.41	-0.31	0.0546459	0.990248	0.465796	0.0176735	0.160845	0.829097	0.48139	0.000224866	0.0351992	0.0433217	0.000567865	0.000684582	0.111762	1.26745e-09	1	0.439041	0.30622	0.400713	0.00336271	0.0301493
AT1G05440	protein_coding	C-8 sterol isomerase		-3.79	-3.8	-3.79	-3.82	-3.82	-3.81	5.52	0.04	-3.82	-3.8	-3.81	1.77	2.49	-3.78	1.18	-3.81	-3.8	5.01	-3.83	0.47	0.0388172	0.0369102	0.0361059	0.0267362	0.0208319	0.0367859	3.07799e-05	0.987992	0.0308767	0.0200442	0.0220025	0.0926901	0.0336629	0.0442864	1	0.0393563	0.0250371	0.000110384	0.0325057	0.700178
AT1G05450	protein_coding	Bifunctional inhibitor/lipid-transfer protein/seed storage 2S albumin superfamily protein		9.57	8.74	8.98	8.41	6.62	11.13	0	7.56	8.14	7.08	4.86	-0.02	1.75	7.95	-0.02	5.61	4.49	-0.02	4.2	-0.02	6.26512e-09	7.37337e-08	3.21055e-08	2.14939e-07	0.000103712	3.0119e-10	1	5.05847e-06	6.57054e-07	2.21503e-05	0.0131126	1	0.521804	1.13407e-06	1	0.00204593	0.0235143	1	0.0393485	1
AT1G05460	protein_coding	P-loop containing nucleoside triphosphate hydrolases superfamily protein	SDE3	-4.21	-6.19	-5.17	-5.25	-1.74	-0.44	0.29	-0.66	-2.05	-2.27	-1.02	0.06	-0.51	-4.71	-0.1	-5.62	-1.47	0.33	-1.81	0.39	3.07881e-13	3.63461e-16	4.98972e-15	2.67905e-15	8.73451e-06	0.22124	0.458754	0.0586528	5.36065e-07	7.85088e-08	0.00549725	0.885381	0.214091	4.11687e-14	1	1.79064e-15	9.65802e-05	0.416626	4.66227e-06	0.297013
AT1G05470	protein_coding	DNAse I-like superfamily protein	CVP2	-3.86	-4.47	-4.12	-5.51	-4.16	-2.65	1.1	0.17	-1.21	-0.64	-0.67	-0.15	-0.3	-2.62	0.07	-4.3	-3.26	1.15	-1.17	-0.27	4.04836e-13	1.57247e-14	7.66919e-14	2.28146e-16	6.37442e-14	2.92345e-09	0.00216807	0.614827	0.000483769	0.0533452	0.0510118	0.687354	0.46787	1.62373e-09	1	4.21117e-14	1.64422e-11	0.00181498	0.000739334	0.458615
AT1G05490	protein_coding	chromatin remodeling 31	chr31	3.64	3.9	4.69	3.4	3.33	3.32	-0.18	-2.4	0.23	3.15	1.24	0.95	-1.17	1.76	-0.03	1.35	2.28	-0.51	-5.29	0.41	2.46992e-05	7.30903e-06	2.74296e-07	5.8466e-05	9.91671e-05	0.000149655	0.886347	0.0634909	0.810033	0.000192509	0.158173	0.297626	0.35548	0.0348166	1	0.110015	0.00624546	0.672521	0.00412737	0.688882
AT1G05500	protein_coding	Calcium-dependent lipid-binding (CaLB domain) family protein	NTMC2T2.1	-0.37	-0.31	0.05	0.36	0.53	0.59	-0.13	-0.5	-0.51	-0.2	0.04	-0.18	-0.14	-0.15	0.05	-0.67	0.38	-0.11	-0.77	-0.29	0.00158702	0.00684645	0.688464	0.00203242	2.10127e-05	6.75513e-06	0.306696	5.28628e-05	4.08669e-05	0.0885273	0.757266	0.154768	0.327786	0.179428	1	3.16617e-07	0.00159777	0.432334	1.5077e-08	0.0188031
AT1G05510	protein_coding	naphthalene 1%2C2-dioxygenase subunit alpha (DUF1264)		-0.01	-0.02	-0.02	5.24	5.99	9.01	-0.01	-0.02	0	-0.03	2.73	1.39	-0.01	5.03	-0.04	2.23	5.58	0	0.02	0	1	1	1	0.0253782	0.0108715	0.000320752	1	1	1	1	0.300191	0.570769	1	0.0363402	1	0.38604	0.0185163	1	1	1
AT1G05520	protein_coding	Sec23/Sec24 protein transport family protein		0.85	1.36	1.33	1.81	1.53	0.56	-0.35	0.06	0.6	0.61	0.76	0.22	-0.09	0.68	0.01	1	1.51	-0.43	0.71	-0.05	1.08512e-06	1.85624e-11	3.43778e-11	6.26691e-15	1.55631e-12	0.000796962	0.0388543	0.737128	0.000277661	0.00023592	1.72507e-05	0.197769	0.667691	4.38146e-05	1	3.86203e-08	2.23326e-12	0.0136927	2.6454e-05	0.786154
AT1G05540	protein_coding	hypothetical protein (DUF295)		-6.39	-6.76	-7.14	-5.29	-3.74	-2.1	0.04	-5.89	-6.61	-4.88	-2.31	-2.06	-0.28	-8.64	-0.19	-7.6	-3.48	0.04	-6.05	-1.54	1.4702e-20	5.31408e-21	2.90888e-21	3.21696e-19	1.717e-15	4.24501e-09	0.921341	6.16165e-20	5.83638e-21	2.04818e-18	4.76968e-10	7.90623e-09	0.407875	6.26087e-22	1	1.51131e-21	1.23922e-14	0.916753	2.72862e-20	2.36431e-06
AT1G05550	protein_coding	hypothetical protein (DUF295)		-3.52	-4.12	-3.68	-3.33	-3.15	-1.29	0.35	-4.54	-4.52	-3.59	-0.99	-0.84	0.74	-3.63	-0.34	-5.38	-3.37	0.13	-4.96	-0.93	6.22205e-07	6.31571e-08	2.73926e-07	7.16965e-07	1.61494e-06	0.0194103	0.554927	2.43882e-08	1.54427e-08	2.17506e-07	0.0681859	0.122732	0.221601	4.89563e-07	1	3.48768e-09	7.36642e-07	0.857145	5.24308e-09	0.0949903
AT1G05560	protein_coding	UDP-glucosyltransferase 75B1	UGT75B1	0.02	-0.63	-0.12	2.6	1.92	1.5	-0.77	-2.23	-1.8	-0.28	1.01	-0.18	-0.32	-2.67	-0.01	-1.39	1.35	-0.59	-2.32	-0.28	0.948191	0.0397342	0.706296	1.35273e-10	1.70526e-07	1.76353e-05	0.0217342	8.29236e-09	5.69258e-07	0.376052	0.00232325	0.616892	0.407311	1.10587e-10	1	3.4941e-05	5.88731e-05	0.0896046	3.16711e-09	0.420929
AT1G05570	protein_coding	callose synthase 1	CALS1	0.51	0.11	0.13	0.41	0.82	0.2	-0.51	2.05	1.42	0.93	0.94	0.94	0.46	0.29	0.25	1.26	1.27	-0.44	1.54	0.8	0.082488	0.702506	0.648493	0.155435	0.00670286	0.528201	0.113939	9.64225e-09	1.13711e-05	0.00225191	0.00274385	0.00294595	0.190916	0.321378	1	5.6704e-05	6.59848e-05	0.194181	2.85328e-06	0.0117856
AT1G05575	protein_coding	transmembrane protein		4.59	7.67	8.79	7.89	4.18	3.54	-1.7	2.56	5.4	7.15	3.38	2.68	-0.07	8.19	0.63	7.28	4.27	-0.25	5.51	1.95	7.49003e-08	2.96458e-14	6.04106e-16	1.52182e-14	7.41753e-07	3.68881e-05	0.272847	0.00332086	9.66096e-10	3.99045e-13	7.43688e-05	0.00194237	0.977906	4.58466e-15	1	1.45998e-13	4.86298e-07	0.877449	5.35395e-10	0.0349914
AT1G05590	protein_coding	beta-hexosaminidase 2	HEXO2	-1.74	-3.14	-3.76	-2.95	-1.96	-0.75	0.26	-1.54	-1.86	-1.4	-0.78	-0.13	0.13	-3.56	0.13	-2.97	-1.62	0.17	-2.06	-0.12	1.07156e-06	4.25655e-12	6.48364e-14	1.49384e-11	1.29244e-07	0.0195174	0.4608	9.70756e-06	3.26672e-07	3.43823e-05	0.0167095	0.715965	0.766586	2.92422e-13	1	1.63201e-11	4.42151e-06	0.647081	4.59057e-08	0.738221
AT1G05600	protein_coding	Tetratricopeptide repeat (TPR)-like superfamily protein	EMB3101	-0.29	-1.24	-2.48	-2.68	-2.05	-1.34	0.11	0.71	-0.09	-0.28	-0.53	0.14	0.23	-1.54	-0.03	-0.73	-1.75	0.09	0.33	0.15	0.302426	3.89553e-05	6.65621e-11	9.57197e-12	5.6646e-09	2.26601e-05	0.749633	0.0107182	0.764755	0.323903	0.0659969	0.666499	0.514583	1.34207e-06	1	0.00950653	1.51221e-07	0.811018	0.228589	0.648863
AT1G05610	protein_coding	ADP-glucose pyrophosphorylase small subunit 2	APS2	0.37	1.13	2.51	1.92	0.27	0.85	2.12	2.15	2.95	2.43	2.21	2.56	2.21	2.87	-0.11	-0.96	-0.84	2.12	2.2	2.29	0.591917	0.0747718	0.000121805	0.00232201	0.700989	0.212011	0.00187405	0.000896665	1.12291e-05	0.000193202	0.000844243	0.000164103	0.00225147	1.72105e-05	1	0.206022	0.254987	0.00229401	0.000661583	0.000671891
AT1G05620	protein_coding	uridine-ribohydrolase 2	URH2	2.29	4.6	4.91	4.65	3.15	2.99	1.31	0.5	2.1	1.53	1.25	1.06	0.96	4.13	0.46	3.18	2.42	1.41	1.08	0.82	1.6106e-06	1.89094e-13	3.55219e-14	1.61256e-13	3.21033e-09	1.75963e-08	0.00517811	0.263747	7.54934e-06	0.00057941	0.00569623	0.0190556	0.0566909	2.82518e-12	1	1.67861e-09	7.72101e-07	0.00328894	0.0134787	0.0750299
AT1G05630	protein_coding	Endonuclease/exonuclease/phosphatase family protein	5PTASE13	-2.11	-1.52	-0.12	-0.43	-1.36	-2.48	0.32	-1.85	-1.09	0.15	-0.32	-0.21	0.09	-0.91	0.22	-1.49	-1	0.53	-1.46	-0.16	4.45541e-13	1.48713e-09	0.545993	0.0330961	2.88723e-08	2.01083e-14	0.157661	1.74299e-11	2.04092e-06	0.486091	0.135414	0.331995	0.751229	3.28042e-05	1	2.55055e-09	1.00404e-05	0.0201784	4.6729e-09	0.480677
AT1G05640	protein_coding	Ankyrin repeat family protein		-0.29	0.16	1.31	1.34	0.52	0	2.25	1.51	1.93	3.33	2.17	2.24	1.44	2.81	0.7	0.35	1.3	2.24	1.77	2.05	0.635491	0.777761	0.0146413	0.0117222	0.34989	1	0.000147707	0.00569274	0.000467223	7.09146e-08	0.000156489	0.000111011	0.0190829	1.54516e-06	1	0.536004	0.0157833	0.000212865	0.00118432	0.000375463
AT1G05670	protein_coding	Pentatricopeptide repeat (PPR-like) superfamily protein		-0.74	0.09	0.12	0.03	-0.56	-0.54	0.23	-0.52	-0.44	0.23	-0.16	0.31	0.05	0.87	-0.03	0.05	-0.42	0.28	-0.19	0.19	0.0120184	0.750639	0.673172	0.917033	0.0566895	0.0760829	0.479709	0.0777298	0.132711	0.428323	0.614693	0.317234	0.919669	0.00308751	1	0.865202	0.157565	0.412745	0.530373	0.557504
AT1G05675	protein_coding	UDP-Glycosyltransferase superfamily protein		1.96	5.83	6.61	5.29	2.21	1.72	-3.9	2.73	4.24	6.68	2.93	4	-0.18	6.04	0.51	5.9	3.12	-1.03	4.76	3.6	0.00200973	1.07858e-12	4.4969e-14	1.33313e-11	0.000502276	0.00834322	0.00163869	2.75669e-05	3.72337e-09	7.09275e-14	1.21731e-05	3.81291e-08	0.865864	4.35015e-13	1	9.05603e-13	2.73801e-06	0.237685	2.34771e-10	3.7802e-07
AT1G05680	protein_coding	Uridine diphosphate glycosyltransferase 74E2	UGT74E2	7.14	7.96	8.14	12.07	10.46	9.18	1.65	2.6	5.39	6.3	8.74	9.13	6.5	7.16	0.16	6.82	10.31	1.85	4.84	7.75	1.65044e-13	4.51205e-15	2.15789e-15	4.13985e-20	5.40853e-18	3.9855e-16	0.113502	0.00438722	1.03912e-09	1.03435e-11	2.82596e-15	1.37385e-15	2.08531e-10	1.20149e-13	1	5.95573e-13	9.11722e-18	0.074567	2.3347e-08	1.41654e-13
AT1G05690	protein_coding	BTB and TAZ domain protein 3	BT3	-1.77	-2.63	-2.88	-0.59	-1.48	0.32	-1.87	-3.46	-3.44	-2.54	-1.12	-1.96	-0.76	-4.22	-0.24	-2.12	-1.29	-1.64	-2.82	-2.14	8.66239e-06	5.88365e-09	9.09206e-10	0.0920481	0.000116983	0.388383	1.17554e-05	2.73737e-11	2.41899e-11	1.34687e-08	0.00297953	3.433e-06	0.0648224	3.42113e-13	1	3.87822e-07	0.000601711	9.33474e-05	1.71161e-09	9.09072e-07
AT1G05700	protein_coding	Leucine-rich repeat transmembrane protein kinase protein		2.45	1.3	1.88	1.1	1.4	1.73	-1.25	2.52	2.8	2.05	1.78	1.7	1.98	0.61	-0.33	1.55	1.34	0.39	2.4	1.68	0.00647413	0.152348	0.0354961	0.228665	0.124314	0.0637478	0.307104	0.00537786	0.00197247	0.0218295	0.0553872	0.071162	0.0554823	0.525234	1	0.0860344	0.14516	0.747424	0.00776071	0.0799131
AT1G05710	protein_coding	basic helix-loop-helix (bHLH) DNA-binding superfamily protein		2.16	4.05	5.02	5.23	3.8	3.09	0.8	-0.44	1.58	3.09	2.82	1.05	0.97	3.85	-0.2	3.78	3.49	0.7	1.43	0.57	8.71122e-06	1.24808e-11	5.6759e-14	2.46099e-14	1.06533e-10	2.0963e-08	0.102289	0.373607	0.000685234	1.03967e-08	1.42923e-07	0.0258005	0.0639551	4.34168e-11	1	7.22206e-11	8.22671e-10	0.172502	0.00194909	0.249416
AT1G05720	protein_coding	selenoprotein family protein		2.05	1.51	1.22	0.99	1.08	1.02	0	1.21	1.37	0.96	0.38	0.3	0.05	0.43	0.19	1.53	0.81	0.18	1.26	0.23	8.59065e-14	2.91388e-10	4.89483e-08	3.05351e-06	8.42386e-07	3.67593e-06	1	7.34906e-08	3.99671e-09	5.88498e-06	0.0590285	0.145036	0.850878	0.0252827	1	2.19729e-10	8.50847e-05	0.419629	2.92324e-08	0.275232
AT1G05730	protein_coding	FAM136A-like protein (DUF842)		-3.45	-1.82	-2.51	-1.64	1.7	1.49	0.8	-0.14	-0.75	-0.42	0.97	2.68	0.5	-1.71	0.07	-1.66	1.71	0.49	0.21	2.17	1.4696e-06	0.000911099	3.65219e-05	0.00159148	0.000268611	0.0014967	0.0988856	0.791206	0.122079	0.37502	0.0357103	3.94199e-07	0.367233	0.00178955	1	0.00212155	0.000252729	0.347548	0.66031	1.5966e-05
AT1G05750	protein_coding	Tetratricopeptide repeat (TPR)-like superfamily protein	PDE247	0.56	0.01	-0.36	-0.51	0.95	0.24	0.72	1.33	1.15	0.9	0.88	2.39	0.73	0.54	0.09	0.44	0.75	0.63	1.42	2.21	0.0184501	0.978367	0.132619	0.0329368	0.000135327	0.341082	0.00537454	5.99072e-07	7.56228e-06	0.000267235	0.000492579	2.07453e-12	0.00726307	0.0227744	1	0.0623566	0.00218327	0.0155072	1.51371e-07	1.8413e-11
AT1G05760	protein_coding	Mannose-binding lectin superfamily protein	RTM1	-0.9	-2.12	-1.28	-2.09	-3.46	-0.49	0.84	1.23	0.86	0.32	-0.1	-1.08	1.77	0.47	0.16	-3.3	-3.68	1.2	-0.09	-2.69	0.208615	0.00635938	0.0755839	0.00615479	0.0001063	0.510463	0.255488	0.0674092	0.202264	0.652566	0.900242	0.14338	0.0222433	0.488033	1	0.000286726	7.00819e-05	0.107736	0.904065	0.00152357
AT1G05780	protein_coding	Vacuolar ATPase assembly integral membrane protein VMA21-like domain-containing protein		2.01	1.99	1.75	1.41	1.09	1.03	0.5	0.95	1.74	1.52	0.92	0.82	0.74	1.82	0.25	1.55	0.74	0.41	1.18	0.42	2.5671e-09	2.89548e-09	5.46067e-08	3.63902e-06	0.000225666	0.000611364	0.0988408	0.00114194	7.12089e-08	1.10738e-06	0.00191854	0.00549434	0.022944	2.27585e-08	1	7.04408e-07	0.00970142	0.193106	7.15325e-05	0.16429
AT1G05783	protein_coding	hypothetical protein		2.8	3.37	3.25	3.35	2.35	1.17	-1.64	1.34	2.61	2.34	1.76	0.37	0.02	3.18	-0.18	4.19	2.78	-1.25	3.07	0.71	1.1694e-07	1.40125e-09	3.18211e-09	1.62196e-09	4.23858e-06	0.0197343	0.0116539	0.00652241	5.42603e-07	4.03228e-06	0.000463412	0.490406	0.993284	5.98516e-09	1	5.97006e-12	1.78915e-07	0.0481378	1.65155e-08	0.176687
AT1G05785	protein_coding	Got1/Sft2-like vescicle transport protein family		0.77	0.87	1.13	1.39	0.97	0.44	-0.36	-0.16	0.28	0.7	0.65	0	0.13	0.95	-0.18	0.88	1.01	-0.41	0.08	-0.79	0.00856437	0.00288274	0.000167276	8.14975e-06	0.0012446	0.145306	0.267866	0.598918	0.336165	0.0164445	0.0305341	1	0.734889	0.00128442	1	0.00259565	0.000773156	0.218835	0.783691	0.0118061
AT1G05790	protein_coding	lipase class 3 family protein		2.29	2.27	1.91	1.75	1.19	1.14	-0.26	2.33	2.51	1.75	0.67	0.3	-0.21	2.41	0.06	2.03	0.98	-0.13	2.37	0.31	4.76148e-23	5.42438e-23	1.72139e-20	3.54724e-19	1.26731e-13	9.95256e-13	0.0345243	2.7013e-23	3.10938e-24	6.03715e-19	4.30026e-07	0.0128537	0.118161	8.77636e-24	1	2.25467e-21	3.05453e-11	0.309912	1.46013e-23	0.0105222
AT1G05800	protein_coding	alpha/beta-Hydrolases superfamily protein	DGL	2.11	7.98	7.1	5.12	4.68	3.62	0	0.02	0.03	3.43	0.03	0.02	0.03	7.44	0.03	7.58	4.81	0.03	3.35	0.03	0.491894	0.00230342	0.00594225	0.0584771	0.0969155	0.240203	1	1	1	0.248301	1	1	1	0.00426816	1	0.00370767	0.0862556	1	0.264242	1
AT1G05805	protein_coding	basic helix-loop-helix (bHLH) DNA-binding superfamily protein		3.53	3.16	2.19	2.13	1.57	1.06	-0.68	4.13	3.21	2.56	1.13	0.83	0.46	3.26	0.23	3.37	1.54	-0.29	3.68	0.99	4.22796e-23	1.02007e-21	9.48895e-17	2.69465e-16	3.6196e-12	1.12828e-07	0.000342445	4.15308e-25	7.93897e-22	1.57779e-18	3.1161e-08	1.2471e-05	0.0186861	3.98997e-22	1	1.54129e-22	7.54595e-12	0.129349	1.15038e-23	6.08591e-07
AT1G05810	protein_coding	Rab GTPase-like A5A protein	RABA5E	3.48	1.58	0.31	-0.82	-1.34	-1.41	0.19	3.32	2.41	1.46	-0.52	-0.38	0.22	1.19	0.3	2.26	-0.97	0.5	2.55	-0.67	1.15623e-16	1.04055e-07	0.228623	0.00277137	8.61604e-06	8.11114e-06	0.521806	4.81249e-16	4.03763e-12	6.06075e-07	0.0615162	0.174535	0.512459	1.92642e-05	1	1.85518e-11	0.000651887	0.0822045	8.31251e-13	0.0195761
AT1G05820	protein_coding	SIGNAL PEPTIDE PEPTIDASE-LIKE 5	SPPL5	0.29	0.07	0.31	-0.08	-1.14	-0.79	0.03	0.09	-0.07	-0.2	-0.73	-0.63	-0.02	0.27	0.03	-0.02	-0.93	0.25	-0.16	-0.83	0.187511	0.741498	0.152922	0.736369	5.74071e-06	0.00102142	0.91928	0.715505	0.764701	0.374024	0.00207037	0.00794678	0.947573	0.214865	1	0.919151	0.00011206	0.320653	0.481169	0.000736594
AT1G05830	protein_coding	trithorax-like protein 2	ATX2	0.54	0.38	0.02	-0.02	-0.13	-0.49	0.43	0.95	0.93	0.68	0.43	0.36	0.32	0.56	0.03	0.44	-0.02	0.4	1.13	0.22	6.90616e-07	0.000192066	0.879645	0.853681	0.206882	9.37439e-06	0.000107305	7.9636e-13	1.53323e-12	6.3523e-09	6.08256e-05	0.000682479	0.00571	3.31874e-07	1	2.75183e-05	0.841751	0.000402308	4.18746e-15	0.033486
AT1G05835	protein_coding	PHD finger protein		-2.59	-2	-1.59	-0.76	-2.11	-1.37	4.62	4.57	2.24	0.61	0.88	2.24	3.02	0.28	-0.32	-3.2	-2.35	4.23	1.66	1.56	7.27324e-06	0.000122731	0.00105962	0.0786649	3.59628e-05	0.00444112	9.46046e-13	3.04778e-14	6.52502e-07	0.132741	0.037222	1.50321e-06	3.09448e-08	0.504147	1	6.72066e-07	1.32562e-05	1.10516e-11	9.53921e-05	0.000389868
AT1G05840	protein_coding	Eukaryotic aspartyl protease family protein		2.71	2.14	1.35	1.23	0.59	-0.11	-0.44	2.55	2.32	0.72	0.12	-0.37	-0.21	1.72	0.06	2.61	0.63	-0.3	2.64	-0.51	1.34222e-23	2.24873e-20	4.28856e-14	7.52013e-13	2.20664e-05	0.415638	0.00187767	8.91989e-23	1.83582e-21	4.87957e-07	0.384435	0.00699839	0.165217	2.35902e-17	1	4.03528e-23	6.20851e-06	0.0353667	2.8402e-23	0.000320152
AT1G05850	protein_coding	Chitinase family protein	POM1	-1.73	-2.83	-3.18	-3.12	-2.37	-2.16	-0.85	-1.2	-1.89	-2.03	-2.45	-2.22	-1.47	-2.51	0.04	-2.09	-2.29	-0.64	-2.22	-1.98	3.00731e-07	3.3491e-12	1.77095e-13	3.33172e-13	4.94244e-10	7.10265e-09	0.00746143	0.000117454	5.58316e-08	1.41672e-08	4.83926e-10	5.98128e-09	4.46847e-05	6.91311e-11	1	5.05681e-09	1.17438e-09	0.0470902	1.67695e-09	6.85266e-08
AT1G05860	protein_coding	INO80 complex subunit D-like protein		-0.71	-1.58	-1.38	-0.8	-0.79	-1.01	-0.07	0.9	-0.2	-0.02	-0.27	-0.55	-0.32	-1.27	-0.09	-0.97	-0.89	0.02	-0.08	-0.63	0.000481292	2.10604e-10	4.82134e-09	0.000105018	0.00013719	6.10023e-06	0.759082	1.76647e-05	0.302932	0.925648	0.189657	0.00792029	0.162954	3.5457e-08	1	5.7788e-06	2.79667e-05	0.938098	0.711527	0.00285542
AT1G05870	protein_coding	hypothetical protein (DUF1685)		-3.33	-3.98	-2.83	-0.01	-0.54	-0.52	-0.3	-2.75	-2.23	0.08	1.15	-0.77	-0.13	-2.65	-0.11	-4.15	-0.44	-0.29	-2.8	-0.59	3.37221e-16	2.51819e-18	1.88629e-14	0.966243	0.0273453	0.039463	0.262696	5.5682e-14	1.28385e-11	0.765586	2.04818e-05	0.00302171	0.68506	1.17956e-13	1	1.02806e-18	0.0704064	0.28743	2.91636e-14	0.022049
AT1G05880	protein_coding	RING/U-box superfamily protein	ARI12	1.19	1.71	3.8	0.99	0.05	-0.99	-5.48	-2.72	-0.9	-1.21	0.72	3.29	1	-0.52	0.37	3.95	0.85	-3.9	-1.57	2.34	0.284912	0.113473	0.000916313	0.36566	0.974366	0.457214	0.0140709	0.0812896	0.472996	0.329409	0.554554	0.00489099	0.468349	0.678969	1	0.000644825	0.463695	0.0354414	0.23793	0.0419769
AT1G05890	protein_coding	RING/U-box superfamily protein	ARI5	3.19	2.85	2.57	2.63	1.85	1.13	0.41	3.56	3.16	2.14	1.34	0.65	0.41	2.97	0.11	3.19	1.84	0.35	3.41	0.63	1.19025e-24	3.15682e-23	8.59337e-22	5.88539e-22	8.31359e-17	2.09692e-10	0.00609465	4.65065e-26	1.95161e-24	5.57179e-19	2.40851e-12	2.52689e-05	0.00961887	8.62377e-24	1	1.15507e-24	1.01465e-16	0.0191221	1.59605e-25	3.52795e-05
AT1G05894	protein_coding	hypothetical protein		0.51	0.63	0.97	2.16	1.26	1.08	-0.17	2.25	1.02	1.15	0.45	-0.6	-0.13	2.27	-0.82	0.44	1.6	-0.08	0.75	-0.06	0.205119	0.107382	0.0142243	7.75159e-07	0.00188072	0.00848439	0.736794	4.60936e-07	0.0107114	0.00394593	0.286325	0.16267	0.816525	3.23613e-07	1	0.272715	0.000125401	0.884009	0.0599581	0.91474
AT1G05900	protein_coding	endonuclease III 2	NTH2	-0.93	-1.14	-0.76	-0.12	-0.38	0.06	-0.5	-1.48	-1.68	-1	-0.25	-1.1	0.04	-1.72	-0.07	-1.62	-0.63	-0.56	-1.66	-1.02	2.60129e-10	6.80312e-13	2.28109e-08	0.282462	0.00159542	0.617009	0.000148444	3.51528e-16	7.03521e-18	4.36774e-11	0.0449321	1.45503e-11	0.797971	2.73398e-18	1	1.82349e-17	1.83342e-06	4.57648e-05	9.18594e-18	1.10123e-10
AT1G05910	protein_coding	cell division cycle protein 48-related / CDC48-like protein		-1.05	-0.58	-0.22	-0.01	0.49	-0.47	0.29	-2.03	-0.82	-0.21	0.59	0.74	0.29	-0.87	0	-0.6	0.73	0.29	-1.26	0.74	1.14887e-11	4.8215e-06	0.056878	0.903025	9.48437e-05	0.000232058	0.0225645	1.90195e-20	6.42332e-09	0.0755274	7.89026e-06	1.39843e-07	0.0358659	1.19714e-09	1	3.32745e-06	1.05084e-07	0.0270411	5.58867e-14	1.55262e-07
AT1G05940	protein_coding	cationic amino acid transporter 9	CAT9	0.31	0.23	0.22	0.07	0.06	0.43	-0.3	-0.09	-0.19	-0.38	-0.22	-0.11	0.07	-0.27	-0.01	0.06	-0.04	-0.29	-0.22	-0.5	0.0139597	0.06702	0.0721974	0.574213	0.647281	0.00123105	0.0282495	0.496575	0.140402	0.00364265	0.0929709	0.410087	0.688755	0.0287855	1	0.620438	0.782412	0.0420119	0.0789013	0.000345756
AT1G05950	protein_coding	hypothetical protein		-0.04	-0.67	-1.25	-2.06	-1.08	-1.05	2.08	0.03	0.75	1.34	0.6	-0.27	-1.14	-0.48	-0.5	-1.21	-1.2	1.82	0.82	-0.04	0.936969	0.15424	0.011681	0.000137269	0.0260209	0.0388345	7.06441e-05	0.955408	0.100806	0.00414399	0.211321	0.608706	0.0426833	0.31574	1	0.0148024	0.0148884	0.000513109	0.0728843	0.955304
AT1G05960	protein_coding	ARM repeat superfamily protein		0.75	0.52	0.73	0.96	0.37	-0.63	0.26	0.86	0.63	0.65	0.57	0.35	0.01	0.82	-0.01	0.56	0.51	0.24	0.57	0.25	1.62039e-07	7.06495e-05	1.81521e-07	3.64823e-10	0.00349754	8.34134e-06	0.0587862	8.42717e-09	3.78944e-06	2.3781e-06	3.77357e-05	0.00883586	0.984111	1.95896e-08	1	2.35197e-05	0.000112198	0.0833327	1.92629e-05	0.0597822
AT1G05970	protein_coding	RNA-binding (RRM/RBD/RNP motifs) family protein		-0.48	-1.26	-1.63	-2.02	-1.55	-0.5	0.47	1.66	0.36	-0.56	-0.03	0.04	0.38	-0.81	0.2	-0.95	-1.42	0.19	0.3	0.14	0.0113438	2.11355e-08	4.68892e-11	1.67406e-13	2.11519e-10	0.0111083	0.018901	7.61181e-12	0.0490053	0.00322258	0.878874	0.863959	0.0743146	5.37447e-05	1	4.60408e-06	1.90742e-09	0.378636	0.107622	0.489394
AT1G06000	protein_coding	UDP-Glycosyltransferase superfamily protein		-5.97	-5.14	-3.97	-2.06	-2.46	-3.75	0.71	-5.86	-5.45	-3.43	-1.06	-1.41	-1.33	-5.46	0.12	-4.61	-2.14	0.83	-5.57	-1.06	4.41186e-21	1.19473e-19	7.25749e-17	1.31056e-09	3.68593e-11	1.89011e-15	0.0160172	6.83855e-21	3.34577e-20	5.69914e-15	0.000357523	7.68671e-06	6.3577e-05	3.55166e-20	1	1.88699e-18	1.07518e-09	0.00660923	1.84901e-20	0.000420354
AT1G06010	protein_coding	basic leucine zipper/W2 domain protein		-1.41	-1.74	-2.18	-1.93	-0.86	-0.4	0.67	0.95	-0.07	-0.58	-0.22	0.68	0.34	-1.41	-0.11	-2.05	-1.11	0.48	-0.45	0.22	4.43585e-09	2.18603e-11	5.92039e-14	1.30027e-12	4.16069e-05	0.0483973	0.0013618	5.43164e-06	0.724598	0.00357578	0.283834	0.000962994	0.128881	4.38894e-09	1	4.04857e-13	6.77794e-07	0.0236654	0.0220983	0.303277
AT1G06020	protein_coding	pfkB-like carbohydrate kinase family protein		1.53	0.19	0.59	0.05	-0.13	0.85	0.02	0.95	0.54	0.75	0.24	1.55	1.35	0.4	0.56	0.11	-0.12	0.12	0.87	1.47	0.0002029	0.640912	0.135753	0.907479	0.770381	0.0389505	0.981764	0.0177209	0.178284	0.0580249	0.585466	0.000276017	0.00308448	0.313502	1	0.791441	0.786579	0.822138	0.0285427	0.000570796
AT1G06040	protein_coding	B-box zinc finger family protein	STO	-1.59	-2.34	-1.82	-1.29	-1.38	-0.38	-0.87	-2.06	-2.67	-0.88	-0.82	-1.49	-0.61	-3.21	-0.04	-2.69	-1.55	-0.81	-2.65	-1.49	3.55515e-09	1.39374e-13	1.17391e-10	2.69512e-07	1.1524e-07	0.0975537	0.000451398	6.50483e-12	5.058e-15	0.00017412	0.000600977	5.4339e-08	0.0173134	1.90035e-17	1	3.19759e-15	9.16982e-09	0.00126863	5.28357e-15	5.53382e-08
AT1G06050	protein_coding	ENHANCED DISEASE RESISTANCE-like protein (DUF1336)		1.51	1.81	1.54	0.42	-0.34	0.26	-0.14	1.13	1.25	1.31	0.41	-0.42	-0.29	1.33	0.08	1.49	-0.4	-0.22	1.2	-0.41	8.89483e-11	5.4887e-13	4.33772e-11	0.020298	0.0657028	0.171376	0.502763	1.13465e-07	1.02108e-08	3.83773e-09	0.0343253	0.0301734	0.193622	2.12798e-09	1	1.19394e-10	0.0321588	0.299742	2.76501e-08	0.0399502
AT1G06060	protein_coding	LisH and RanBPM domains containing protein		1.48	1.5	1.34	1.11	0.58	0.51	-0.07	0.97	0.95	0.7	0.53	0.14	-0.05	1.33	0.04	1.46	0.51	-0.01	0.98	0.06	6.38371e-19	3.68975e-19	1.48325e-17	6.20257e-15	2.50944e-07	5.08893e-06	0.563378	4.5444e-13	7.84381e-13	3.31468e-09	2.96722e-06	0.18781	0.717479	1.64589e-17	1	8.50105e-19	3.69743e-06	0.97581	3.64675e-13	0.579351
AT1G06070	protein_coding	Basic-leucine zipper (bZIP) transcription factor family protein		0.79	0.87	0.96	1.08	1.05	0.63	0.31	0.79	0.79	0.87	0.64	0.4	0.32	0.89	0.04	0.65	0.88	0.33	0.82	0.31	1.17336e-09	8.81477e-11	4.7875e-12	1.90251e-13	9.02275e-13	5.3204e-07	0.00865676	1.61641e-09	1.18095e-09	1.25644e-10	3.69782e-07	0.000657984	0.010577	4.3077e-11	1	9.93689e-08	1.4222e-10	0.00646019	6.07859e-10	0.00787979
AT1G06080	protein_coding	delta 9 desaturase 1	ADS1	-1.18	-4.1	-4.1	-4.1	-4.12	-4.13	6.49	4.07	-1.34	0.62	-4.11	-4.11	-1.6	-4.14	-0.44	-4.13	-4.12	6.18	-1.27	-4.11	0.455827	0.0683728	0.0666606	0.0529378	0.0422648	0.0669156	4.70337e-06	0.000408286	0.392823	0.616345	0.0442593	0.0376091	0.399448	0.0754681	1	0.0713403	0.0485215	1.17815e-05	0.420386	0.0556401
AT1G06100	protein_coding	Fatty acid desaturase family protein		-2.86	-2.85	-2.85	-2.87	-2.85	1.4	5.88	0.11	-0.86	1.51	1.39	1.13	2.75	0.29	0.53	-2.83	0.94	5.33	-2.87	1.41	0.168277	0.163794	0.161758	0.136916	0.120669	0.340396	5.80471e-05	0.959856	0.623506	0.265291	0.335014	0.44528	0.0653053	0.86185	1	0.173834	0.521046	0.000268813	0.153662	0.340986
AT1G06110	protein_coding	SKP1/ASK-interacting protein 16	SKIP16	1.75	0.85	0.11	-0.43	-0.22	-0.06	-0.06	2.26	1.74	1.14	0.43	0.01	0.05	0.43	0.06	1.33	-0.18	0.01	1.95	-0.02	2.86928e-12	2.09901e-05	0.555232	0.0207857	0.238506	0.776306	0.793482	1.91312e-15	3.79474e-12	1.32123e-07	0.0276331	0.968206	0.854545	0.0195892	1	2.77904e-09	0.356945	0.983927	1.37267e-13	0.9252
AT1G06130	protein_coding	glyoxalase 2-4	GLX2-4	0.53	0.45	0.49	-0.24	-0.11	-0.36	-0.5	0.68	0.48	-0.08	-0.46	-0.27	-0.45	-0.34	-0.04	0.45	-0.4	-0.45	0.64	-0.37	2.79704e-05	0.00028943	7.28297e-05	0.0401817	0.35368	0.00447528	0.000176474	4.37735e-07	0.000127611	0.516523	0.00033973	0.0324029	0.00126613	0.00436026	1	0.000241877	0.00120124	0.000848951	1.23844e-06	0.00437125
AT1G06135	protein_coding	transmembrane protein		4.14	10.08	10.71	8.67	6.76	7.14	0.01	0.01	4.57	5.81	3.87	3.71	3.69	10.3	0.02	9.27	6.54	-0.01	4.57	3.32	0.0819197	2.15754e-08	4.21074e-09	1.16648e-06	0.000368774	0.000191305	1	1	0.0437565	0.00383808	0.113394	0.136016	0.197438	1.23871e-08	1	2.18724e-07	0.000699697	1	0.0432064	0.211121
AT1G06137	protein_coding	transmembrane protein		4.59	12.35	12.29	9.8	7.05	6.93	0.01	2.97	6.8	6.52	6.2	3.69	3.94	12.74	0.03	11.97	8.26	-0.01	8.12	5.13	0.116719	8.85913e-11	9.90855e-11	1.60879e-07	0.00107733	0.00210259	1	0.398493	0.00222618	0.00399536	0.0101567	0.258166	0.286937	3.42057e-11	1	2.5084e-10	3.16475e-05	1	4.59466e-05	0.0685845
AT1G06140	protein_coding	Pentatricopeptide repeat (PPR) superfamily protein	MEF3	-0.74	0.03	0.39	-1	0.68	-0.04	0.42	0.06	-0.21	1.08	0.66	2.78	0.08	0.78	-0.39	-0.21	1.01	0.07	0.42	2.71	0.0725056	0.965338	0.308326	0.0144192	0.070677	0.939956	0.319187	0.931949	0.599146	0.00430348	0.092756	4.1474e-09	0.884944	0.0395432	1	0.600177	0.00798138	0.893716	0.278856	8.16833e-09
AT1G06143	protein_coding	basic helix loop helix DNA-binding superfamily protein		-1.16	-1.61	-2.08	-2.13	-0.71	-0.93	0.28	-1.19	-1.26	-0.87	-0.49	1.45	-0.02	-2.77	0.11	-1.54	-0.28	0.31	-1.07	1.35	0.000988902	1.77919e-05	2.99727e-07	1.55027e-07	0.033639	0.00823148	0.446125	0.000802305	0.000388722	0.0102168	0.158939	6.00184e-05	0.984111	2.02324e-09	1	3.55412e-05	0.408484	0.42117	0.0020463	0.000173307
AT1G06148	protein_coding	hypothetical protein		4.1	6.48	5.19	3.28	1.37	1.27	-0.03	1.91	3.82	2.42	0.72	-1.1	-0.34	6.41	-0.03	6.93	1.82	0.02	4.72	-0.07	1.74493e-05	2.19427e-09	2.01297e-07	0.000367617	0.157243	0.21658	0.996042	0.0479131	5.41366e-05	0.00902181	0.50759	0.386612	0.833088	2.83866e-09	1	5.75634e-10	0.0553554	1	1.7812e-06	0.963957
AT1G06150	protein_coding	basic helix loop helix (bHLH) DNA-binding superfamily protein	EMB1444	-0.34	-0.3	-1	-1.45	-1.46	-0.95	0.24	0.5	0.64	0.41	0.57	0.26	-0.17	0.43	-0.1	-0.01	-1.24	0.17	0.83	0.45	0.044102	0.0687248	1.52989e-07	2.42256e-11	3.87371e-11	1.05093e-06	0.184974	0.0034458	0.000276467	0.0155855	0.0013356	0.152032	0.423049	0.00963212	1	0.975136	2.29761e-09	0.387783	5.66527e-06	0.011449
AT1G06160	protein_coding	octadecanoid-responsive AP2/ERF 59	ORA59	4.87	5.68	0.05	-1.49	0.55	2.33	-2.83	4.97	5.41	1.43	1.45	1.79	0.94	4.32	1.03	5.58	0.22	-1	5.38	1.12	8.08199e-10	1.62261e-11	0.95376	0.10014	0.457607	0.000986029	0.01571	5.94763e-10	7.10525e-11	0.0365761	0.0415024	0.0110825	0.271366	1.15235e-08	1	2.72606e-11	0.779598	0.305719	7.89452e-11	0.132114
AT1G06180	protein_coding	myb domain protein 13	MYB13	4.43	4.68	3.09	3.62	3.99	3.5	3.29	3.02	5.18	4.47	5.27	3.85	3.52	5	-0.31	4.51	3.75	2.94	4.48	3.57	5.53553e-19	8.98901e-20	2.8321e-14	2.49083e-16	3.54339e-17	3.6883e-15	2.53665e-13	8.05467e-14	5.61708e-21	7.44559e-19	8.10968e-20	6.22875e-16	2.59397e-13	1.30843e-20	1	3.02697e-19	2.43656e-16	8.4984e-12	3.66223e-19	5.94054e-15
AT1G06190	protein_coding	Rho termination factor	RHON1	-0.87	-1.3	-1.6	-2.28	-0.96	-0.53	0.54	-0.22	-0.78	-1.06	-0.59	0.52	0.38	-1.39	0	-0.95	-0.89	0.47	-0.5	0.52	1.39694e-06	1.8174e-10	6.32743e-13	2.35958e-17	3.17129e-07	0.00218207	0.00268581	0.178201	1.14424e-05	3.28558e-08	0.000728801	0.00283611	0.0451209	3.55157e-11	1	2.51548e-07	1.37428e-06	0.0100977	0.00246708	0.00284633
AT1G06200	protein_coding	Peptidase S24/S26A/S26B/S26C family protein		0.58	0.21	0.12	-0.13	0.41	0.18	-0.48	1.46	1.02	0.54	0.16	0.04	-0.09	0.47	-0.13	0.68	0.43	-0.42	1.32	0.03	2.50428e-08	0.0195685	0.185804	0.127437	2.55854e-05	0.0517363	6.44386e-06	4.27491e-20	5.52324e-15	1.46482e-07	0.0878562	0.700435	0.411762	1.65839e-06	1	5.79765e-10	1.3952e-05	6.86028e-05	1.40126e-18	0.798765
AT1G06210	protein_coding	ENTH/VHS/GAT family protein		-0.25	0.45	1.28	1.65	1.28	1.06	-0.49	-1.3	-0.59	0.44	0.4	-0.21	-0.23	0.04	-0.09	0.01	1.26	-0.5	-0.63	0.08	0.0433905	0.000436709	1.06605e-13	4.83425e-17	2.34837e-13	8.97888e-11	0.000487735	1.60931e-13	1.36879e-05	0.000590088	0.00256238	0.11117	0.121677	0.766377	1	0.912704	4.54776e-13	0.000465979	3.93393e-06	0.561721
AT1G06220	protein_coding	Ribosomal protein S5/Elongation factor G/III/V family protein	MEE5	-1.15	-1.67	-1.59	-1.38	-0.24	-0.87	0.16	-0.55	-1	-0.97	-0.12	0.25	-0.06	-2.32	-0.02	-1.43	-0.03	0.18	-0.66	0.31	4.28876e-06	1.85982e-09	5.87738e-09	1.15141e-07	0.301416	0.00035876	0.530147	0.0158639	3.99501e-05	6.79041e-05	0.645854	0.308832	0.860685	4.56993e-13	1	6.376e-08	0.916257	0.511265	0.00422267	0.200721
AT1G06230	protein_coding	global transcription factor group E4	GTE4	1.13	1.31	1.18	0.94	0.42	0.3	0.2	1.1	1.18	0.64	0.37	0.16	0.15	1.32	-0.06	1.3	0.43	0.14	1.35	0.25	4.47233e-14	4.26347e-16	1.10845e-14	7.96165e-12	0.00021734	0.00777294	0.0895533	1.05027e-13	1.2884e-14	1.54766e-07	0.00102523	0.150527	0.236877	3.28902e-16	1	4.83023e-16	0.000123068	0.246581	1.97831e-16	0.0290664
AT1G06240	protein_coding	diiron containing four-helix bundle family ferritin protein%2C putative (Protein of unknown function DUF455)		-4.29	-5.08	-4.92	-3.88	-2.43	-1.71	-0.51	-2.87	-3.32	-3.05	-1.48	-0.75	-0.43	-2.45	0.01	-4.87	-1.92	-0.44	-3.07	-0.68	2.44492e-17	4.42771e-19	9.23911e-19	2.06792e-16	4.23023e-11	1.79165e-07	0.079843	5.98767e-13	1.24996e-14	1.27262e-13	2.5685e-06	0.00924415	0.175916	2.86528e-11	1	1.35116e-18	1.03943e-08	0.150309	9.4332e-14	0.0185364
AT1G06250	protein_coding	alpha/beta-Hydrolases superfamily protein		-1.88	-2.37	-1.86	-0.52	-0.91	0.84	0.75	-0.34	-0.27	0.49	0.84	0.95	1.13	1.13	-0.05	-2.31	-0.64	0.25	-0.29	0.85	1.62882e-05	4.32786e-07	1.68303e-05	0.163463	0.0181708	0.0282096	0.0598473	0.384178	0.487249	0.188813	0.0288263	0.0149254	0.00797378	0.00259498	1	8.24325e-07	0.0911042	0.585163	0.44047	0.0307866
AT1G06260	protein_coding	Cysteine proteinases superfamily protein		2.1	1.24	0.06	-1.37	-0.89	-0.41	-0.11	3.14	3.02	2.66	0.13	0.63	0.56	2.15	0.11	2.24	-0.87	0.08	3.95	0.93	3.52322e-08	0.000237562	0.850901	0.000170895	0.00926793	0.243977	0.786342	2.2659e-12	6.25812e-12	1.75653e-10	0.721356	0.0642105	0.144222	1.65447e-08	1	7.14989e-09	0.0114547	0.853408	4.45429e-15	0.00722014
AT1G06270	protein_coding	Pentatricopeptide repeat (PPR) superfamily protein		-2.61	-3.06	-2.69	-1.41	0.12	-0.08	0.42	-1.74	-1.88	-1.39	0.13	1.03	0.19	-2.84	0.03	-3.18	0.25	0.42	-2.03	0.77	8.09313e-11	2.19441e-12	3.33759e-11	7.56928e-06	0.676229	0.800321	0.171687	3.73835e-07	6.10857e-08	1.08017e-05	0.685953	0.000645964	0.602576	1.28765e-11	1	1.15765e-12	0.388008	0.182153	1.42911e-08	0.00944286
AT1G06290	protein_coding	acyl-CoA oxidase 3	ACX3	1.72	2.27	2.12	1.82	1.39	1.79	-0.43	0.4	0.91	0.41	-0.01	-0.03	-0.03	1.81	0.06	1.83	1.19	-0.16	0.94	-0.21	2.05334e-12	5.33351e-16	3.6974e-15	3.7605e-13	7.72857e-10	2.32339e-12	0.0278024	0.0279091	4.85371e-06	0.0258428	0.961648	0.893929	0.906452	3.44146e-13	1	3.09285e-13	3.19459e-08	0.440974	2.40098e-06	0.286674
AT1G06360	protein_coding	Fatty acid desaturase family protein		-3.91	-7.73	-7.73	-4.14	-5.3	-7.72	7.4	1.48	-1.35	-3.23	-1.52	4	5.92	-2.12	0.67	-7.73	-5.95	7.33	-0.61	3.2	0.000375344	2.93925e-05	2.80303e-05	0.000137329	2.19039e-05	2.8316e-05	4.20036e-13	0.0107977	0.0592924	0.000359582	0.033913	1.72091e-08	9.35931e-11	0.0113444	1	3.73872e-05	2.06151e-05	1.14813e-12	0.365286	1.26856e-06
AT1G06380	protein_coding	Ribosomal protein L1p/L10e family		-1.88	-2.31	-2.53	-1.5	0.09	-0.79	0.2	-1.92	-1.84	-0.9	0.12	0.24	0.08	-2.91	-0.09	-1.92	0.26	0.14	-1.53	0.23	5.01084e-12	1.867e-14	1.42677e-15	1.03437e-09	0.668498	0.000234145	0.36539	3.28533e-12	8.424e-12	2.64128e-05	0.585627	0.252252	0.757986	4.39253e-17	1	2.63886e-12	0.187478	0.555991	9.54628e-10	0.278803
AT1G06390	protein_coding	GSK3/SHAGGY-like protein kinase 1	GSK1	-0.4	-1.02	-1.5	-0.52	-0.08	-1.13	-0.37	0.72	0.12	-0.14	0.11	-0.34	-0.11	-1.15	0	-0.54	-0.04	-0.22	0.33	-0.52	0.061014	1.02995e-05	5.36213e-09	0.0146867	0.708028	3.68176e-06	0.114654	0.00113044	0.576582	0.519128	0.636732	0.137481	0.702599	1.32201e-06	1	0.0113482	0.869981	0.374244	0.12388	0.0233463
AT1G06400	protein_coding	Ras-related small GTP-binding family protein	ARA-2	2.9	2.12	1.6	1.37	0.93	1.4	-0.54	2.6	2.18	1.3	0.42	-0.54	-0.29	1.81	0.06	2.37	0.9	-0.48	2.34	-0.33	3.65263e-23	6.38001e-19	3.63209e-15	4.14432e-13	1.82443e-08	1.14219e-12	0.000498568	1.11069e-21	3.12172e-19	3.13038e-12	0.00447701	0.000389645	0.0782183	9.12932e-17	1	1.80749e-20	3.74483e-08	0.00231456	3.23074e-20	0.0263411
AT1G06410	protein_coding	trehalose-phosphatase/synthase 7	TPS7	0.95	0.79	0.48	0.56	0.35	0.38	-0.54	0.11	0.31	0.29	-0.07	-0.4	-0.22	0.34	0.05	0.67	0.45	-0.39	0.22	-0.37	1.54779e-08	5.80653e-07	0.000982698	0.000147511	0.0162241	0.0105594	0.000739895	0.464117	0.0334601	0.0416054	0.649059	0.00910193	0.191088	0.0167589	1	1.12446e-05	0.00233323	0.0142602	0.115303	0.0167665
AT1G06420	protein_coding	DNA ligase-like protein		-1.83	-2.68	-2.7	1.36	-1.87	-0.07	3.23	-4.79	-0.6	-0.17	0.7	1.27	0.18	0.5	0.04	-4.77	-1.72	2.5	-0.54	1.47	0.227014	0.103072	0.099506	0.242166	0.188211	0.961861	0.0102206	0.0259782	0.660742	0.898717	0.590469	0.30641	0.92677	0.693597	1	0.0252637	0.232157	0.0501081	0.692625	0.243044
AT1G06430	protein_coding	FTSH protease 8	FTSH8	-1.48	-2.22	-2.13	-0.56	-0.08	0.42	-2.58	-2.25	-2.56	-2.35	-1.4	-2.77	-1.84	-3	-0.17	-2.56	-0.41	-2.22	-2.58	-2.68	5.2095e-08	2.48125e-12	7.17344e-12	0.0150645	0.732704	0.0811776	2.05866e-12	2.56618e-12	7.26326e-14	1.04691e-12	4.36468e-07	7.47044e-14	1.47801e-08	6.06724e-16	1	5.68832e-14	0.0821017	1.10819e-10	5.33496e-14	2.00943e-13
AT1G06440	protein_coding	Ubiquitin carboxyl-terminal hydrolase family protein		0.24	-0.42	-0.03	0.26	1.51	1.54	0.61	0.58	0.92	1.63	0.88	2.94	0.03	0.01	-0.63	0.16	1.66	0.3	0.89	2.98	0.470397	0.201346	0.939475	0.404201	8.20986e-06	9.19285e-06	0.0713313	0.0695699	0.00394583	1.96966e-06	0.00702462	1.00123e-11	0.958784	0.985974	1	0.623451	1.5691e-06	0.419438	0.0051753	8.57583e-12
AT1G06450	protein_coding	Polynucleotidyl transferase%2C ribonuclease H-like superfamily protein		0.86	0.67	0.08	0.84	1.11	0.35	0.73	1.17	1.11	2.13	2.03	1.43	0.71	0.36	0.15	0.94	1.23	0.62	1.23	1.59	4.80154e-05	0.000960159	0.707812	5.62967e-05	6.26068e-07	0.0934601	0.000936763	2.23264e-07	5.69009e-07	5.2156e-14	7.31423e-13	6.77009e-09	0.00211587	0.0708054	1	1.01339e-05	8.47644e-08	0.00530606	7.07771e-08	6.89449e-10
AT1G06460	protein_coding	alpha-crystallin domain 32.1	ACD32.1	-0.94	-2.29	-2.72	-1.12	1.32	-0.67	-1.78	-1.52	-1.63	-1.44	-0.49	0.23	-1.42	-2.59	-0.14	-1.97	0.71	-1.58	-1.56	0.47	2.57296e-05	4.4076e-14	3.29941e-16	1.22674e-06	6.30312e-08	0.00207512	5.93475e-10	2.47156e-09	4.65346e-10	8.65067e-09	0.0248846	0.310034	2.24117e-07	1.50246e-15	1	2.88831e-12	0.000952383	1.08531e-08	1.26522e-09	0.0310696
AT1G06470	protein_coding	Nucleotide/sugar transporter family protein		-0.39	-0.12	-0.03	0.61	1	-0.6	0.09	-1.17	-0.49	-0.12	0.53	0.66	0.22	0	-0.02	-0.37	0.65	-0.05	-0.96	0.43	0.00859583	0.403561	0.82831	7.98984e-05	1.48908e-08	0.000203961	0.590766	3.40912e-10	0.00131068	0.424709	0.00074057	5.34403e-05	0.206571	0.981645	1	0.0118483	4.24406e-05	0.81386	3.54457e-08	0.00640003
AT1G06475	protein_coding	transmembrane protein		-0.03	-0.02	7.09	8.79	10.35	7.47	4.52	-0.03	3.82	3.54	3.01	0.01	3.71	-0.16	-0.08	-0.01	9.63	0.06	0.12	5.35	1	1	0.0206653	0.00273993	0.000510794	0.0180135	0.254173	1	0.324333	0.353214	0.470157	1	0.434571	1	1	1	0.00129437	1	1	0.143548
AT1G06490	protein_coding	glucan synthase-like 7	CalS7	-2.2	-3.07	-2.65	-2.91	-1.81	-1.13	1.23	-1.1	-0.96	-0.39	0.27	1.09	1.7	-2.12	0.05	-2.3	-1.9	1.31	-1.13	0.96	6.60356e-06	3.09201e-08	3.10137e-07	4.90458e-08	7.11075e-05	0.00974919	0.00488002	0.00957138	0.0210729	0.342919	0.543398	0.00995474	0.000359078	1.10801e-05	1	3.38154e-06	4.23087e-05	0.00343776	0.00773926	0.024511
AT1G06500	protein_coding	hypothetical protein		0.75	-0.77	-1.36	-1.64	-0.5	-0.23	0.14	1.84	0.85	0.02	-0.14	0.38	0.09	-0.94	0.04	-0.34	-0.32	0.31	0.8	0.51	0.00326084	0.00304174	2.03933e-06	6.07449e-08	0.0508661	0.388878	0.630278	1.7694e-09	0.000927709	0.954849	0.604908	0.156977	0.789861	0.000407317	1	0.173734	0.208054	0.279837	0.00172326	0.0521357
AT1G06510	protein_coding	forkhead-associated domain protein		0.05	0.03	-0.17	-0.9	-1	-0.46	-0.14	-0.61	-0.59	-0.91	-1.11	-0.27	-0.08	-0.62	-0.14	-0.32	-1.03	-0.19	-0.62	-0.55	0.729757	0.825295	0.200937	1.95867e-08	2.9965e-09	0.00157552	0.360954	3.61754e-05	6.09876e-05	2.17826e-08	5.15181e-10	0.0603666	0.671676	2.77036e-05	1	0.0177968	1.75269e-09	0.235018	2.93625e-05	0.000280669
AT1G06515	protein_coding	transmembrane protein%2C putative (DUF3317)		1.57	1.69	1.41	0.8	0.57	0.7	0.57	1.35	1.76	1.26	0.89	0.69	0.95	2.33	0.23	1.74	0.58	0.63	1.36	0.19	1.18598e-10	1.3846e-11	1.53579e-09	8.08161e-05	0.00401992	0.000693663	0.00652305	5.83758e-09	5.73544e-12	2.80608e-08	3.11198e-05	0.000918809	5.03371e-05	1.38959e-15	1	6.51067e-12	0.00349963	0.00348554	4.5049e-09	0.369883
AT1G06520	protein_coding	glycerol-3-phosphate acyltransferase 1	GPAT1	2.88	3.98	4.27	3.42	2.36	4.8	-4.21	0.05	0.64	0.88	-0.7	-2.07	-2.15	1.51	-0.17	3.55	2.56	-4.07	0.91	-3.43	1.32256e-09	3.34579e-13	4.94487e-14	1.69319e-11	1.28393e-07	1.41935e-14	9.42634e-09	0.923739	0.100757	0.0229692	0.0957134	2.09296e-05	7.60374e-05	0.000181995	1	6.96396e-12	2.65675e-08	1.67619e-08	0.0191086	3.5774e-08
AT1G06530	protein_coding	Tropomyosin-like protein	PMD2	0.08	-0.08	-0.31	-0.01	0.42	0.28	-2.03	1.08	0.41	0.05	0.52	0.21	0.07	-0.5	-0.05	0.25	0.54	-1.51	0.75	0.57	0.882482	0.886385	0.535971	0.982517	0.419306	0.616004	0.00059607	0.0351495	0.4264	0.927581	0.336514	0.724088	0.935855	0.318098	1	0.626506	0.292143	0.00913955	0.140432	0.302505
AT1G06540	protein_coding	hypothetical protein		-4.37	-4.49	-3.88	-3.49	-3.84	-3.08	2.56	-11.44	-4.08	-3.53	-2.34	-1.53	-0.43	-1.54	-0.03	-4.62	-4.11	2.37	-3.98	-1.78	4.07101e-07	2.5389e-07	1.51522e-06	4.73266e-06	1.47149e-06	4.57687e-05	0.00027718	6.22702e-10	7.99414e-07	4.06564e-06	0.00073783	0.0203958	0.580149	0.0143995	1	2.41345e-07	7.48208e-07	0.000804425	1.39046e-06	0.00833773
AT1G06550	protein_coding	ATP-dependent caseinolytic (Clp) protease/crotonase family protein		-2.29	-2.69	-2.48	-2.64	-2.15	-1.1	1.21	-2.7	-1.97	-1.82	-0.85	0.15	0.19	-1.38	0.03	-2.87	-2.44	1.19	-2.25	0.08	1.7625e-14	1.44392e-16	1.4984e-15	2.535e-16	1.72359e-13	1.92478e-06	6.90626e-07	1.78209e-16	1.17652e-12	1.16899e-11	0.000110535	0.491952	0.441124	8.39614e-09	1	2.48861e-17	6.27363e-15	1.35574e-06	2.77622e-14	0.726568
AT1G06560	protein_coding	NOL1/NOP2/sun family protein		1.06	-0.19	-0.54	-1.12	0.02	0.04	0.79	1.77	1.67	1.84	-0.06	1.44	0.09	1.27	0.18	0.61	0.33	0.67	1.87	1.42	1.05257e-05	0.394388	0.0162399	6.3943e-06	0.953044	0.878602	0.0013618	2.86977e-10	1.08408e-09	1.16021e-10	0.83489	1.01358e-07	0.779016	3.91137e-07	1	0.00683245	0.139669	0.0069244	6.27444e-11	1.43712e-07
AT1G06570	protein_coding	4-hydroxyphenylpyruvate dioxygenase	PDS1	3.75	2.93	1.89	1.42	0.54	1.83	-1.55	4.01	3.16	1.38	-0.39	-2.37	-0.64	2.35	-0.16	3.16	0.39	-1.36	3.77	-2.33	4.52216e-21	5.55387e-18	1.63444e-12	2.7456e-09	0.00723842	1.7104e-11	3.78426e-09	6.40807e-22	7.68597e-19	8.06678e-09	0.0608013	3.78306e-14	0.00567512	3.43193e-15	1	6.30692e-19	0.0491085	8.68173e-08	3.5696e-21	7.04723e-14
AT1G06580	protein_coding	Pentatricopeptide repeat (PPR) superfamily protein		0.62	-0.15	-0.63	-1.15	-0.52	-0.01	0.09	1.62	0.75	0.12	-0.54	-0.19	-0.54	-0.14	0.18	0.11	-0.58	-0.16	0.9	0	0.0414662	0.626639	0.0399885	0.000464858	0.0937608	0.981577	0.816645	1.57072e-06	0.0138531	0.697139	0.0955286	0.568264	0.136218	0.649107	1	0.715986	0.0660651	0.676971	0.00357779	0.999332
AT1G06590	protein_coding	anaphase-promoting complex subunit		0.27	-0.25	-0.14	-0.25	0.04	-0.55	0.83	0.05	1.07	0.73	1.24	1.25	0.62	0.74	0.08	0	0.28	0.76	0.97	1.11	0.225676	0.25274	0.523912	0.249162	0.880859	0.0163268	0.000609789	0.846929	6.80039e-06	0.00122377	1.03479e-06	9.5369e-07	0.0137103	0.000890572	1	0.995548	0.208733	0.00189272	3.1937e-05	9.27347e-06
AT1G06620	protein_coding	2-oxoglutarate (2OG) and Fe(II)-dependent oxygenase superfamily protein		3.97	5.96	6.62	7.97	5.93	3.47	-0.61	2.76	4.22	4.47	4.5	2.79	1.13	5.91	-0.21	5.79	6	-0.77	4.56	3.06	2.05623e-11	1.56163e-16	7.90189e-18	6.82654e-20	5.04295e-16	2.1092e-09	0.354001	2.67203e-07	4.04785e-12	9.66733e-13	2.61261e-12	3.60647e-07	0.052789	1.93236e-16	1	3.65059e-16	4.29493e-16	0.252567	4.1425e-13	6.05556e-08
AT1G06630	protein_coding	F-box/RNI-like superfamily protein		1.6	1.27	0.78	0.79	0.15	-0.03	0.24	2.36	1.82	1.3	0.38	0.36	0.23	1.29	-0.02	1.57	0.23	0.24	2.17	0.23	1.34429e-15	1.24198e-12	2.06943e-07	1.60261e-07	0.286399	0.833102	0.0998776	4.81308e-21	2.55566e-17	9.78701e-13	0.00741334	0.01072	0.143459	7.901e-13	1	2.40627e-15	0.0969076	0.116722	7.34049e-20	0.115378
AT1G06640	protein_coding	2-oxoglutarate (2OG) and Fe(II)-dependent oxygenase superfamily protein		2.06	1.82	2.53	2.45	0.93	0.63	0.64	1.15	1.38	1.64	0.9	0.22	0.51	2.13	0.1	1.8	0.62	0.62	1.39	0.24	2.16478e-14	6.71667e-13	4.07847e-17	1.22036e-16	6.18163e-06	0.00148199	0.00173589	9.50175e-08	1.41569e-09	1.76991e-11	1.4824e-05	0.2825	0.0174242	6.32787e-15	1	9.99736e-13	0.00125033	0.00281172	9.86564e-10	0.22671
AT1G06645	protein_coding	2-oxoglutarate (2OG) and Fe(II)-dependent oxygenase superfamily protein		0.2	-0.53	-2.51	-2.26	-1.59	-0.16	-1.09	0.31	0	-1.17	-0.23	-0.4	-0.61	-0.71	0.09	-0.04	-1.68	-0.83	0.26	-0.3	0.339336	0.0103356	4.76214e-15	8.62955e-14	1.07067e-09	0.459863	8.20025e-06	0.139616	0.993336	6.3532e-07	0.294431	0.0680065	0.0109732	0.000824475	1	0.84231	3.30845e-10	0.000446646	0.201518	0.183272
AT1G06650	protein_coding	2-oxoglutarate (2OG) and Fe(II)-dependent oxygenase superfamily protein		0.46	0.59	-0.02	-1.06	-0.65	0.48	-1.34	-1.23	-0.58	-1.37	-0.89	-0.89	-0.66	-0.1	0.05	0.29	-0.94	-1.18	-0.56	-0.94	0.00398901	0.000308359	0.920097	1.31474e-08	0.000105622	0.00414226	6.16317e-10	4.82581e-10	0.000457138	3.66627e-11	1.26892e-06	1.37707e-06	0.00044239	0.522169	1	0.0617752	2.41656e-07	1.36839e-08	0.000672514	5.59135e-07
AT1G06660	protein_coding	aspartyl/glutamyl-tRNA(Asn/Gln) amidotransferase subunit	JASON	0.52	-0.01	1.11	-0.11	0.17	3.7	3.93	0.88	0.41	0.18	-0.76	1.78	1.6	1	0.4	-0.79	-0.31	3.23	-0.62	1.34	0.620283	0.998346	0.251983	0.919096	0.873913	0.00026919	0.000201418	0.381926	0.69329	0.872742	0.508556	0.0716164	0.151757	0.30701	1	0.492063	0.779355	0.00197132	0.58903	0.190926
AT1G06670	protein_coding	nuclear DEIH-boxhelicase	NIH	-0.85	-1.28	-1.25	-1.03	-0.14	-0.68	0.63	-0.24	-0.6	-0.55	0.44	0.31	0.32	-1.55	0.03	-1.27	-0.03	0.5	-0.61	0.35	1.53913e-07	6.00163e-12	1.02636e-11	1.75041e-09	0.324664	1.55896e-05	9.10576e-05	0.084373	6.02115e-05	0.000208632	0.00318158	0.0400317	0.052296	2.21263e-14	1	6.81645e-12	0.84691	0.00162748	5.38453e-05	0.0211876
AT1G06680	protein_coding	photosystem II subunit P-1	PSBP-1	-5.3	-7.94	-8.37	-9.2	-6.59	-1.67	-0.76	-2.43	-5.15	-6.01	-3.72	-3.03	-0.94	-7.11	-0.04	-7.07	-6.85	-0.59	-4.66	-2.91	1.04687e-18	5.04515e-23	2.10886e-23	4.34122e-24	1.89978e-20	2.34484e-06	0.02138	5.08831e-10	2.5045e-18	8.96246e-20	6.90726e-14	1.38732e-11	0.00793448	6.2388e-22	1	7.95376e-22	9.87075e-21	0.0810819	2.99347e-17	4.15649e-11
AT1G06690	protein_coding	NAD(P)-linked oxidoreductase superfamily protein		-3.04	-3.75	-3.79	-3.08	-1.65	-0.81	-1.3	-2.71	-3.12	-3.44	-1.25	-1.57	-0.91	-4.01	-0.17	-3.67	-1.75	-1.22	-3.06	-1.33	1.18924e-22	2.96326e-25	3.31792e-25	1.11877e-22	3.16521e-14	1.93958e-06	2.50482e-10	3.8208e-21	6.15339e-23	1.1801e-23	1.67285e-10	6.2802e-13	1.49331e-06	5.46675e-26	1	5.48245e-25	7.47415e-15	1.5853e-09	9.5414e-23	6.0905e-11
AT1G06700	protein_coding	Protein kinase superfamily protein		2.32	1.31	0.87	0.46	0.42	0.58	-0.12	2.75	2.41	1.88	0.63	-0.09	-0.12	1.49	0.05	1.65	0.16	-0.16	2.43	0.05	3.49915e-21	2.11767e-13	1.07657e-08	0.000513106	0.00189195	4.34572e-05	0.428855	1.89798e-23	1.26818e-21	6.41192e-18	1.6187e-05	0.555652	0.468317	4.21418e-15	1	1.99181e-16	0.22496	0.279288	8.22196e-22	0.741728
AT1G06710	protein_coding	Tetratricopeptide repeat (TPR)-like superfamily protein		-0.5	-1.05	-1.58	-2.24	-0.54	-0.67	0.59	0.61	0.18	0.02	0.29	1.21	-0.31	-1.5	0.33	-0.79	-0.31	0.53	0.66	1.1	0.145631	0.00293709	2.99832e-05	8.78698e-08	0.118187	0.0597156	0.10997	0.0725075	0.599832	0.956403	0.425512	0.000963822	0.467964	6.60617e-05	1	0.0215009	0.368656	0.161847	0.0500357	0.00259669
AT1G06720	protein_coding	P-loop containing nucleoside triphosphate hydrolases superfamily protein		-2.49	-2.48	-2.71	-2.56	0.5	-0.58	0.64	-0.89	-1.15	-1.18	0.24	0.98	0.01	-2.6	0.11	-1.94	0.62	0.57	-0.62	0.98	7.72858e-12	7.09402e-12	7.57918e-13	3.04237e-12	0.0586545	0.0334945	0.0232867	0.00114542	4.87649e-05	3.61108e-05	0.38833	0.00062052	0.980126	2.31228e-12	1	2.68816e-09	0.0196293	0.0509933	0.0190001	0.000671746
AT1G06730	protein_coding	pfkB-like carbohydrate kinase family protein		-1.56	-1.47	-1.49	-1.22	-0.45	-0.83	-0.04	-1.35	-1.55	-1.38	-0.28	0	-0.08	-1.89	-0.07	-1.81	-0.4	-0.11	-1.38	-0.1	2.77409e-16	1.45292e-15	8.56656e-16	3.88644e-13	0.000483882	2.47877e-08	0.800619	2.86688e-14	3.59397e-16	1.62331e-14	0.0266099	0.983634	0.626411	6.8191e-19	1	2.48003e-18	0.00156406	0.441324	1.18607e-14	0.473341
AT1G06740	protein_coding	MuDR family transposase	MUG3	-0.41	-0.63	-0.77	-0.78	-0.19	-0.17	0.78	0.35	0.37	0.07	0.85	0.96	1	-0.86	0.17	-0.06	0.1	0.56	0.22	0.9	0.0331554	0.00139989	0.000158034	0.000112793	0.327649	0.410947	0.000216888	0.068612	0.0536382	0.724776	4.83417e-05	7.11123e-06	1.43719e-05	3.9576e-05	1	0.749648	0.617441	0.0081156	0.246564	2.39735e-05
AT1G06750	protein_coding	P-loop containing nucleoside triphosphate hydrolases superfamily protein		-1.49	-0.8	-0.39	-0.44	0.29	-0.04	0.73	1.2	1.56	1.92	1.02	0.76	1.29	1.22	0.81	-1.37	-0.26	0.66	0.49	1.21	0.0902042	0.327064	0.624448	0.575392	0.717212	0.964291	0.385987	0.109064	0.0330276	0.00916725	0.185573	0.33521	0.134621	0.0942431	1	0.114008	0.75279	0.446227	0.529162	0.121747
AT1G06760	protein_coding	winged-helix DNA-binding transcription factor family protein		0.81	0.04	0.28	-1.2	-2.19	-1.67	-0.95	1.05	-0.36	0.1	-3.49	-3.09	-4.22	-0.54	-0.02	-0.83	-2.69	-0.87	-0.16	-2.65	0.000587563	0.866819	0.204631	1.67026e-06	3.69954e-12	5.34839e-09	0.000207924	1.9416e-05	0.112478	0.663271	6.04754e-17	2.06976e-15	8.15229e-18	0.0161234	1	0.000385249	1.77672e-14	0.000729706	0.485956	1.31288e-13
AT1G06770	protein_coding	DREB2A-interacting protein 1	DRIP1	0.33	0.27	0.43	-0.29	-0.54	-1.07	0.28	0.16	0.56	0.14	0.02	0.03	-0.17	1.14	0.02	0.61	-0.19	0.2	0.58	-0.13	0.0828106	0.144731	0.02152	0.117646	0.00566334	1.41664e-06	0.182207	0.41529	0.0033463	0.474927	0.943054	0.888084	0.488401	1.08096e-07	1	0.00131867	0.320582	0.361223	0.0024652	0.526026
AT1G06780	protein_coding	galacturonosyltransferase 6	GAUT6	0.93	1.14	1.52	1.58	1.44	0.67	-0.05	0.65	0.9	1.26	0.93	0.28	-0.06	1.37	0.1	0.88	1.34	-0.06	0.81	0.28	1.91956e-10	5.08925e-13	7.41469e-17	2.20122e-17	9.40408e-16	7.43019e-07	0.719029	7.65073e-07	5.15617e-10	4.00245e-14	6.09588e-10	0.0235664	0.722818	2.02905e-15	1	6.25948e-10	1.08772e-14	0.663579	6.65933e-09	0.0230387
AT1G06790	protein_coding	RNA polymerase Rpb7 N-terminal domain-containing protein		-3.23	-3.97	-3.21	-2.69	-0.28	-0.77	0.61	-1.49	-1.63	-1.4	0.22	0.77	0.27	-3.09	-0.18	-3.18	-0.35	0.39	-2.02	0.65	2.62954e-15	1.51592e-17	2.36412e-15	1.68969e-13	0.252565	0.00284299	0.0206753	2.31935e-07	3.41116e-08	6.65697e-07	0.397766	0.0029788	0.374475	8.44085e-15	1	3.86626e-15	0.160169	0.15516	2.66049e-10	0.0125224
AT1G06800	protein_coding	alpha/beta-Hydrolases superfamily protein	PLA-I%7Bgamma%7D1	1.95	3.53	3.69	3.36	1.58	0.77	-0.54	0.98	1.69	1.96	0.74	-0.79	-0.49	4.19	0.11	3.41	1.59	-0.5	2.01	-0.4	2.75372e-08	6.90426e-15	2.01606e-15	2.89132e-14	2.03904e-06	0.0134622	0.101751	0.00144833	5.15173e-07	2.74522e-08	0.0178484	0.0145161	0.171082	6.33873e-17	1	1.92046e-14	1.917e-06	0.138547	1.5239e-08	0.221697
AT1G06820	protein_coding	carotenoid isomerase	CRTISO	-1.17	-1.44	-1.63	-1.94	-1.33	-0.6	-0.5	-1.62	-1.53	-1.44	-1.09	-0.75	-0.64	-2.24	-0.15	-1.46	-1.32	-0.4	-1.51	-0.63	2.74386e-12	5.18853e-15	1.23562e-16	5.85664e-19	1.13951e-13	1.64607e-05	0.000361717	1.90991e-16	1.21388e-15	1.02323e-14	6.76816e-11	4.52375e-07	2.61659e-05	5.98519e-21	1	4.17333e-15	1.72867e-13	0.00399881	1.72151e-15	1.16167e-05
AT1G06830	protein_coding	Glutaredoxin family protein		-5.46	-6.97	-7.9	-5.23	-2.78	-4.86	-2.61	-4.22	-5.89	-5.59	-4.56	-4.75	-2.92	-6.08	0.04	-5.38	-1.42	-2.34	-4.12	-2.13	1.63655e-08	7.73273e-10	2.65346e-10	1.60932e-08	0.000104531	1.23983e-07	0.000497437	5.64998e-07	3.99541e-09	6.50421e-09	2.17925e-07	1.37894e-07	0.00029026	7.37136e-09	1	1.91221e-08	0.0286884	0.00162222	6.43348e-07	0.00246583
AT1G06840	protein_coding	Leucine-rich repeat protein kinase family protein		1.89	2.85	3	1.81	0.99	0.23	-0.15	2.36	2.37	2.07	0.7	-0.18	-0.26	3.67	0.12	2.72	1.09	-0.17	2.48	-0.07	3.13666e-11	2.87037e-16	6.18609e-17	9.40115e-11	2.95217e-05	0.313184	0.571951	8.92801e-14	7.45601e-14	4.29056e-12	0.00283332	0.456631	0.340357	1.73491e-19	1	1.13303e-15	6.85112e-06	0.514844	2.02558e-14	0.791741
AT1G06850	protein_coding	basic leucine-zipper 52	bZIP52	-1.32	-1.49	-0.71	0.19	-0.31	-0.71	0.77	0.81	0.47	0.35	0.4	0.26	0.45	-0.4	0.01	-1.43	-0.72	0.57	0.63	-0.04	1.68979e-09	7.60347e-11	0.000124409	0.266493	0.0788037	0.000201927	7.84265e-05	1.54206e-05	0.00683608	0.0459448	0.0266229	0.162932	0.0230269	0.0226815	1	2.32e-10	0.000113244	0.00324627	0.000431689	0.863015
AT1G06870	protein_coding	Peptidase S24/S26A/S26B/S26C family protein	Plsp2A	0.22	0.69	1.29	1.87	1.09	0.51	0.2	-1.04	-0.26	0.91	0.74	0.39	0.18	0.2	0.14	0.46	1.02	0.33	-0.59	0.47	0.151339	2.88499e-05	5.44875e-11	1.49921e-15	6.5815e-09	0.00218044	0.259945	2.97581e-08	0.0977082	3.36725e-07	2.24775e-05	0.0171765	0.360609	0.192008	1	0.00341673	3.41002e-08	0.0584142	0.000328435	0.00474717
AT1G06890	protein_coding	nodulin MtN21 /EamA-like transporter family protein		2.22	2.09	2.01	2.19	2.06	0.57	-0.03	2.28	2.2	1.82	1.69	1.33	0.3	1.97	-0.01	1.93	1.92	-0.11	2.1	0.98	5.85463e-20	3.32419e-19	1.27893e-18	9.34252e-20	2.07859e-18	0.000109754	0.884722	2.57482e-20	8.02822e-20	6.01039e-17	3.30618e-15	3.21388e-12	0.0601217	2.335e-18	1	4.45813e-18	1.92083e-17	0.48147	3.3914e-19	8.31495e-09
AT1G06900	protein_coding	Insulinase (Peptidase family M16) family protein		-0.37	-0.88	-1.57	-1.37	-0.37	-0.88	0.2	-0.44	-0.35	-0.72	-0.23	0.06	-0.06	-1.13	0	-0.64	-0.35	0.21	-0.45	-0.08	0.0253261	1.69416e-06	1.98326e-12	8.40816e-11	0.0260431	3.67649e-06	0.274612	0.00873833	0.0330276	5.21185e-05	0.182124	0.758044	0.801007	1.05474e-08	1	0.00019654	0.038253	0.2786	0.00727869	0.680909
AT1G06910	protein_coding	TRF-like 7	TRFL7	-1.02	-1.7	-1.48	-1.47	-0.39	-0.58	0.27	-1.06	-0.95	-0.51	0.15	0.26	0.14	-1.9	0.08	-1.66	-0.5	0.18	-0.99	0.39	7.09266e-05	7.09957e-09	1.33647e-07	1.34677e-07	0.108092	0.0204991	0.303741	4.74335e-05	0.000174644	0.0346255	0.577722	0.318769	0.66798	7.14193e-10	1	1.29201e-08	0.0390867	0.52465	0.000110854	0.128884
AT1G06950	protein_coding	translocon at the inner envelope membrane of chloroplasts 110	TIC110	0.02	-0.16	-0.85	-2.05	-0.21	0.54	0.87	0.69	0.33	-0.19	0.08	0.85	0.65	-0.6	0.02	-0.09	-0.23	0.78	0.44	0.81	0.918682	0.430472	9.03319e-05	8.43626e-13	0.318072	0.0120493	0.000197831	0.00124751	0.109684	0.364096	0.719073	0.000183574	0.00678636	0.00368107	1	0.677291	0.275548	0.000835496	0.0338957	0.000352545
AT1G06960	protein_coding	RNA-binding (RRM/RBD/RNP motifs) family protein		-1.32	-2.09	-2.3	-2.37	-0.96	-0.66	0.5	-0.46	-0.52	-0.75	-0.37	0.08	0.3	-1.8	-0.18	-2.17	-1.19	0.28	-1	0.08	2.02824e-08	1.94265e-13	1.3411e-14	5.72849e-15	9.10814e-06	0.00153025	0.0180722	0.0203007	0.00971697	0.000304811	0.0731493	0.737038	0.196545	1.1222e-11	1	7.54617e-14	2.09966e-07	0.20608	4.69974e-06	0.727683
AT1G06980	protein_coding	6%2C7-dimethyl-8-ribityllumazine synthase		-1.99	-3.52	-2.88	-2.19	-1.18	-1.64	-2.33	-1.85	-2.51	-3.09	-1.76	-2.3	-2.04	-3.04	-0.35	-2.46	-1.4	-1.74	-1.52	-1.21	2.79609e-05	2.3259e-09	7.83132e-08	5.40464e-06	0.0062722	0.000448494	8.51846e-06	7.99079e-05	8.05625e-07	2.01095e-08	0.00018603	5.30813e-06	0.000109338	3.75964e-08	1	1.16533e-06	0.00161661	0.000445304	0.000701933	0.00786778
AT1G07000	protein_coding	exocyst subunit exo70 family protein B2	EXO70B2	2.73	3.93	4.59	3.1	1.22	0.43	-2.01	1.17	2.59	2.88	0.45	0.01	-0.82	5.01	0.34	4.33	1.85	-0.89	2.93	0.29	8.51692e-08	3.11194e-11	8.16429e-13	6.13813e-09	0.00523401	0.334845	8.5609e-05	0.00689952	2.64788e-07	3.90855e-08	0.317042	0.992756	0.103647	1.09423e-13	1	3.62606e-12	6.89088e-05	0.062426	2.33533e-08	0.54471
AT1G07010	protein_coding	Calcineurin-like metallo-phosphoesterase superfamily protein	SLP1	-4.45	-4.46	-3.51	-2.02	-1.8	-0.26	-0.76	-4	-4.36	-2.02	-0.86	-1.6	-0.53	-4.86	-0.08	-4.66	-1.85	-0.73	-4.71	-1.45	1.45236e-22	1.28433e-22	1.015e-19	8.00016e-13	3.05954e-11	0.219109	0.000766527	2.8045e-21	2.8343e-22	1.35869e-12	0.000128553	1.7752e-09	0.026131	1.46709e-23	1	4.43921e-23	1.76328e-11	0.00142998	3.28356e-23	1.69787e-08
AT1G07020	protein_coding	hypothetical protein		1.72	1.85	2	1.6	0.57	-0.04	0.22	3.08	2.61	1.93	0.94	0.89	0.22	2.53	0.05	2.24	0.95	0.39	2.74	0.8	1.66055e-11	1.83259e-12	1.93321e-13	8.71117e-11	0.00487946	0.859856	0.31994	5.00392e-19	8.68983e-17	9.19178e-13	1.87728e-05	4.99072e-05	0.359354	1.64895e-16	1	7.67519e-15	9.50918e-06	0.0768671	1.85318e-17	0.000238266
AT1G07030	protein_coding	Mitochondrial substrate carrier family protein		-1.03	-0.34	-0.18	0.97	0.77	0.43	-0.32	-1.34	-0.48	-0.32	0.36	0.1	-0.21	-0.14	-0.04	-0.12	0.71	-0.14	-0.44	0.13	1.66727e-08	0.0235855	0.221679	3.75565e-08	5.31181e-06	0.00679826	0.0530273	2.85748e-11	0.00237486	0.0411	0.0262411	0.575032	0.266944	0.363283	1	0.439696	1.91711e-05	0.422612	0.00464919	0.441408
AT1G07040	protein_coding	plant/protein		7.02	6.66	5.83	4.36	3.58	4.62	-0.88	5.39	5.76	4.49	1.97	0.2	0.53	6.05	-0.22	6.19	2.94	-1.06	5.68	-0.03	1.5075e-29	4.96575e-29	1.15543e-27	1.69194e-24	1.17092e-21	4.59927e-24	1.95338e-05	2.96622e-27	1.07839e-27	1.74628e-24	8.97817e-14	0.284345	0.00923458	3.05322e-28	1	1.85747e-28	3.29459e-19	1.4402e-06	9.1399e-28	0.910652
AT1G07050	protein_coding	CCT motif family protein		-4.18	-4.15	-6.66	-3.8	2.8	-1.72	-0.9	-1.1	-2.18	-2.55	2.07	4.76	-0.67	-1.71	0.16	-2.49	2.33	-1.22	-1.56	5.34	8.56126e-11	8.46339e-11	7.61773e-13	9.72051e-11	4.54713e-11	3.65639e-05	0.0186415	0.0035479	8.34331e-07	3.46507e-08	1.01158e-07	2.55226e-16	0.0980715	4.45681e-05	1	1.80873e-07	3.99698e-09	0.00229564	8.56499e-05	1.34813e-17
AT1G07070	protein_coding	Ribosomal protein L35Ae family protein		-2.84	-3.47	-3.99	-3.58	-0.9	-0.72	0.75	-1.45	-1.86	-2.34	-0.74	0.22	0.13	-2.98	-0.22	-3.47	-0.87	0.71	-2.07	0.16	8.04769e-18	3.11104e-20	9.39755e-22	1.17381e-20	1.22944e-05	0.00037545	0.00029349	7.33735e-10	1.07307e-12	2.13875e-15	0.000293086	0.270615	0.604638	2.08621e-18	1	3.43147e-20	1.93355e-05	0.000802438	5.5644e-14	0.446932
AT1G07080	protein_coding	Thioredoxin superfamily protein		-0.18	-0.46	-0.52	-0.42	-0.06	0.17	-1.12	-0.88	-0.74	-0.99	-0.72	-1.02	-0.76	-0.9	-0.03	-0.36	-0.18	-1.04	-0.65	-1.09	0.0913646	3.96952e-05	6.52596e-06	0.000143866	0.579461	0.120426	2.70333e-12	6.93366e-11	6.28202e-09	3.67231e-12	2.32098e-08	7.49068e-12	7.00021e-08	3.06952e-11	1	0.000802705	0.0907047	2.99931e-11	9.47509e-08	1.56265e-12
AT1G07090	protein_coding	LIGHT-DEPENDENT SHORT HYPOCOTYLS-like protein (DUF640)	LSH6	2.95	2.23	0.21	1.38	0.48	-0.07	-1.47	1.6	2	0.24	-0.37	-0.58	-0.96	0.72	0.15	2.91	0.4	-1.1	2.63	-0.48	6.27177e-13	6.84263e-10	0.477585	1.07646e-05	0.104311	0.836319	3.97025e-05	1.0711e-06	1.04344e-08	0.418846	0.245894	0.0634984	0.00663189	0.0139386	1	8.04583e-13	0.17937	0.0014348	1.36593e-11	0.136521
AT1G07110	protein_coding	fructose-2%2C6-bisphosphatase	F2KP	0.53	-0.36	-0.87	-2.22	-2.05	-0.6	-0.94	0.8	0.11	-0.63	-0.95	-0.77	-0.21	-0.38	-0.12	-0.01	-2.15	-0.81	0.57	-0.76	0.0058518	0.0568584	2.03605e-05	9.02619e-15	1.891e-13	0.00283587	2.45001e-05	9.51381e-05	0.56838	0.00149072	1.31077e-05	0.000255911	0.367233	0.0452462	1	0.962011	5.25903e-14	0.000256231	0.00359993	0.000309624
AT1G07120	protein_coding	CHUP1-like protein		-0.85	-1.59	-1.89	-1.35	-0.58	-0.93	0.32	-0.57	-0.65	-1.02	-0.53	0.26	0.03	-1.71	-0.04	-1.19	-0.49	0.3	-0.71	-0.01	0.131438	0.00654214	0.00167017	0.0164507	0.298524	0.108912	0.612505	0.313291	0.240737	0.0674086	0.363081	0.670634	0.984033	0.00441524	1	0.0364628	0.384144	0.653905	0.201584	0.994896
AT1G07130	protein_coding	Nucleic acid-binding%2C OB-fold-like protein	STN1	4.15	5.02	4.98	3.66	2.38	1.84	0.27	2.29	3.56	3.24	1.42	1.21	0.39	5.64	-0.4	5.02	2.37	0.24	3.79	1.43	4.29924e-16	1.82296e-18	2.2538e-18	1.40303e-14	2.05434e-09	8.78221e-07	0.482283	4.39661e-09	3.5405e-14	6.21507e-13	6.49866e-05	0.00053554	0.341788	7.73001e-20	1	1.91894e-18	2.29453e-09	0.548832	5.7829e-15	7.11288e-05
AT1G07135	protein_coding	glycine-rich protein		3.75	7.61	8.32	5.96	3.75	4.24	-1.18	1.76	4.14	5.76	3.23	2.9	1.11	8.5	0.19	7.11	3.98	-0.48	4.61	2.71	8.61448e-07	3.92596e-13	5.6034e-14	7.89413e-11	1.15437e-06	2.02324e-07	0.173129	0.0109236	1.5932e-07	2.49356e-10	2.02075e-05	9.71026e-05	0.171849	3.56352e-14	1	1.901e-12	4.02529e-07	0.597948	2.16748e-08	0.000256415
AT1G07140	protein_coding	Pleckstrin homology (PH) domain superfamily protein	SIRANBP	0.04	0.63	0.84	1.06	1.01	0.2	-0.1	-0.29	-0.2	0.01	0.19	0.18	-0.22	0.48	0.04	0.73	1.14	-0.03	-0.24	0.29	0.807342	7.47624e-05	5.29807e-07	4.16523e-09	2.00678e-08	0.203458	0.585384	0.0553534	0.182307	0.933899	0.235638	0.262582	0.219794	0.00183799	1	7.03802e-06	1.14374e-09	0.900159	0.106219	0.0701057
AT1G07150	protein_coding	mitogen-activated protein kinase kinase kinase 13	MAPKKK13	2.97	2.82	3.22	3.26	1.97	2.41	-0.14	1.97	2.59	3.43	3.52	1.24	0.79	3.27	-0.13	2.47	1.83	-0.41	2.35	1.46	1.38443e-17	6.25415e-17	1.03094e-18	8.33621e-19	4.76854e-12	3.84464e-14	0.586894	3.62114e-12	1.08372e-15	3.19147e-19	1.41413e-18	6.0439e-07	0.00154259	6.30341e-19	1	3.94302e-15	3.66773e-11	0.0940504	1.78085e-14	2.83357e-08
AT1G07160	protein_coding	Protein phosphatase 2C family protein		4.16	11.77	11.83	11.15	8.75	8.29	-1.07	2.59	6.77	7.89	7.21	5.69	3.09	12.5	0.85	10.75	9.7	0.54	7.46	6.24	0.0400771	2.68864e-12	2.1505e-12	1.39324e-11	3.05014e-08	2.37269e-07	0.84039	0.323799	2.72376e-05	5.02756e-07	9.73837e-06	0.00119419	0.262912	4.49736e-13	1	4.14727e-11	1.60011e-09	0.911823	2.27052e-06	0.000286056
AT1G07170	protein_coding	PHF5-like protein		2.71	2.53	1.8	1.23	0.99	0.67	0.81	3	2.59	1.62	1.02	1.02	0.56	2.28	0.39	2.66	1	0.75	2.6	0.93	1.77671e-23	1.32895e-22	9.36183e-18	1.513e-12	8.26274e-10	6.57527e-06	3.54292e-07	6.75025e-25	8.01893e-23	5.32672e-16	8.80577e-10	1.06568e-09	0.000338462	4.72744e-21	1	3.14299e-23	7.32617e-10	2.45533e-06	6.39773e-23	1.265e-08
AT1G07180	protein_coding	alternative NAD(P)H dehydrogenase 1	NDA1	-6.84	-8.48	-7.52	-5.34	-3.67	-1.29	-1.19	-5.05	-5.4	-3.76	-2.34	-3.17	-0.75	-7.59	-0.17	-8.25	-3.34	-0.95	-5.68	-2.9	2.40485e-22	3.38258e-24	3.92238e-23	9.62531e-20	3.44382e-15	3.90803e-05	0.000197627	3.85905e-19	7.2212e-20	1.35686e-15	5.67225e-10	6.18685e-13	0.0226456	2.65677e-23	1	5.61078e-24	4.30344e-14	0.00265963	1.85193e-20	6.13093e-12
AT1G07200	protein_coding	Double Clp-N motif-containing P-loop nucleoside triphosphate hydrolases superfamily protein		1.53	1.12	0.34	1.3	0.74	0.77	0.33	1.73	1.19	1.44	0.97	-0.22	-0.57	0.48	0.03	1.32	0.55	0.5	1.4	-0.36	4.90058e-12	1.25002e-08	0.0377581	3.31692e-10	4.22371e-05	3.1682e-05	0.0726755	1.6698e-13	3.49735e-09	3.31964e-11	6.86492e-07	0.212436	0.00341112	0.00454637	1	2.30166e-10	0.00144913	0.00687351	5.31393e-11	0.0438115
AT1G07210	protein_coding	Ribosomal protein S18		-0.07	-0.03	-0.54	-0.22	1.07	0.16	0.46	-0.25	0.13	-0.12	0.67	1.36	0.02	-0.57	0.23	0.08	1.1	0.44	-0.05	1.12	0.711371	0.875491	0.00455214	0.232321	5.04815e-07	0.426516	0.023318	0.197768	0.505693	0.532093	0.000877951	7.07805e-09	0.964026	0.0027943	1	0.669232	2.73867e-07	0.0325935	0.794992	5.10021e-07
AT1G07220	protein_coding	O-glucosyltransferase rumi-like protein (DUF821)		-0.42	-0.53	0.1	-0.32	-0.1	-0.37	-0.48	-1.79	-1.06	-0.07	-0.31	0.08	-0.24	-1.08	0.08	-0.21	0.24	-0.52	-1.12	0.23	0.0282058	0.00569151	0.578031	0.0842156	0.624498	0.0563463	0.0197145	5.68952e-12	8.10747e-07	0.716188	0.120579	0.70455	0.296163	5.6447e-07	1	0.272895	0.211614	0.0137556	2.69733e-07	0.271899
AT1G07230	protein_coding	non-specific phospholipase C1	NPC1	1.95	1.78	1.91	1.91	1.08	0.78	-0.4	1.94	1.59	0.64	0.18	-0.12	-0.28	1.6	0.11	1.84	1.03	-0.38	1.98	-0.04	3.9912e-19	6.28279e-18	7.25762e-19	7.85646e-19	4.76413e-11	1.87044e-07	0.00390281	5.04093e-19	3.24022e-16	4.33583e-06	0.189437	0.399727	0.0545541	1.83713e-16	1	2.54833e-18	1.78406e-10	0.00674545	2.57728e-19	0.798881
AT1G07240	protein_coding	UDP-glucosyl transferase 71C5	UGT71C5	2.68	2.45	2.36	1.04	-0.44	-0.96	-0.58	2.89	2.64	2.52	0.06	-1.07	-0.67	2.76	0.11	2.67	-0.16	-0.5	2.88	-0.76	2.30525e-19	2.88881e-18	9.19069e-18	5.75726e-08	0.0102466	8.48722e-07	0.00158966	2.19671e-20	3.88276e-19	2.62691e-18	0.752711	1.43529e-07	0.00076601	7.83186e-20	1	2.19098e-19	0.357631	0.00689659	2.32601e-20	5.00247e-05
AT1G07250	protein_coding	UDP-glucosyl transferase 71C4	UGT71C4	-0.01	-0.46	-0.87	-0.57	-0.91	-0.62	-1.23	-0.42	-0.58	-0.7	-0.88	-1.47	-0.7	-0.73	-0.11	-0.36	-0.78	-1.09	-0.49	-1.25	0.950385	0.000224098	1.80229e-09	1.19364e-05	1.13937e-09	6.19114e-06	6.12646e-12	0.000699725	9.34053e-06	3.71467e-07	4.85309e-09	9.97161e-15	3.39737e-06	1.05471e-07	1	0.00302331	4.79406e-08	1.93797e-10	0.000113773	1.08024e-12
AT1G07260	protein_coding	UDP-glucosyl transferase 71C3	UGT71C3	0.81	0.06	-0.02	0.03	-0.57	-0.14	1.35	2.33	3.35	3.73	1.63	0.94	0.64	2.79	-0.14	0.96	-0.63	1.21	3.19	1.03	0.0502087	0.899847	0.966316	0.954489	0.192961	0.774121	0.00200776	2.37385e-07	4.37979e-11	3.19514e-12	0.000147127	0.0264894	0.185857	3.45654e-09	1	0.0186343	0.153796	0.00638839	1.40689e-10	0.0163383
AT1G07270	protein_coding	Cell division control%2C Cdc6		-7.87	-4.05	-4.42	-3.49	-4.58	-4.21	1.57	-7.87	-7.87	-7.87	-6.29	-2.29	-1.74	-3.32	-0.37	-3.65	-4.82	1.33	-7.88	-2.75	4.9375e-05	0.00102123	0.000610281	0.00209371	0.000313702	0.00106991	0.108495	5.79479e-05	3.33985e-05	1.5009e-05	5.86997e-05	0.0263476	0.124991	0.00393592	1	0.00212848	0.000271475	0.190547	3.82034e-05	0.0119595
AT1G07280	protein_coding	Tetratricopeptide repeat (TPR)-like superfamily protein		-0.15	-1.17	-3.27	-2.12	-0.25	-0.48	-3.17	-2.43	-2.04	-2.64	-1	-0.97	-1.87	-2.34	-0.16	-1.23	-0.39	-2.7	-1.86	-0.54	0.534426	5.26976e-06	1.1539e-16	1.6031e-11	0.295962	0.0518883	3.10964e-14	5.8695e-13	5.38545e-11	7.70312e-14	0.000128631	0.000202834	1.51166e-08	1.11104e-12	1	2.65568e-06	0.101364	2.54104e-12	5.26936e-10	0.0334235
AT1G07290	protein_coding	golgi nucleotide sugar transporter 2	GONST2	0.33	0.14	-0.1	-0.38	0.08	0.02	0.47	-0.03	0.73	1.26	1.17	0.84	0.19	0.19	0.19	-0.12	0.01	0.21	0.6	0.78	0.320859	0.675584	0.768778	0.248967	0.810724	0.961658	0.185645	0.930879	0.0251876	0.000188179	0.000662828	0.013743	0.652653	0.565336	1	0.718274	0.969733	0.592931	0.0661193	0.0231077
AT1G07300	protein_coding	josephin protein-like protein		0.76	0.51	0.93	0.9	0.43	-0.39	-1.05	1.27	1.29	1.03	-0.75	-1.21	-0.37	1.76	-0.24	0.23	0.12	-0.93	0.73	-1.41	0.0039474	0.0470546	0.000460836	0.000630344	0.0942177	0.148419	0.000386413	7.0288e-06	4.83473e-06	0.00015369	0.00666881	4.38201e-05	0.23477	8.92617e-09	1	0.379919	0.653884	0.00181833	0.00520179	5.49789e-06
AT1G07310	protein_coding	Calcium-dependent lipid-binding (CaLB domain) family protein		2.35	2.53	2.55	2.2	1.34	1.03	-0.85	2.61	1.97	1.2	-0.08	-0.46	-0.57	2.63	-0.06	2.4	1.27	-0.59	2.36	-0.26	1.07543e-18	9.12043e-20	7.48129e-20	9.11811e-18	3.32323e-11	3.7323e-08	4.02231e-06	4.19751e-20	2.81889e-16	4.6575e-10	0.625874	0.00569968	0.00170716	2.81446e-20	1	5.42717e-19	1.40796e-10	0.00077515	8.82017e-19	0.117421
AT1G07320	protein_coding	ribosomal protein L4	RPL4	-2.08	-3.89	-4.82	-6.47	-3.4	-1.16	0.35	0.61	-1.29	-1.86	-2.26	-0.99	-0.06	-3.28	-0.07	-2.53	-3.41	0.39	-0.92	-0.97	7.08655e-08	2.43474e-14	1.10585e-16	1.1052e-19	1.55885e-12	0.000922262	0.342544	0.0620341	0.000179783	7.07379e-07	3.51165e-08	0.00451466	0.904014	1.79126e-12	1	9.47596e-10	1.54172e-12	0.288096	0.00518314	0.00548679
AT1G07330	protein_coding	dentin sialophosphoprotein		-2.47	-4.68	-8.49	-4.9	-5.2	-1.62	-2.25	-2.71	-3.24	-3.18	-1.99	-2.18	-1.75	-3.99	-0.4	-3.66	-3.43	-1.17	-3.19	-2.31	0.000700643	6.63522e-07	5.76046e-09	2.68656e-07	1.2261e-07	0.0193808	0.00264708	0.000312441	3.96159e-05	3.86251e-05	0.00488425	0.00251605	0.022937	5.12919e-06	1	1.15244e-05	2.11096e-05	0.106495	4.88987e-05	0.00182475
AT1G07340	protein_coding	sugar transporter 2	STP2	-2.82	-2.81	-2.81	-0.91	0.68	1.53	-1	4.97	2.77	-2.77	-1.24	0.4	-0.92	-2.77	-2.79	-0.61	-2.78	-2.79	5.18	0.44	0.212143	0.2081	0.205334	0.627002	0.68154	0.354445	0.65338	0.00129072	0.0648462	0.160052	0.531191	0.841183	0.713739	0.229459	1	0.753985	0.177403	0.230226	0.000870923	0.828166
AT1G07350	protein_coding	RNA-binding (RRM/RBD/RNP motifs) family protein	SR45a	-0.68	-0.32	1.3	0.85	0.12	-0.56	-0.05	-0.27	0.12	1.93	1.56	0.08	0.15	0.72	0.02	-0.2	0.15	-0.1	-0.14	0.3	7.38004e-05	0.0418568	1.41221e-10	1.8525e-06	0.470898	0.0012089	0.809729	0.0937474	0.465375	3.7633e-15	5.63263e-12	0.67257	0.466438	2.92841e-05	1	0.20029	0.377101	0.618469	0.398083	0.0834491
AT1G07360	protein_coding	CCCH-type zinc fingerfamily protein with RNA-binding domain-containing protein	MAC5A	-0.54	-0.44	-0.07	0.37	0.28	0.05	-0.3	-0.46	-0.55	-0.41	0.18	-0.09	-0.17	-0.58	0	-0.33	0.42	-0.18	-0.41	0.01	8.06811e-05	0.000863997	0.594959	0.00438879	0.0294986	0.715248	0.0345076	0.000727339	7.34505e-05	0.00213466	0.200827	0.551637	0.289847	2.57237e-05	1	0.0116351	0.00191015	0.212266	0.0020635	0.964495
AT1G07370	protein_coding	proliferating cellular nuclear antigen 1	PCNA1	-7.44	-6.52	-7.44	-5.39	-4.88	-3.85	2.44	-5.97	-7.1	-4.72	-2.87	-0.72	-1.02	-7.32	-0.17	-10.36	-4.82	2.25	-10.36	-1.25	1.91057e-13	4.64612e-13	1.45758e-13	1.73359e-12	5.93152e-12	9.61656e-10	8.19755e-07	1.46607e-12	1.41422e-13	7.99617e-12	7.87743e-08	0.086441	0.0290501	3.35826e-13	1	5.62706e-14	1.06558e-11	4.68258e-06	2.7448e-14	0.00427586
AT1G07380	protein_coding	Neutral/alkaline non-lysosomal ceramidase		3.02	1.68	1.66	1.27	1.21	1.37	0.61	1.69	1.73	1.99	0.7	0.32	0.54	0.61	0.03	1.37	1.12	0.63	1.82	0.43	4.92553e-14	1.00197e-07	1.17559e-07	1.58055e-05	4.30196e-05	9.6084e-06	0.040754	1.1977e-07	7.02163e-08	3.33229e-09	0.0147328	0.288652	0.0959118	0.0273875	1	5.08051e-06	0.000130372	0.0403816	2.22816e-08	0.15263
AT1G07390	protein_coding	receptor like protein 1	RLP1	1.15	-1.46	-1.89	-1.4	-0.7	1.02	-1.34	1.34	1.27	1.37	0.94	0.82	0.29	-0.39	-0.18	0.07	-0.15	-1.75	1.85	0.59	0.00197089	0.000227087	7.19724e-06	0.000333165	0.0593767	0.00711704	0.0012483	0.000397227	0.000740185	0.000314546	0.0130475	0.0312092	0.527822	0.280035	1	0.848463	0.691643	8.54882e-05	3.99952e-06	0.12445
AT1G07400	protein_coding	HSP20-like chaperones superfamily protein		-1.7	1.9	4.88	6.13	4.71	3.33	-0.94	-3.73	0.28	4.57	4.48	0.92	0.97	2.98	0.36	2.42	4.64	-0.05	0.39	1.05	0.0113304	0.00204597	1.54315e-09	1.78196e-11	5.72742e-09	3.69339e-06	0.171334	1.61877e-05	0.655933	9.2195e-09	2.76663e-08	0.149486	0.174082	8.9979e-06	1	0.000162623	7.66085e-09	0.969698	0.528079	0.102487
AT1G07410	protein_coding	RAB GTPase homolog A2B	RABA2b	-1.62	0.47	2.83	3.67	2.45	3.2	0.25	-2.8	-0.85	3.16	3.11	1.78	1.24	1.69	0.27	0.65	2.48	0.35	-1.59	1.01	0.0141648	0.394979	1.40924e-06	9.09625e-09	2.10127e-05	3.57247e-07	0.716428	0.000391721	0.156125	2.51555e-07	6.44396e-07	0.00175677	0.0463307	0.00204929	1	0.2337	1.83092e-05	0.603616	0.0139939	0.076746
AT1G07420	protein_coding	sterol 4-alpha-methyl-oxidase 2-1	SMO2-1	0.51	-0.16	0.02	1.12	1.68	0.5	-0.65	0	0.05	0.49	1.05	0.97	0.61	-0.35	-0.26	-0.23	1.42	-0.63	-0.19	0.75	0.00375984	0.364389	0.920277	2.99806e-08	1.73643e-12	0.00575292	0.00089478	0.998816	0.80648	0.00603319	3.08878e-07	1.7207e-06	0.00269894	0.0450676	1	0.182162	1.65985e-10	0.00141972	0.280515	0.000115324
AT1G07430	protein_coding	highly ABA-induced PP2C protein 2	HAI2	0.12	0.68	4.24	6.2	6.29	7.43	-4.35	-1.51	0.53	3.99	3.62	1.7	1.44	0.98	0.11	0.59	6.23	-4.9	-0.62	1.7	0.868112	0.264113	4.75263e-10	3.90818e-14	5.35882e-14	2.12606e-15	0.000347694	0.0573904	0.398088	3.04176e-09	5.85906e-08	0.00472434	0.0329582	0.105512	1	0.346125	7.7645e-14	0.000231103	0.374843	0.005369
AT1G07440	protein_coding	NAD(P)-binding Rossmann-fold superfamily protein		-1.31	-3.58	-4.89	-5.59	-3.88	-0.89	-1.52	0.16	-2.08	-2.89	-2.34	-1.63	-1.24	-3.66	-0.01	-2.28	-3.63	-1.4	-1.38	-1.23	0.000211573	8.2658e-13	6.4655e-16	3.58516e-17	2.17023e-13	0.0110802	8.35614e-05	0.65001	1.67653e-07	1.63538e-10	3.60784e-08	2.26489e-05	0.00178312	5.8889e-13	1	2.31282e-08	1.20129e-12	0.000301346	0.000122694	0.000830942
AT1G07450	protein_coding	NAD(P)-binding Rossmann-fold superfamily protein		-9.04	-11.14	-11.14	-9.25	-7.87	-2.02	-0.09	-11.14	-11.15	-11.15	-5.88	-3.66	-0.38	-11.13	-0.23	-11.15	-7.19	0.15	-11.16	-3.42	4.35644e-13	2.07954e-13	1.92373e-13	1.93729e-13	4.41228e-13	3.03447e-05	0.858824	2.92231e-13	1.56001e-13	7.79515e-14	1.24018e-11	7.93284e-09	0.439024	3.32755e-13	1	2.67299e-13	1.22257e-12	0.754754	1.77604e-13	2.76063e-08
AT1G07470	protein_coding	Transcription factor IIA%2C alpha/beta subunit		0.96	1.26	1.51	1.72	1.32	1.3	-0.04	0.75	0.76	0.57	0.64	0.48	0.26	1.52	0.04	1.36	1.24	-0.13	0.95	0.46	3.64442e-09	2.35294e-12	1.1229e-14	2.32147e-16	1.35777e-12	4.51012e-12	0.800429	7.88691e-07	6.04321e-07	8.53317e-05	2.34096e-05	0.0010052	0.10315	9.63593e-15	1	2.9589e-13	7.3467e-12	0.406207	5.35144e-09	0.00182962
AT1G07473	protein_coding	hypothetical protein		-1.45	0.28	1.85	4.91	3.64	3.6	-2.52	-4.36	-0.24	1.92	2.76	0.83	-0.04	3.74	0.34	-0.15	4	0.65	0.27	1.43	0.346181	0.825452	0.0898047	1.46363e-05	0.000877763	0.00125077	0.162445	0.0490195	0.861217	0.0765019	0.0127842	0.504533	0.992876	0.000577315	1	0.917682	0.00029924	0.654467	0.836956	0.232852
AT1G07476	protein_coding	transmembrane protein		-2.08	0.04	1.39	6.61	5.43	4.02	-2.08	-2.09	-0.15	0.81	1.83	0.49	-2.1	5.68	-2.09	0.93	5.52	-0.29	-2.1	2.54	0.429939	0.992464	0.502277	0.000147475	0.00173219	0.0242815	0.447077	0.442063	0.956803	0.709729	0.370609	0.844305	0.482126	0.000924212	1	0.675997	0.00139458	0.935226	0.413663	0.202408
AT1G07480	protein_coding	Transcription factor IIA%2C alpha/beta subunit		1.23	1.25	1.44	1.58	0.95	0.78	0.21	2.09	1.83	1.18	0.68	0.37	0.28	2.17	0.1	1.52	0.86	0.14	2.1	0.37	4.60396e-10	2.42189e-10	5.5596e-12	4.5388e-13	2.07051e-07	1.32784e-05	0.237953	1.26105e-16	7.13016e-15	1.51488e-09	9.33643e-05	0.0296356	0.142124	2.72348e-17	1	1.23564e-12	1.52132e-06	0.459941	9.48451e-17	0.0306658
AT1G07485	protein_coding	hypothetical protein		-6.09	-6.09	-6.09	-6.07	-6.08	-0.29	1.57	-6.09	-6.07	-4.46	-1.99	-1.27	1.37	-6.12	0.76	-6.09	-3.26	1.09	-2.77	-0.11	0.00329808	0.00309129	0.00299844	0.00205738	0.00149097	0.821696	0.179069	0.00366803	0.00252004	0.00491751	0.110976	0.305047	0.290344	0.00386238	1	0.00346563	0.0200682	0.373925	0.042941	0.950542
AT1G07490	protein_coding	ROTUNDIFOLIA like 3	RTFL3	-6.72	-8.81	-8.81	-8.8	-6.4	-2.39	1.16	-4.41	-8.8	-8.82	-3.66	-1.77	0.64	-5.8	-0.11	-8.82	-6.1	1.2	-8.8	-1.41	4.98832e-10	1.21528e-10	1.12401e-10	5.3878e-11	2.18838e-10	3.74015e-05	0.0182072	2.25608e-08	7.93609e-11	2.6735e-11	1.46472e-07	0.000787699	0.230917	1.90987e-09	1	1.59224e-10	4.79617e-10	0.0172287	9.75711e-11	0.0059343
AT1G07500	protein_coding	hypothetical protein		-0.01	-0.03	-0.03	7	-0.08	9.23	0	-0.03	-0.07	-0.08	-0.05	-0.04	-0.07	-0.07	-0.05	-0.09	-0.07	-0.07	-0.08	-0.06	1	1	1	0.00403076	1	0.00126538	1	1	1	1	1	1	1	1	1	1	1	1	1	1
AT1G07510	protein_coding	FTSH protease 10	ftsh10	-0.53	-0.01	0.5	0.59	0.73	0.33	-0.34	-0.54	-0.69	-0.35	0.05	-0.19	-0.26	0	-0.05	-0.12	0.84	-0.28	-0.62	0.06	0.00116214	0.937081	0.00152462	0.000269117	1.88345e-05	0.0408235	0.0491763	0.000959472	4.22091e-05	0.0295699	0.792668	0.261947	0.164947	0.986657	1	0.443951	1.78664e-06	0.11232	0.000185119	0.747964
AT1G07520	protein_coding	GRAS family transcription factor		6.99	6.64	6.69	1.31	-2.53	0.35	-0.95	6.96	8.06	9.04	1.75	1.92	-0.84	7.02	0.22	6.81	-0.19	0.46	8.03	1.24	4.79874e-13	1.92769e-12	1.49221e-12	0.186627	0.121814	0.790145	0.546457	5.89305e-13	6.30086e-15	3.25485e-16	0.0724641	0.0435995	0.625958	3.41113e-13	1	9.87581e-13	0.883027	0.747946	6.75581e-15	0.252421
AT1G07530	protein_coding	SCARECROW-like 14	SCL14	1.35	1.42	1.22	1.05	0.58	0.51	-0.16	1.69	1.62	1.23	0.71	0.2	0.05	1.44	-0.01	1.59	0.62	-0.12	1.9	0.16	1.87921e-17	3.08777e-18	4.29357e-16	4.64326e-14	3.5088e-07	6.21908e-06	0.140353	1.02738e-20	4.50255e-20	6.40243e-16	7.04892e-09	0.0540971	0.682768	1.72051e-18	1	8.31152e-20	7.7573e-08	0.293356	2.23502e-22	0.141734
AT1G07570	protein_coding	Protein kinase superfamily protein	APK1A	1.44	-0.14	-0.62	-0.57	-0.52	-0.63	0.84	3.02	1.95	1.7	0.91	0.01	0.47	0.94	-0.01	0.45	-0.55	0.74	2.22	-0.01	2.21094e-06	0.603415	0.0232745	0.0371888	0.0626453	0.0289959	0.00484162	9.1086e-14	5.17623e-09	1.19879e-07	0.00191819	0.994261	0.143212	0.000804997	1	0.0978119	0.0474292	0.0146408	2.5904e-10	0.982105
AT1G07590	protein_coding	Tetratricopeptide repeat (TPR)-like superfamily protein		-1.25	-0.17	1.12	2.59	2.48	3.09	-2.79	-5.27	-3.66	-0.94	0.43	-0.88	-0.85	-1.18	-0.18	-2.14	2.22	-2.64	-5.19	-1.18	0.000208804	0.595763	0.000672484	3.699e-10	1.73886e-09	2.01535e-11	8.63095e-10	8.05352e-18	9.08718e-14	0.0041116	0.202954	0.0101981	0.0217315	0.000387256	1	2.45182e-08	1.8125e-08	4.35085e-09	1.14096e-17	0.000818046
AT1G07600	protein_coding	metallothionein 1A	MT1A	-0.39	-0.45	1.71	2.82	2.05	2.4	-3.97	-5.3	-4.53	0.18	0.93	-1.77	-1.37	-0.67	0.27	-2.6	2.05	-2.82	-6.75	-0.82	0.643019	0.587286	0.0342019	0.000934396	0.0133008	0.00549023	0.000491844	5.07522e-05	9.14676e-05	0.836478	0.274389	0.0488233	0.171268	0.416435	1	0.00570404	0.0135168	0.00656853	9.08568e-06	0.367024
AT1G07610	protein_coding	metallothionein 1C	MT1C	-7.59	-3.35	-0.93	2.36	2.13	4.15	-3.18	-8.67	-10.6	-5.1	-1.48	-2.26	-1.76	-6.48	-0.45	-8.66	1.73	-3.45	-10.55	-3.14	4.12998e-13	3.45787e-08	0.0443767	4.64007e-06	2.94635e-05	2.77778e-10	4.12213e-07	2.18136e-13	4.22918e-14	2.0874e-11	0.00296844	3.21965e-05	0.00164208	2.33407e-12	1	2.05129e-13	0.000394927	1.65167e-07	5.19298e-14	2.84121e-07
AT1G07615	protein_coding	GTP-binding protein Obg/CgtA		-0.18	-0.51	-0.59	-0.36	0.73	0.02	0.72	1.72	1.23	1.24	1.26	1.48	0.15	0.33	0.04	-0.18	0.97	0.64	1.36	1.78	0.443482	0.0325668	0.0130443	0.12825	0.00254667	0.943006	0.00501179	1.96583e-09	2.25174e-06	2.09953e-06	2.94028e-06	1.67864e-07	0.628841	0.152029	1	0.454608	0.000102725	0.0145213	3.53073e-07	3.41575e-09
AT1G07620	protein_coding	GTP-binding protein Obg/CgtA	ATOBGM	0.86	3.17	4.12	3.59	2.08	1.47	-4.71	-4.11	-0.19	1.39	0.24	-1.21	-1.38	3.12	0.34	2.53	2.41	-2.88	-0.21	-1.3	0.121714	1.21043e-06	1.0526e-08	1.43704e-07	0.00049583	0.0122677	1.83739e-07	3.69787e-07	0.755751	0.014487	0.70032	0.0449889	0.0401475	1.50577e-06	1	3.70693e-05	9.45294e-05	8.59793e-05	0.723541	0.0335278
AT1G07630	protein_coding	pol-like 5	PLL5	2.03	2.72	3.61	3.51	2.55	2.12	-0.86	0.56	1.2	2.29	1.6	0.64	0.3	2.13	0.15	2.3	2.66	-0.58	1.55	0.84	6.50344e-13	1.19856e-16	2.77079e-20	7.72727e-20	1.97248e-15	7.67916e-13	0.000217473	0.00736113	2.89695e-07	3.51326e-14	1.18014e-09	0.00361409	0.228111	1.38214e-13	1	1.75813e-14	6.95288e-16	0.0122576	8.93168e-10	0.000198062
AT1G07640	protein_coding	Dof-type zinc finger DNA-binding family protein	OBP2	0.8	0.28	0.52	1.17	0.97	-0.53	-0.23	0.3	0.4	1.11	1.36	0.2	0.21	-0.26	-0.08	0.35	1.52	-0.15	0.29	0.71	0.000720713	0.213061	0.0214735	2.86623e-06	7.63826e-05	0.0250322	0.37468	0.189338	0.0821522	8.42185e-06	4.06787e-07	0.421266	0.463655	0.249459	1	0.123334	2.65768e-08	0.5924	0.196271	0.0039389
AT1G07645	protein_coding	dessication-induced 1VOC superfamily protein	DSI-1VOC	3.28	3.11	2.85	2.08	1.11	1.19	0.19	3.2	2.93	2.77	0.52	0.69	-0.2	3.81	0.3	3.41	1.06	0.14	3.16	1.17	1.52789e-15	6.181e-15	7.00857e-14	4.32291e-10	0.00012253	6.79517e-05	0.567451	3.45587e-15	4.2611e-14	2.77301e-13	0.0732993	0.0174859	0.584258	1.47674e-17	1	4.24759e-16	0.000248989	0.686421	4.59472e-15	0.000112219
AT1G07650	protein_coding	Leucine-rich repeat transmembrane protein kinase		1.4	0.99	0.54	-0.6	-0.17	-0.18	-0.09	1.83	1.75	2.09	1.54	0.73	0.57	0.96	0.01	1.35	0.13	0.01	1.83	0.57	7.3213e-06	0.000721997	0.0519245	0.0326836	0.559901	0.561671	0.816816	5.96358e-08	1.43369e-07	3.59972e-09	3.22742e-06	0.016536	0.0861875	0.000979505	1	1.27611e-05	0.668491	0.986511	5.85565e-08	0.0620714
AT1G07660	protein_coding	Histone superfamily protein		0.37	0.92	1.27	0.73	0.4	0.23	0.57	0.73	0.41	0.78	0.36	0.13	0.2	1.77	0	0.54	0.03	0.48	0.43	0.35	0.0691074	2.03787e-05	5.15063e-08	0.000500147	0.0487432	0.271647	0.00919862	0.000520891	0.0463687	0.000236698	0.0891981	0.560066	0.436446	1.85924e-11	1	0.00815374	0.897052	0.0336058	0.0360478	0.112355
AT1G07670	protein_coding	endomembrane-type CA-ATPase 4	ECA4	1.58	2.25	2.56	2.55	1.73	0.86	-0.11	0.21	0.87	1.72	1.27	0.61	0.07	1.87	0.23	1.96	1.82	0.07	0.74	0.71	4.89686e-14	8.23115e-19	1.4806e-20	2.04632e-20	7.40574e-15	6.30878e-07	0.511914	0.160011	2.57549e-07	5.92094e-15	9.04324e-11	0.000164315	0.710613	2.53981e-16	1	6.41039e-17	1.83202e-15	0.710004	4.51523e-06	2.08069e-05
AT1G07690	protein_coding	transmembrane protein		3.92	4.94	5.01	2.45	-0.51	-2.15	-2.12	0.04	0.54	-2.15	0.15	-2.14	-2.16	6.65	-2.12	7.43	1.22	-2.17	1.69	-2.17	0.0230003	0.00323968	0.00301964	0.184243	0.840393	0.424066	0.442502	0.997184	0.811158	0.360396	0.957838	0.358368	0.474621	0.000123774	1	3.36413e-05	0.557609	0.444204	0.393845	0.403863
AT1G07700	protein_coding	Thioredoxin superfamily protein		-3.04	-3.15	-2.58	-1.28	-1.12	-0.19	-0.97	-3.67	-4.18	-2.23	-1.28	-1.59	-0.96	-4.06	-0.05	-3.66	-1.24	-0.86	-4.45	-1.68	4.94523e-23	1.68139e-23	6.55559e-21	9.74161e-12	5.69545e-10	0.210095	8.53418e-08	2.06931e-25	1.02914e-26	1.11429e-18	4.36943e-11	1.98081e-13	2.84922e-07	2.0955e-26	1	2.47725e-25	4.37896e-11	1.0712e-06	1.41489e-27	5.55963e-14
AT1G07705	protein_coding	NOT2 / NOT3 / NOT5 family		0.28	0.31	0.24	0.1	0.68	0.25	0.29	-0.27	-0.22	0.08	0.47	0.81	0.28	-0.48	0.18	0.16	0.77	0.39	-0.03	0.64	0.0954306	0.0665044	0.149754	0.562738	0.000149328	0.163933	0.122108	0.120731	0.201971	0.666953	0.00838304	2.43429e-05	0.170124	0.00572274	1	0.351136	2.81736e-05	0.0367686	0.881973	0.000561748
AT1G07710	protein_coding	Ankyrin repeat family protein		-0.5	-1.41	-0.13	0.37	0.72	0.74	0.48	0.03	0.46	2.18	0.5	1.27	1.05	0.69	-0.37	-1.64	0.82	0.23	0.57	1.26	0.296732	0.00536229	0.780851	0.402894	0.105175	0.108174	0.340889	0.969025	0.308768	5.55115e-06	0.283578	0.00602858	0.0393227	0.121728	1	0.0018762	0.0638125	0.67878	0.197889	0.00728621
AT1G07720	protein_coding	3-ketoacyl-CoA synthase 3	KCS3	-3.26	-4.89	-0.82	0.9	2.18	1.08	-1.01	-4.39	-3.99	-0.19	0.6	-0.73	-0.31	-5.25	0.04	-4.55	2.33	-0.87	-4.33	-0.21	9.65967e-11	1.06745e-14	0.0227246	0.0123652	3.19413e-07	0.00441722	0.0110717	1.49673e-13	9.72404e-13	0.615208	0.110976	0.0582632	0.504809	3.17114e-15	1	5.55947e-14	9.48169e-08	0.0304552	1.60245e-13	0.608413
AT1G07725	protein_coding	exocyst subunit exo70 family protein H6	EXO70H6	1.1	0.85	0.9	0.85	0.4	0.35	-0.11	1.52	1.19	1.27	0.7	-0.01	-0.06	1.14	0.02	1.02	0.48	-0.15	1.3	0.14	1.44664e-13	1.67995e-10	3.6812e-11	1.40539e-10	0.000362005	0.00202247	0.343744	4.89097e-18	1.33121e-14	2.44217e-15	5.09408e-08	0.945937	0.682071	3.18051e-14	1	1.10937e-12	3.60675e-05	0.209303	7.03226e-16	0.231325
AT1G07730	protein_coding	Disease resistance-responsive (dirigent-like protein) family protein		-0.56	0.21	1.18	1.59	1.38	1.95	1.33	0.93	1.77	2.88	1.59	1.92	1.4	3.25	-0.1	1.02	1.57	0.49	1.31	2.27	0.32033	0.695925	0.0216908	0.00220188	0.00816138	0.000383928	0.0167235	0.0774869	0.000812253	6.60148e-07	0.00325731	0.000508075	0.0180006	4.90622e-08	1	0.0476188	0.00274305	0.420376	0.0117607	6.57498e-05
AT1G07740	protein_coding	Tetratricopeptide repeat (TPR)-like superfamily protein		-0.82	-0.99	-1.28	-1.27	-0.12	-0.64	-0.05	-0.25	-0.61	-0.1	-0.13	1.39	-0.39	-0.89	-0.2	-0.58	0.3	0.04	0.14	1.48	0.0125477	0.00279177	0.000201495	0.000192077	0.722214	0.0543325	0.901181	0.437385	0.055975	0.765565	0.713479	6.69214e-05	0.316866	0.00666381	1	0.0689005	0.348432	0.928455	0.658143	2.97076e-05
AT1G07745	protein_coding	DNA repair RAD51-like protein	RAD51D	-0.14	-0.18	-0.4	-1.16	-0.63	-0.32	0.39	1.33	0.43	-0.18	0.18	0.15	0.49	0.2	-0.03	-0.11	-0.7	0.31	0.69	0.15	0.438663	0.303251	0.0201609	1.95402e-08	0.000509861	0.0732836	0.0353788	4.87401e-10	0.01271	0.296695	0.330468	0.413254	0.0142102	0.242916	1	0.543134	0.000159066	0.109912	0.000143508	0.451985
AT1G07750	protein_coding	RmlC-like cupins superfamily protein		-0.2	-1.05	-0.66	-0.14	0.27	1.14	-1.33	-2.01	-1.43	-1.11	-0.64	-0.96	-0.55	-2	-0.03	-1.09	0.31	-1.24	-1.64	-0.61	0.493274	0.000386251	0.0181562	0.630543	0.340343	0.000183523	5.37538e-05	1.26028e-08	6.0386e-06	0.000210453	0.0291402	0.00163599	0.0943785	1.14298e-08	1	0.000257885	0.273833	0.000173799	5.48102e-07	0.0427749
AT1G07770	protein_coding	ribosomal protein S15A	RPS15A	-0.61	-1.1	-1.36	-1.8	-0.96	-0.43	1.04	-0.19	-0.32	-0.53	-0.48	-0.06	0.37	-1.24	0.03	-0.97	-0.97	0.98	-0.79	-0.11	0.000505197	2.27728e-08	1.3314e-10	8.09699e-14	6.83288e-07	0.0150971	4.47544e-07	0.279835	0.0558678	0.00214599	0.00766369	0.767358	0.059014	1.59144e-09	1	3.73346e-07	4.98017e-07	2.18571e-06	1.43443e-05	0.586197
AT1G07780	protein_coding	phosphoribosylanthranilate isomerase 1	PAI1	-1.13	-2.66	-3.1	-2.88	-0.18	-0.14	1.89	0.69	0.12	-0.19	0.61	1.67	0.96	-1.68	0.06	-1.73	0.06	1.65	0.15	1.76	4.35787e-05	1.46615e-12	3.89084e-14	1.80543e-13	0.501772	0.600845	9.63932e-09	0.00675977	0.639155	0.461281	0.0215041	6.48462e-08	0.00111762	5.25676e-08	1	2.62869e-08	0.826635	2.38739e-07	0.574479	2.44192e-08
AT1G07790	protein_coding	Histone superfamily protein	HTB1	-1.12	-1.16	-0.97	-0.71	-0.89	-1.18	0.91	-1.13	-1.38	-0.64	-0.86	-0.78	-0.34	-0.89	0.02	-1.52	-0.8	0.8	-1.25	-0.69	2.3324e-07	1.01863e-07	2.59431e-06	0.0002561	1.48961e-05	1.74281e-07	2.79124e-05	2.21311e-07	2.31529e-09	0.00107368	4.10018e-05	0.00016902	0.122882	1.21654e-05	1	2.06115e-10	8.07131e-05	0.000202402	2.45681e-08	0.000757349
AT1G07810	protein_coding	ER-type Ca2+-ATPase 1	ECA1	3.23	3.26	3.07	2.86	2.17	2.2	0.06	2.48	2.92	2.58	1.39	0.72	0.44	3.26	-0.01	2.77	2.03	0.25	2.57	0.67	2.28809e-27	2.1906e-27	1.74365e-26	1.63318e-25	1.74823e-21	2.13927e-21	0.655698	4.70522e-24	4.25061e-26	5.88988e-24	4.89228e-15	1.32931e-07	0.00107046	1.96156e-27	1	1.69195e-25	1.53543e-20	0.0456429	1.54564e-24	5.7487e-07
AT1G07820	protein_coding	Histone superfamily protein		0.09	-0.33	-0.31	-0.26	-0.47	-0.41	1.23	1.5	0.55	0.6	-0.48	-0.35	-0.47	-0.3	0.01	-0.37	-0.64	1.15	0.73	-0.2	0.657152	0.0864179	0.103032	0.167919	0.0167011	0.0428128	2.33055e-07	4.50307e-10	0.00534295	0.00238111	0.0177762	0.0871344	0.0373716	0.114424	1	0.0529377	0.00160445	1.34564e-06	0.000314889	0.349159
AT1G07830	protein_coding	ribosomal protein L29 family protein		-0.56	-1.22	-1.87	-2.05	0.38	-0.18	0.99	1.94	1.08	0.59	0.89	1.23	0.32	-0.45	0.05	-0.67	0.36	0.84	1.06	1.3	0.0194257	3.54427e-06	7.26906e-10	7.33905e-11	0.104159	0.462863	0.000169041	9.58812e-11	1.74004e-05	0.0127139	0.000443019	4.8798e-06	0.253708	0.0529063	1	0.00503318	0.132896	0.00146399	2.34276e-05	1.93357e-06
AT1G07840	protein_coding	Sas10/Utp3/C1D family		-1.05	-1.55	-1.71	-1.44	-0.02	-0.75	0.17	-0.15	-0.85	-0.63	-0.08	-0.01	0.07	-1.92	-0.06	-1.27	0.13	0.09	-0.61	0.16	8.11152e-07	1.06808e-10	8.44e-12	6.73345e-10	0.925015	0.000220293	0.436731	0.432797	2.96492e-05	0.00121163	0.714253	0.959527	0.773913	4.31568e-13	1	1.27054e-08	0.496162	0.705859	0.00155372	0.447646
AT1G07850	protein_coding	transferring glycosyl group transferase (DUF604)		2.15	2.93	5.52	7.45	7.27	7.41	4.87	-0.04	4.06	4.1	4.54	3.96	2.63	3.84	4.18	3.3	8.29	2.72	-0.04	2.5	0.422158	0.25918	0.0139719	0.000469076	0.000834433	0.000816156	0.053225	1	0.103746	0.0950238	0.0646475	0.120378	0.415409	0.137074	1	0.193464	0.000124167	0.360812	1	0.378885
AT1G07860	protein_coding	Serine/Threonine-kinase RLCKVII protein		-2.09	0.8	3.6	5.55	5.56	5.84	-2.08	-2.1	-2.1	3.07	3.12	2.14	1.61	1.79	-2.11	-2.12	5.93	-2.1	-0.06	0.92	0.303919	0.634816	0.00859491	6.35135e-05	7.85972e-05	5.61217e-05	0.315806	0.31433	0.281084	0.0279108	0.0295346	0.158282	0.391808	0.242295	1	0.301567	3.31955e-05	0.321229	0.980098	0.618018
AT1G07870	protein_coding	Protein kinase superfamily protein		-0.32	-0.43	2.14	2.65	2.03	1.83	-0.37	-0.89	-0.22	1.36	0.9	-0.52	-0.27	-0.41	0.01	-0.63	2.04	-0.42	-0.57	-0.45	0.130041	0.0391085	1.7924e-13	4.51698e-16	1.68736e-12	6.10255e-11	0.106359	0.000105435	0.304898	3.16691e-08	8.34571e-05	0.018659	0.294411	0.048388	1	0.00332087	1.7891e-12	0.0705448	0.00782986	0.0438606
AT1G07880	protein_coding	Protein kinase superfamily protein	ATMPK13	-2.18	-0.97	-1.34	1.15	0.45	1.42	1.38	-1.32	-1.14	-1.05	0.47	0.22	0.28	-0.61	-0.2	-1.67	0.34	1.13	-1.75	0.24	1.66785e-05	0.0231231	0.00271815	0.0045721	0.276871	0.000993879	0.00192119	0.00368641	0.00920052	0.0141898	0.272272	0.623712	0.590201	0.151592	1	0.000388365	0.422527	0.0117062	0.000225867	0.601392
AT1G07890	protein_coding	ascorbate peroxidase 1	APX1	-0.78	1.06	2.21	3.41	2.72	1.14	-0.37	-1.83	-0.64	1.51	2.14	0.8	0.08	1.15	-0.15	0.53	2.34	-0.4	-0.67	0.75	0.00318731	9.78619e-05	5.57725e-11	6.09236e-16	5.5164e-13	6.96258e-05	0.188875	7.43312e-09	0.0140533	4.2354e-07	5.36422e-10	0.00401437	0.821525	3.16585e-05	1	0.0367039	2.95336e-11	0.172068	0.0103208	0.00700892
AT1G07900	protein_coding	LOB domain-containing protein 1	LBD1	-4.39	-4.1	0.63	2.45	4.58	4.07	-4.21	-6.39	-5.67	-0.15	1.65	-0.82	0.3	-4.65	-0.59	-4.3	4.43	-3.7	-4.5	-0.15	2.01332e-06	3.35276e-06	0.249142	2.80254e-05	4.83723e-10	1.03424e-08	5.00102e-06	1.75569e-07	1.63926e-07	0.804836	0.00438065	0.170512	0.68203	1.65976e-06	1	2.73995e-06	1.08859e-09	1.76048e-05	1.1949e-06	0.82007
AT1G07901	protein_coding	hypothetical protein		1.16	0.8	0.87	-0.18	0.62	0.6	-0.04	1.96	1.5	1.41	1	0.26	0.31	0.84	-1.35	0.48	0.47	-0.3	1.6	0.68	0.0375008	0.150823	0.112775	0.763134	0.272244	0.311379	0.966673	0.000595251	0.00733174	0.010904	0.0809883	0.681943	0.680999	0.130623	1	0.396753	0.412412	0.682713	0.00409965	0.262217
AT1G07902	protein_coding	hypothetical protein		1.69	0.76	1.07	0.66	0.64	1.6	0.07	2.44	1.89	1.8	0.37	0.18	0.29	0.83	-0.11	0.97	0.43	0.06	1.97	0.29	2.63063e-07	0.00966882	0.000348859	0.0220772	0.0299181	1.48812e-06	0.853601	4.91128e-11	2.3319e-08	7.31766e-08	0.235021	0.593083	0.436209	0.00511204	1	0.00119966	0.14947	0.896356	9.38144e-09	0.371405
AT1G07910	protein_coding	RNAligase	RNL	-0.29	-0.9	-0.44	-1.26	0.04	0.24	-0.05	-0.21	-0.19	0.28	-0.03	0.06	-0.12	-1.32	-0.03	-0.78	0.09	-0.04	-0.24	0.21	0.0979196	3.04824e-06	0.0113393	3.0178e-09	0.81812	0.184364	0.82605	0.241886	0.292802	0.109769	0.883085	0.783082	0.598841	1.09087e-09	1	3.05817e-05	0.609554	0.867551	0.17004	0.263695
AT1G07920	protein_coding	GTP binding Elongation factor Tu family protein		0.6	0.02	-0.13	-0.13	0.4	0.57	0.39	0.66	0.58	0.29	0.04	0.25	0.18	-0.04	0.05	0.34	0.34	0.37	0.54	0.35	5.20208e-05	0.864109	0.347222	0.345209	0.0057034	0.000185858	0.0112654	1.52835e-05	0.000101812	0.0385048	0.81555	0.100346	0.289052	0.801798	1	0.0162792	0.0182482	0.0165502	0.000242578	0.0211394
AT1G07930	protein_coding	GTP binding Elongation factor Tu family protein		-0.76	-0.92	-0.93	-0.71	0.35	0.44	0.19	-0.49	-0.67	-0.83	-0.1	0.3	0.2	-1.38	0.05	-0.74	0.32	0.23	-0.71	0.36	8.7631e-08	7.89463e-10	5.94373e-10	2.66248e-07	0.00504635	0.0007533	0.149377	0.00015712	1.08626e-06	1.33185e-08	0.47068	0.0235339	0.182027	8.84612e-15	1	1.34408e-07	0.0116168	0.0896999	3.06638e-07	0.0057794
AT1G07940	protein_coding	GTP binding Elongation factor Tu family protein		0.3	-0.08	-0.27	-0.17	0.56	0.44	0.21	-0.08	-0.03	-0.34	-0.05	0.37	0.01	-0.74	0.03	0.18	0.53	0.2	0.2	0.45	0.0391736	0.560585	0.0629423	0.245236	0.000295008	0.0037832	0.196446	0.59538	0.827816	0.0228272	0.785051	0.0174339	0.975269	3.03197e-06	1	0.201755	0.000532171	0.237629	0.16716	0.00413507
AT1G07950	protein_coding	Surfeit locus protein 5 subunit 22 of Mediator complex	MED22B	1.11	0.88	0.66	0.91	0.47	-0.04	0.39	0.72	1.06	1	0.96	0.53	0.21	0.9	0.07	0.89	0.56	0.18	0.78	0.4	1.51777e-13	9.53314e-11	7.72332e-08	3.52028e-11	4.7395e-05	0.750278	0.00126244	1.783e-08	5.69793e-13	3.63009e-12	3.31576e-11	1.46463e-05	0.103939	4.13636e-11	1	7.32546e-11	3.18388e-06	0.144608	2.60489e-09	0.000672968
AT1G07960	protein_coding	PDI-like 5-1	PDIL5-1	0.72	1.17	1.33	1.55	1.37	0.75	0.45	0.77	0.71	0.79	1	0.73	0.5	1.01	0.08	0.71	1.22	0.25	0.37	0.32	2.33844e-06	2.73989e-11	7.23107e-13	9.36019e-15	6.89079e-13	2.09534e-06	0.0031679	6.057e-07	2.84444e-06	4.23367e-07	4.87117e-09	4.04206e-06	0.00209376	1.35899e-09	1	2.2698e-06	1.71485e-11	0.0994976	0.00871501	0.0289675
AT1G07970	protein_coding	cytochrome B561%2C amino-terminal protein		-0.66	-1.52	-1.77	-2.23	-0.12	-0.42	0.43	0.29	-0.21	-0.57	-0.05	0.56	-0.05	-1.81	0.07	-0.96	-0.28	0.36	-0.09	0.66	0.0153304	8.20603e-07	4.68391e-08	2.82535e-10	0.666018	0.138022	0.141291	0.281815	0.445492	0.0343504	0.877851	0.046186	0.896537	3.2424e-08	1	0.000662661	0.305751	0.243241	0.763664	0.0213282
AT1G07980	protein_coding	nuclear factor Y%2C subunit C10	NF-YC10	-0.59	-0.81	-0.48	-0.08	0.26	-0.03	0.22	-0.19	-0.47	-0.26	-0.07	-0.03	-0.12	-0.84	0.1	-0.82	0.25	0.12	-0.31	0.18	0.000412426	4.67097e-06	0.00293846	0.605388	0.104808	0.891398	0.207497	0.244658	0.00448234	0.10351	0.706397	0.880066	0.571555	2.56336e-06	1	3.89339e-06	0.12658	0.522262	0.0518125	0.314989
AT1G07985	protein_coding	Expressed protein		0.03	0.54	-2.9	-2.91	-0.47	6.54	3.03	7.62	6.97	4.7	4.42	2.85	3.04	5.78	0.42	3.13	2.48	3.03	6.78	1.34	0.994932	0.765563	0.257352	0.229139	0.815761	7.94029e-07	0.034181	1.46526e-08	1.01138e-07	0.00018578	0.000643968	0.0403573	0.0475281	4.41542e-06	1	0.0195321	0.0761563	0.0389402	1.83455e-07	0.433977
AT1G07990	protein_coding	SIT4 phosphatase-associated family protein		0.87	1.38	1.54	1.58	0.97	0.97	-0.44	0.69	0.85	0.76	0.39	-0.01	-0.16	1.43	0	1.41	0.93	-0.3	1.02	0.16	1.3107e-08	5.43519e-14	2.03033e-15	1.01403e-15	1.69867e-09	3.10839e-09	0.00221693	1.73355e-06	2.61804e-08	3.44302e-07	0.00452461	0.94846	0.307248	2.01986e-14	1	3.06391e-14	4.90167e-09	0.0390798	3.06442e-10	0.253289
AT1G08000	protein_coding	GATA transcription factor 10	GATA10	-1.95	-2.1	-1.98	-1.78	-1.3	-1.16	0.47	-0.93	-1.22	-0.66	-0.01	0.18	0.26	-1.59	-0.28	-2.1	-1.19	0.31	-1.43	0.32	5.6569e-14	5.57292e-15	2.57061e-14	5.16915e-13	2.49715e-09	6.34212e-08	0.0129853	2.26483e-06	9.30417e-09	0.000341765	0.95517	0.356215	0.219684	1.22432e-11	1	6.09282e-15	2.03836e-08	0.11299	2.12422e-10	0.0867483
AT1G08010	protein_coding	GATA transcription factor 11	GATA11	-0.43	-0.48	-0.22	-0.33	-0.42	-0.34	0.44	0.1	-0.31	0.11	0.29	0.04	0.5	-0.46	0	-0.49	-0.63	0.36	-0.36	0.26	0.000539782	0.000134518	0.0609761	0.00625729	0.000809641	0.00665432	0.000883819	0.435203	0.00936805	0.372734	0.021552	0.756721	0.000387636	0.000191334	1	0.000102818	2.59268e-06	0.00623814	0.00338289	0.0384412
AT1G08030	protein_coding	tyrosylprotein sulfotransferase	TPST	0.34	-0.06	0.07	0.55	0.61	0	0.24	0.32	0.33	0.3	0.81	0.35	0.09	-0.15	0.01	-0.03	0.5	0.16	0.33	0.29	0.0057781	0.649549	0.597052	2.79599e-05	6.78416e-06	0.978176	0.0742125	0.0111345	0.0079672	0.0154594	4.91876e-08	0.00693215	0.569532	0.228389	1	0.819345	0.000149178	0.266046	0.00862384	0.027375
AT1G08035	protein_coding	hypothetical protein		1.14	-1.14	-2.06	0.76	-2.42	2.28	3.09	1.1	-0.89	0.15	1.37	2.3	2.76	-4.13	-0.72	-0.25	-1.57	2.69	1.42	1.77	0.318079	0.412987	0.173957	0.505966	0.102876	0.0421163	0.0079865	0.353903	0.506601	0.906896	0.238488	0.0418261	0.0259941	0.0373568	1	0.854576	0.25992	0.0241771	0.202994	0.128903
AT1G08040	protein_coding	trimethylguanosine synthase (DUF707)		0.14	0.09	-0.14	0.42	0.45	0.94	0.29	-0.41	-0.05	-0.23	0.15	0.14	0.04	0.35	0.02	0.02	0.32	0.26	-0.1	0.29	0.315698	0.507261	0.308863	0.00314914	0.00236258	4.26976e-08	0.0564503	0.00492411	0.739576	0.114794	0.32325	0.348484	0.865165	0.0147366	1	0.895971	0.0287951	0.096998	0.477979	0.0531238
AT1G08050	protein_coding	Zinc finger (C3HC4-type RING finger) family protein		1.81	2.85	3.68	3.46	2.11	1.07	-1.8	-0.83	0.75	1.82	1	0.5	-0.75	2.79	0.08	3.32	2.77	-1.14	0.66	0.57	0.000395814	4.1771e-07	2.94334e-09	1.08984e-08	7.32496e-05	0.0352445	0.00217264	0.106793	0.125589	0.000401445	0.050962	0.339973	0.214503	6.17532e-07	1	2.66575e-08	1.12804e-06	0.0450213	0.181262	0.282171
AT1G08060	protein_coding	ATP-dependent helicase family protein	MOM	0.14	0.33	0.46	0.37	0.15	-0.34	-0.06	-0.3	-0.01	-0.06	0.12	0.03	-0.1	0.3	0.07	0.31	0.34	-0.01	0.15	0.16	0.279606	0.010488	0.000597209	0.00443563	0.247149	0.012245	0.703833	0.0231537	0.971587	0.652006	0.374559	0.858494	0.572691	0.0197936	1	0.0181717	0.0106142	0.975914	0.260786	0.264183
AT1G08070	protein_coding	Tetratricopeptide repeat (TPR)-like superfamily protein	OTP82	0.4	0.04	-1.91	-0.98	0.64	0.31	1.17	2.91	1.68	0.63	-0.05	2.67	0.47	-0.07	-0.09	1.04	0.77	0.78	2.04	2.67	0.466344	0.943707	0.00336487	0.0852056	0.226211	0.597257	0.0366858	5.675e-07	0.00146224	0.234331	0.947604	5.6367e-06	0.474621	0.904081	1	0.0456339	0.143823	0.184114	0.000158053	6.05142e-06
AT1G08090	protein_coding	nitrate transporter 2:1	NRT2:1	5.79	3.82	3.08	5.16	6.7	-0.76	0.13	2.82	1.97	2.25	1.28	2.75	1.78	3.51	-0.33	3.33	7.26	0.02	2.42	3.28	5.26425e-11	1.29044e-06	7.34416e-05	9.48902e-10	1.67891e-12	0.509023	0.925241	0.000356436	0.0141611	0.00400061	0.137737	0.000568487	0.0540737	7.85376e-06	1	2.07173e-05	2.21285e-13	1	0.00212165	5.32266e-05
AT1G08110	protein_coding	lactoylglutathione lyase family protein / glyoxalase I family protein		0.35	-0.64	-1.25	-1.49	-0.86	-0.79	-0.5	1.34	0.86	0.39	-0.33	-0.35	-0.31	-0.28	-0.03	0.09	-0.74	-0.46	1.09	-0.17	0.13816	0.00671108	1.80623e-06	6.1471e-08	0.000506803	0.00159301	0.0499773	5.52593e-07	0.000463387	0.0979461	0.1924	0.162194	0.275051	0.229417	1	0.691035	0.0024569	0.0793358	1.99248e-05	0.523894
AT1G08125	protein_coding	S-adenosyl-L-methionine-dependent methyltransferases superfamily protein		0.7	-0.15	-0.13	-0.28	0.39	-0.4	0.41	1.41	0.89	0.71	0.6	0.67	0.18	-0.17	-0.02	0.1	0.39	0.24	1.08	0.99	0.000101097	0.393325	0.442525	0.094732	0.0232433	0.025479	0.0269939	9.0448e-11	2.66606e-06	0.000103142	0.000971104	0.000369692	0.38895	0.322226	1	0.570077	0.0239625	0.209524	5.42424e-08	1.00572e-06
AT1G08130	protein_coding	DNA ligase 1	LIG1	-1.99	-0.86	-0.73	-1.33	-0.52	-0.73	0.84	-2.77	-1.5	-1.45	0.03	0.62	0.19	-1.3	-0.05	-1.31	-0.47	0.66	-1.81	0.51	2.91538e-15	2.17164e-06	3.09156e-05	1.47006e-10	0.00206771	5.82394e-05	1.17273e-05	1.91065e-19	8.48921e-12	2.53337e-11	0.88212	0.000532053	0.358964	3.13561e-10	1	2.38851e-10	0.00553866	0.000374837	4.26792e-14	0.00400142
AT1G08160	protein_coding	Late embryogenesis abundant (LEA) hydroxyproline-rich glycoprotein family		-3.17	-4.31	-3.73	-2.93	-1.81	-0.61	0.45	-2.32	-1.97	-1.17	-0.41	0.56	1.28	-3.14	-0.24	-4.94	-1.69	0.79	-2.99	0.58	1.60327e-06	1.72062e-08	1.21134e-07	2.68519e-06	0.00099764	0.251516	0.428312	9.24811e-05	0.000451867	0.0235135	0.449103	0.29806	0.0261643	2.03419e-06	1	4.19732e-09	0.00186647	0.159885	2.78428e-06	0.285667
AT1G08165	protein_coding	hypothetical protein		-2.45	-3.77	-2.43	-2.92	-2.48	-0.81	0.66	-0.17	-0.76	-0.12	-0.89	-0.96	0.04	-2.2	-0.13	-3.54	-3.18	0.35	-1.56	-1.3	7.67633e-05	3.35103e-07	7.17592e-05	6.10815e-06	4.8501e-05	0.13873	0.238257	0.765345	0.14917	0.82655	0.101596	0.081449	0.963338	0.000251823	1	8.91892e-07	2.25604e-06	0.56497	0.00490973	0.0216044
AT1G08180	protein_coding	cyclin-dependent kinase inhibitor		1.67	0.93	0.61	0.11	0.03	0.88	1.02	2.35	2.13	2.3	1.36	0.6	1.07	1.28	0.22	1.47	0.2	0.93	2.27	0.6	2.29082e-08	0.000399581	0.0162248	0.679739	0.925134	0.0012094	0.00032706	4.33765e-12	6.04193e-11	9.70125e-12	2.6005e-06	0.0244795	0.000365249	4.08121e-06	1	3.03452e-07	0.449105	0.00114675	1.01527e-11	0.0256613
AT1G08190	protein_coding	vacuolar protein sorting 41	VPS41	-0.81	-0.62	-0.45	-0.01	0.03	-0.07	-0.72	-0.91	-0.98	-0.52	-0.26	-1.01	-0.55	-0.72	-0.06	-0.7	0.07	-0.64	-0.97	-0.87	1.60743e-10	8.93007e-08	3.07495e-05	0.899174	0.764505	0.514052	2.36171e-08	9.09721e-12	1.10205e-12	4.03228e-06	0.0140467	2.60689e-12	9.81084e-06	2.64988e-09	1	6.45998e-09	0.52507	4.57979e-07	1.36136e-12	1.68645e-10
AT1G08200	protein_coding	UDP-D-apiose/UDP-D-xylose synthase 2	AXS2	-1.74	-2.17	-1.94	-0.26	-0.2	-0.77	-0.42	-2.07	-1.91	-1.92	-0.89	-1.18	-0.51	-2.03	-0.09	-2.39	-0.36	-0.31	-2.6	-1.05	3.31878e-15	2.89741e-18	8.52937e-17	0.0760762	0.187225	4.20804e-06	0.00835058	1.58985e-17	2.0832e-16	2.43401e-16	3.37281e-07	7.93388e-10	0.00275546	2.28109e-17	1	1.51797e-19	0.0166309	0.0607436	1.17326e-20	1.27191e-08
AT1G08210	protein_coding	Eukaryotic aspartyl protease family protein		2.08	1.72	1.02	0.14	-0.32	-0.38	0.69	2.69	3.15	2.17	0.75	0.48	0.44	2.7	-0.05	2.14	0.04	0.51	3.03	0.41	1.19323e-16	3.42001e-14	3.62746e-08	0.390345	0.0497388	0.0251711	0.000123192	3.23295e-20	2.54525e-22	4.75782e-17	2.28105e-05	0.00484788	0.017206	2.37074e-20	1	4.32932e-17	0.798464	0.00452923	7.3525e-22	0.0164807
AT1G08220	protein_coding	ATPase complex subunit		-2.2	-2.14	-1.75	-1.23	0.8	-0.04	0.77	-0.83	-1.06	-0.35	0.91	1.32	0.25	-1.8	0.16	-1.83	0.92	0.61	-0.72	1.21	5.83344e-11	8.74248e-11	7.05543e-09	4.86349e-06	0.00123314	0.900312	0.00331797	0.00120468	5.38439e-05	0.155101	0.000400981	2.03741e-06	0.407548	5.27892e-09	1	3.38881e-09	0.000252517	0.0223505	0.00400718	9.92851e-06
AT1G08230	protein_coding	Transmembrane amino acid transporter family protein		3.22	2.97	3.15	3.76	3.26	3.36	0.13	2.78	3.33	3.56	3.14	1.36	1.28	2.9	-0.21	2.83	2.73	-0.06	3.23	0.68	5.93273e-17	4.98657e-16	9.19976e-17	6.59781e-19	1.07241e-16	9.13999e-17	0.645109	4.64073e-15	2.51908e-17	5.71925e-18	1.15287e-15	8.12685e-07	1.02588e-05	9.74361e-16	1	2.2547e-15	1.57957e-14	0.846867	5.65535e-17	0.007064
AT1G08250	protein_coding	arogenate dehydratase 6	ADT6	-2.95	-1.87	-0.7	0.46	-0.24	0.22	-2.79	-4.69	-3.11	-0.88	-1.07	-2.46	-0.97	-2.16	-0.1	-1.55	-0.13	-2.05	-2.62	-1.87	8.12519e-07	0.000363684	0.144478	0.342239	0.643877	0.677279	6.75551e-06	3.05003e-10	3.34249e-07	0.076102	0.0387867	2.425e-05	0.0941283	6.9402e-05	1	0.00242232	0.812138	0.000457214	5.13808e-06	0.000720761
AT1G08260	protein_coding	DNA polymerase epsilon catalytic subunit	TIL1	-2.29	-3.06	-3.05	-3.36	-3.21	-2.03	1.95	-0.01	-0.45	-0.95	-0.85	0.03	-0.31	-1.67	-0.12	-2.7	-3.12	1.73	-0.61	-0.45	1.82978e-10	1.63385e-13	1.67241e-13	1.31925e-14	5.98248e-14	6.5245e-09	1.8818e-08	0.983273	0.0937685	0.000750652	0.00291173	0.934978	0.337614	1.41154e-07	1	3.49182e-12	1.47928e-13	2.93602e-07	0.0239602	0.118062
AT1G08270	protein_coding	vacuolar protein sorting-associated protein		0.33	-0.5	-0.64	0.34	-0.51	-0.05	0.57	0.32	0.69	1.19	0.66	0.4	0.37	0.2	0.29	-0.12	-0.35	0.19	1.08	0.35	0.334997	0.1486	0.0642965	0.305525	0.140364	0.893689	0.114838	0.357241	0.041317	0.000559581	0.0589303	0.262127	0.367648	0.549395	1	0.726261	0.316449	0.649349	0.00166602	0.345112
AT1G08280	protein_coding	Glycosyltransferase family 29 (sialyltransferase) family protein		-2.44	-3.06	-3.07	-3.01	-1.47	-1.43	0.64	-2.28	-2.32	-0.7	-0.63	0.16	0.19	-3.16	0.07	-3.74	-1.44	0.54	-2.73	-0.11	3.30243e-11	1.16403e-13	1.08072e-13	1.33287e-13	1.21921e-06	3.54144e-06	0.0235357	1.7877e-10	8.96597e-11	0.00858005	0.0227236	0.591028	0.56867	7.73658e-14	1	1.58915e-15	1.91758e-06	0.0607851	1.89495e-12	0.72332
AT1G08290	protein_coding	WIP domain protein 3	WIP3	2.6	2.07	3.9	4.79	4.27	4.51	0.2	-0.72	1.34	2.67	1.62	0.17	0.31	2.46	-0.65	1.49	3.65	0.45	0.77	0.08	7.32124e-05	0.0011435	2.56073e-08	2.34155e-10	5.69548e-09	3.0264e-09	0.822953	0.37658	0.0374585	4.07623e-05	0.0134393	0.827904	0.738498	0.000151526	1	0.0198778	1.75528e-07	0.585018	0.252439	0.92742
AT1G08300	protein_coding	no vein-like protein	NVL	-2.56	-3.58	-4.6	-3.28	-1.5	-1.88	0.48	0.72	-0.64	-0.73	0.01	-0.03	0.25	-1.99	0.07	-2.98	-1.23	0.47	-0.31	0	7.44793e-13	1.60216e-16	5.84201e-19	1.00665e-15	1.63032e-07	3.05097e-09	0.0651519	0.00345619	0.00921014	0.0035472	0.99202	0.933684	0.400441	3.07654e-10	1	1.62349e-14	5.77183e-06	0.0768378	0.197458	0.99589
AT1G08310	protein_coding	alpha/beta-Hydrolases superfamily protein		5.42	5.79	5.25	4.15	2.35	2.35	0.79	2.94	3.67	3.35	1.24	1.6	1.44	4.53	0.11	5.12	1.84	0.2	3.72	1.67	1.59115e-22	2.20734e-23	4.46011e-22	7.10461e-19	5.46891e-11	1.3245e-10	0.013912	6.03315e-14	4.07208e-17	1.09145e-15	8.22901e-05	1.05557e-06	3.47241e-05	4.01134e-20	1	8.99731e-22	3.28422e-08	0.599251	2.43314e-17	5.8298e-07
AT1G08315	protein_coding	ARM repeat superfamily protein		3.73	4.59	4.01	3.07	1.97	2.55	-0.85	1.35	2.45	1.81	0.19	-0.38	-0.26	4.63	0.12	4.27	1.79	-0.69	2.62	-0.08	1.72248e-18	3.4623e-21	1.74317e-19	5.02879e-16	2.06329e-10	4.47426e-13	0.0023127	7.8083e-07	3.83185e-13	1.4545e-09	0.470629	0.151645	0.400043	2.79895e-21	1	3.01159e-20	2.11195e-09	0.0146269	5.71951e-14	0.788146
AT1G08320	protein_coding	bZIP transcription factor family protein	TGA9	11.81	14.81	14.86	13.47	10.88	11.31	1.83	6.64	10.25	9.36	8.44	6.05	5.18	15.12	0	14.09	10.69	3.03	10.78	7.99	6.78388e-10	9.97981e-14	8.48308e-14	3.36778e-12	2.27078e-08	9.32748e-09	0.737723	0.0200354	1.98231e-07	5.39274e-06	0.000199577	0.0507655	0.205125	4.75641e-14	1	6.58483e-13	4.79023e-08	0.56415	2.78656e-08	0.00102156
AT1G08340	protein_coding	Rho GTPase activating protein with PAK-box/P21-Rho-binding domain-containing protein		-2.6	-7.36	-2.46	-2.48	-4.96	-0.85	1.3	-0.69	-3.46	-3.24	-2.13	-0.08	1.19	-3.17	0.13	-4.36	-2.52	1.26	-2.44	-0.39	0.00323538	3.92026e-06	0.00423185	0.00330217	1.2933e-05	0.281271	0.0938986	0.369145	0.000352422	0.000383914	0.0107365	0.935745	0.160737	0.000893504	1	9.63818e-05	0.00343485	0.114314	0.00452625	0.642122
AT1G08350	protein_coding	Endomembrane protein 70 protein family		0.42	0.2	-0.21	-0.39	-0.23	-0.15	0.67	0.28	0.65	0.97	0.11	1.03	0.26	0.4	0.25	0.35	-0.29	0.56	0.47	0.89	0.0496711	0.334586	0.310148	0.062969	0.292633	0.526294	0.00367058	0.192931	0.00265628	1.96485e-05	0.643904	1.54159e-05	0.319898	0.0579727	1	0.0988706	0.179331	0.0163122	0.0284997	0.000136815
AT1G08360	protein_coding	Ribosomal protein L1p/L10e family		-1.1	-1.81	-2.16	-1.82	-0.41	-0.16	0.9	-0.13	-0.39	-0.95	-0.23	0.27	0.26	-1.73	-0.03	-1.45	-0.57	0.81	-0.68	0.12	2.53051e-06	3.18678e-11	2.78813e-13	3.22162e-11	0.0546414	0.482051	0.000164151	0.561129	0.0608852	3.12881e-05	0.297833	0.232217	0.309889	1.11763e-10	1	8.69118e-09	0.00802222	0.000708017	0.00166647	0.60671
AT1G08370	protein_coding	decapping 1	DCP1	0.79	1.21	1.46	1.57	1.14	0.82	0.03	0.57	0.56	0.37	0.58	0.15	0.36	1.14	0.04	1.16	1.01	0.04	0.74	0.2	3.63421e-08	4.72911e-13	1.67471e-15	2.20447e-16	5.88593e-12	4.16841e-08	0.881247	2.32585e-05	2.88904e-05	0.00366427	2.42018e-05	0.266873	0.0117192	2.58211e-12	1	1.78212e-12	1.8104e-10	0.816109	1.54884e-07	0.131769
AT1G08380	protein_coding	photosystem I subunit O	PSAO	-5.5	-8.05	-8.31	-8.66	-6.38	-2.21	-0.77	-4.63	-6.42	-6.44	-3.67	-3.43	-0.89	-7.88	-0.01	-7.8	-6.55	-0.6	-6.38	-3.18	1.79258e-19	1.67786e-23	1.12721e-23	6.49021e-24	1.77686e-20	5.97763e-09	0.0159029	1.58044e-17	3.91724e-21	7.71102e-21	4.49844e-14	3.54062e-13	0.00945569	2.56132e-23	1	3.40248e-23	1.19932e-20	0.0699159	3.97994e-21	2.5154e-12
AT1G08390	protein_coding	recQ-mediated instability-like protein		-2.88	-4.13	-4.64	-5.72	-4.39	-2.09	-0.56	-2.83	-2.76	-3.42	-2.66	-2.02	-1.18	-3.88	0.12	-3.82	-5.01	-0.44	-3.11	-1.87	5.88814e-12	9.90002e-16	7.62792e-17	9.30549e-19	3.39017e-16	1.88326e-08	0.0760241	9.7699e-12	1.55488e-11	9.24084e-14	9.67262e-11	4.41687e-08	0.000694761	5.34619e-15	1	6.86749e-15	2.82951e-17	0.17786	8.87357e-13	2.29768e-07
AT1G08400	protein_coding	RINT-1 / TIP-1 family		-0.53	-0.68	-0.83	-0.13	0.06	-0.29	0.15	-1.1	-0.54	-0.32	0.16	-0.12	0.05	-0.92	0.13	-1.18	0.21	0.02	-1.01	-0.32	0.00178156	8.43535e-05	3.7646e-06	0.420876	0.709873	0.0834472	0.422307	2.34252e-08	0.00132657	0.0482555	0.367603	0.499134	0.838004	7.6923e-07	1	4.05559e-09	0.204689	0.922713	1.13609e-07	0.0641786
AT1G08410	protein_coding	P-loop containing nucleoside triphosphate hydrolases superfamily protein		-1.53	-1.83	-2.09	-1.86	0	-0.77	0.55	-0.93	-1.05	-0.85	0.5	0.61	0.2	-2.55	0.04	-1.43	0.19	0.46	-0.88	0.63	2.09946e-08	2.74202e-10	1.02284e-11	1.88955e-10	0.995967	0.00151281	0.024174	0.00012871	2.06288e-05	0.00036746	0.0338019	0.0116113	0.48451	6.47474e-14	1	7.56495e-08	0.425882	0.0693059	0.000251323	0.00936899
AT1G08420	protein_coding	BRI1 suppressor 1 (BSU1)-like 2	BSL2	0.5	0.87	0.89	0.97	0.51	0.12	-0.55	0.3	0.32	0.21	-0.11	-0.45	-0.22	0.95	-0.09	0.88	0.65	-0.39	0.52	-0.35	0.000413394	3.3278e-08	2.28714e-08	3.02337e-09	0.00038304	0.419225	0.000356834	0.0301211	0.0183971	0.132316	0.470737	0.0023389	0.174359	4.51925e-09	1	2.70847e-08	1.55331e-05	0.0106659	0.000294126	0.0159439
AT1G08450	protein_coding	calreticulin 3	CRT3	-0.02	-0.62	-0.42	0.14	0.01	-0.6	-1.86	-1.29	-0.45	-0.56	-0.39	-0.47	-1.35	-1.35	0.28	-0.67	-0.09	-0.97	-0.51	-0.35	0.952984	0.0617078	0.20064	0.684465	0.977384	0.0850074	4.50278e-06	0.000301118	0.177229	0.0992423	0.276614	0.188396	0.00076969	0.000139918	1	0.0442067	0.812935	0.00982723	0.130659	0.343735
AT1G08460	protein_coding	histone deacetylase 8	HDA08	2.22	1.65	1.15	0.72	0.2	0.84	-0.99	1.62	1.51	0.67	-0.5	-0.53	-0.37	0.97	0.01	1.66	-0.12	-0.9	1.55	-0.47	1.7171e-19	1.6803e-15	6.08241e-11	2.51089e-06	0.161317	2.79036e-07	3.3821e-08	4.29461e-15	3.71985e-14	1.0033e-05	0.000936148	0.000499906	0.0210901	4.69666e-09	1	1.59144e-15	0.414631	3.36002e-07	1.53461e-14	0.00179039
AT1G08465	protein_coding	Plant-specific transcription factor YABBY family protein	YAB2	-0.3	-0.38	-0.4	-0.04	-0.09	0.46	0.06	-0.23	-0.58	-0.61	-0.58	-0.76	-0.19	-0.86	-0.08	-0.7	-0.28	0.31	-0.38	-0.68	0.170059	0.0704643	0.0599586	0.846735	0.679857	0.0387813	0.843703	0.298801	0.00842619	0.00540437	0.0103153	0.00107268	0.482854	0.000153553	1	0.00158954	0.206018	0.191625	0.0754839	0.00329711
AT1G08470	protein_coding	strictosidine synthase-like 3	SSL3	-1.92	-3.53	-3.77	-3.52	-1.19	-1.1	0.12	-0.96	-1.82	-1.73	-0.82	-0.36	-0.45	-3.37	0.06	-3.1	-0.78	0.13	-1.89	-0.26	3.0566e-08	2.1499e-14	4.22995e-15	1.90072e-14	0.000100427	0.000360265	0.722924	0.00127375	8.78708e-08	2.28265e-07	0.00631632	0.236487	0.179808	8.82427e-14	1	5.35322e-13	0.00764182	0.719077	3.8356e-08	0.405067
AT1G08480	protein_coding	succinate dehydrogenase subunit	SDH6	0.54	0.36	0.44	0.64	0.93	1.39	-0.06	0.08	0.05	0	0.18	0.07	0.09	0.08	-0.1	0.16	0.59	-0.1	-0.07	-0.02	2.63265e-05	0.00309928	0.000387043	1.03735e-06	4.392e-10	1.36847e-14	0.687242	0.537821	0.683416	0.993181	0.1629	0.609677	0.573655	0.490369	1	0.175751	7.80773e-06	0.495325	0.595829	0.868989
AT1G08490	protein_coding	chloroplastic NIFS-like cysteine desulfurase	CPNIFS	-0.53	-0.11	-0.19	-0.47	-0.48	-0.59	-0.3	-1.27	-0.93	-0.73	-0.49	-0.25	-0.43	-0.09	-0.1	-0.44	-0.56	-0.28	-1.11	-0.47	0.00118996	0.486402	0.221502	0.00293324	0.00305988	0.00053444	0.0821825	2.23126e-10	2.68592e-07	1.96021e-05	0.00330786	0.130508	0.0202979	0.581094	1	0.00576131	0.000657942	0.107311	5.0468e-09	0.00563923
AT1G08500	protein_coding	early nodulin-like protein 18	ENODL18	-1.84	-2.14	-6.5	-3.79	-2.29	-2.54	0.48	1.82	0.52	0.82	0.37	0.88	0.29	0.34	-0.02	-2.03	-1.86	0.5	0.59	0.82	0.0305001	0.0127991	2.00756e-05	0.000269137	0.00686482	0.00624861	0.562376	0.0114848	0.474148	0.249123	0.64135	0.243757	0.771255	0.644746	1	0.018474	0.0234153	0.560557	0.419692	0.286315
AT1G08510	protein_coding	fatty acyl-ACP thioesterases B	FATB	0.35	-0.02	0.07	-0.03	-0.71	-0.33	-0.86	1.56	0.1	-0.92	-1.57	-1.86	-1.12	-0.17	-0.02	0.06	-0.76	-0.75	0.22	-1.63	0.0597854	0.901426	0.692515	0.882001	0.000355958	0.0903323	5.9643e-05	9.76059e-11	0.601607	8.35877e-06	2.68258e-10	5.76894e-12	2.80467e-06	0.347784	1	0.771377	0.000139731	0.00048505	0.247484	1.66431e-10
AT1G08520	protein_coding	ALBINA 1	ALB1	-0.25	-1.04	-1.66	-2.98	-2.79	-0.95	0.18	-0.2	-0.44	-1.14	-1.71	-0.96	0	-0.94	-0.02	-0.87	-3.03	0.23	-0.29	-1.07	0.21699	2.61266e-06	9.36361e-11	7.62576e-18	1.30637e-16	2.38222e-05	0.424917	0.337088	0.0307529	6.54926e-07	1.96907e-10	2.48828e-05	1	1.22675e-05	1	4.65094e-05	1.59992e-17	0.3214	0.148693	4.3377e-06
AT1G08530	protein_coding	chitinase-like protein		-1.3	-1.78	-1.92	-2.02	-0.63	-0.15	-0.11	-2.27	-1.55	-1.47	-0.87	-0.11	-0.18	-2.33	-0.09	-2.51	-0.82	-0.16	-2.35	-0.43	1.22516e-07	7.46876e-11	1.11048e-11	2.94443e-12	0.00362936	0.510025	0.66568	2.0655e-13	2.70003e-09	8.8433e-09	0.00015158	0.64622	0.493388	8.82427e-14	1	1.04605e-14	0.000243936	0.522496	6.37433e-14	0.0537502
AT1G08540	protein_coding	RNApolymerase sigma subunit 2	SIG2	-0.9	-1.24	-1.82	-3.39	-1.87	-0.58	-0.14	-1.75	-1.74	-2.03	-1.27	-0.2	-0.08	-2.02	-0.02	-1.56	-2.12	-0.04	-1.8	-0.14	1.54634e-05	3.10338e-08	2.14674e-12	4.30826e-20	2.02643e-12	0.00392343	0.518752	8.53213e-12	9.58739e-12	1.86844e-13	5.66192e-08	0.337138	0.775686	1.25682e-13	1	1.42492e-10	7.80076e-14	0.884863	3.77491e-12	0.528494
AT1G08550	protein_coding	non-photochemical quenching 1	NPQ1	-0.69	-1.75	-2.68	-3.6	-1.53	-0.86	-0.82	-0.41	-0.98	-1.77	-0.04	0.51	-0.26	-1.7	0.13	-1.45	-1.67	-0.62	-1.02	0.61	0.000387853	2.86061e-12	1.40104e-17	3.25265e-21	1.73744e-10	3.08319e-05	9.75145e-05	0.0280918	2.18522e-06	3.46004e-12	0.857477	0.0100184	0.252636	5.68059e-12	1	3.83062e-10	1.91412e-11	0.00308632	1.05268e-06	0.00219774
AT1G08560	protein_coding	syntaxin of plants 111	SYP111	-4.05	-6.71	-4.98	-4.16	-3.44	-0.8	3.85	-2.29	-1.77	-1.47	-0.32	0	1.17	-1.17	0.09	-3.09	-3.89	3.41	-1.54	-0.62	4.48149e-09	2.92445e-11	3.23681e-10	1.18595e-09	1.29337e-08	0.0675158	7.07007e-11	1.13572e-05	0.000197628	0.00100288	0.475455	0.999005	0.0117943	0.0083649	1	1.86883e-07	3.05387e-09	1.54728e-09	0.000836954	0.167262
AT1G08570	protein_coding	atypical CYS HIS rich thioredoxin 4	ACHT4	-0.05	-0.39	-1.55	-1.28	-1.48	0.78	-1.46	0.11	-0.06	-1.26	-1.05	-1.52	-1.02	-0.25	-0.13	-0.1	-1.43	-1.28	0.01	-1.73	0.811492	0.0515339	6.81374e-10	5.20002e-08	3.78907e-09	0.000377281	2.59286e-08	0.618631	0.781991	1.1401e-07	6.35801e-06	5.35134e-09	3.82157e-05	0.200644	1	0.641074	8.16661e-09	5.22784e-07	0.963863	2.7434e-10
AT1G08580	protein_coding	hypothetical protein		-2.38	-2.74	-3.06	-2.07	-0.29	-0.64	1.13	-1.66	-1.89	-1.61	0.06	0.62	0.49	-3.43	0.04	-2.56	-0.34	0.84	-1.79	0.38	5.83831e-18	7.49723e-20	3.3496e-21	3.06069e-16	0.0684708	0.00024584	2.68461e-08	2.49546e-13	5.86095e-15	7.16874e-13	0.728061	0.000365089	0.00783422	1.46431e-22	1	6.12198e-19	0.0360004	9.92005e-06	2.44309e-14	0.0243691
AT1G08590	protein_coding	Leucine-rich receptor-like protein kinase family protein		-0.09	-0.83	-1.75	-1.82	-0.76	-0.69	0.77	0.52	0.29	0.43	0.26	0.76	0.29	-0.9	0.21	-0.75	-0.63	0.8	0.28	0.82	0.675027	8.64288e-05	4.64088e-11	1.43249e-11	0.000291536	0.00127054	0.000468003	0.00969258	0.142034	0.0306357	0.210135	0.000410791	0.214082	3.26403e-05	1	0.000348288	0.00241355	0.000386282	0.152667	0.000158239
AT1G08600	protein_coding	P-loop containing nucleoside triphosphate hydrolases superfamily protein	ATRX	0	-0.04	0.16	0.31	0.44	0.13	0	-0.04	0.19	0.16	0.66	0.32	0.19	-0.25	0	-0.31	0.56	0.01	0.19	0.48	0.994024	0.73662	0.173873	0.0121698	0.000618543	0.313463	0.992494	0.768485	0.123294	0.193488	2.6838e-06	0.0156225	0.189379	0.039003	1	0.0120652	2.82126e-05	0.976653	0.12244	0.000394961
AT1G08610	protein_coding	Pentatricopeptide repeat (PPR) superfamily protein		-2.97	-3.03	-4.14	-3.11	-0.22	-1	0.81	-0.89	-1.14	-1.66	0.11	0.89	0.36	-2.26	0.06	-2.03	-0.34	0.67	-0.59	1.02	7.92654e-09	4.51238e-09	1.15391e-11	2.23775e-09	0.580142	0.0140802	0.0517924	0.0249061	0.00432352	9.10307e-05	0.800244	0.0280453	0.456704	1.00515e-06	1	5.25415e-06	0.384516	0.119637	0.127519	0.0130002
AT1G08620	protein_coding	Transcription factor jumonji (jmj) family protein / zinc finger (C5HC2 type) family protein	PKDM7D	0.75	0.96	0.96	0.86	0.39	0.71	0	1.72	0.59	0.63	0.21	-0.4	0.11	1.05	-0.16	0.78	0.43	-0.02	0.62	-0.41	6.52326e-08	1.7565e-10	1.54702e-10	2.86761e-09	0.00157536	5.18755e-07	1	5.54252e-18	8.27433e-06	2.84524e-06	0.0904263	0.00233109	0.469654	1.3381e-11	1	2.41433e-08	0.00073647	0.90126	2.74218e-06	0.00155443
AT1G08630	protein_coding	threonine aldolase 1	THA1	13.07	12.54	10.91	6.96	6.53	5.44	0.41	12.78	12.67	10.57	5.78	3.76	3.83	12.82	-0.59	12.77	6.46	0.24	12.91	4.32	8.82172e-26	2.13032e-25	6.04888e-24	4.37403e-19	7.16603e-18	2.15778e-15	0.466702	1.21279e-25	1.93854e-25	3.44877e-23	7.48707e-16	9.27742e-11	5.95828e-10	1.24729e-25	1	1.47209e-25	1.09772e-17	0.707178	1.02035e-25	2.89364e-12
AT1G08640	protein_coding	Chloroplast J-like domain 1	CJD1	-0.78	-1.19	-1.37	-1.76	-0.44	0.59	0.47	-1.03	-1.26	-1.41	-0.77	0.09	0.46	-1.95	-0.04	-1.42	-0.72	0.32	-1.47	-0.1	9.41203e-06	1.31279e-09	3.42659e-11	3.70239e-14	0.00770098	0.000595533	0.00761459	4.85717e-08	4.35332e-10	2.70904e-11	2.00444e-05	0.616939	0.0131087	1.61476e-15	1	1.67367e-11	3.37863e-05	0.0710119	6.87151e-12	0.581761
AT1G08650	protein_coding	phosphoenolpyruvate carboxylase kinase 1	PPCK1	-5.25	-2.96	0.55	0.15	-0.21	0.48	-0.77	-7.02	-3.39	-0.95	-0.75	-1.02	-0.41	-2.42	0.07	-2.53	0.06	-0.68	-3.85	-1.4	6.81171e-18	7.07755e-12	0.0720436	0.619927	0.510656	0.136745	0.0213424	1.6594e-20	3.20747e-13	0.00294091	0.0217413	0.0024453	0.276702	8.89721e-10	1	3.43804e-10	0.855048	0.0476727	1.27788e-14	6.97968e-05
AT1G08660	protein_coding	MALE GAMETOPHYTE DEFECTIVE 2	MGP2	-0.01	-0.95	-1.6	-1.54	0.07	-0.36	1.05	1.66	1.23	0.98	0.8	1.12	0.69	0	0.14	-0.99	-0.19	0.97	0.91	1.15	0.967625	7.31409e-05	6.35965e-09	1.44374e-08	0.754173	0.12629	4.09752e-05	1.52673e-09	9.42367e-07	4.52872e-05	0.000863528	1.13702e-05	0.00782733	1	1	4.425e-05	0.40048	0.000174323	0.000104912	7.76787e-06
AT1G08680	protein_coding	ARF GAP-like zinc finger-containing protein ZIGA4	ZIGA4	1.06	0.85	0.7	0.69	0.29	0.29	0.07	1.1	1.02	0.57	0.23	0.11	0.22	0.95	0.05	1.02	0.28	0.12	1.22	-0.06	1.27743e-11	3.78956e-09	2.59725e-07	3.5593e-07	0.0168213	0.0200363	0.646369	5.67347e-12	4.32991e-11	1.47401e-05	0.0677422	0.393469	0.118534	2.43113e-10	1	3.51286e-11	0.0204435	0.397074	2.60498e-13	0.687723
AT1G08700	protein_coding	Presenilin-1	PS1	0.01	-0.06	0.15	0.17	-0.12	-0.41	-0.29	-0.68	-0.53	-0.5	-0.06	-0.16	-0.04	-0.69	0.07	-0.12	-0.14	-0.31	-0.63	-0.19	0.936927	0.634503	0.225572	0.177689	0.357251	0.00200999	0.0309063	1.43399e-06	8.24138e-05	0.000165286	0.652755	0.22892	0.802178	8.60704e-07	1	0.325172	0.273058	0.0261338	5.8391e-06	0.159954
AT1G08710	protein_coding	F-box family protein		0.8	0.68	0.53	0.54	0.39	0.35	0.29	1.08	0.84	0.58	0.48	0.23	0.21	0.72	0.14	0.58	0.4	0.13	0.73	0.28	1.08755e-06	1.86443e-05	0.00053707	0.00038184	0.00904408	0.0224013	0.0689239	2.09582e-09	4.89013e-07	0.000220847	0.00234931	0.145912	0.238587	7.57722e-06	1	0.000158234	0.00804891	0.460359	6.06334e-06	0.0765251
AT1G08720	protein_coding	Protein kinase superfamily protein	EDR1	1.65	1.47	1.63	0.92	0.66	0.4	-0.41	1.23	1.26	0.79	0.04	0.14	-0.37	1.47	0.26	1.75	0.83	-0.18	1.44	0.12	4.55488e-13	1.00184e-11	4.72849e-13	6.85506e-07	0.000184039	0.0199628	0.0223632	1.40014e-09	7.87075e-10	1.23331e-05	0.85836	0.438249	0.0600098	9.8404e-12	1	7.41311e-14	6.13401e-06	0.341394	2.16235e-11	0.521669
AT1G08730	protein_coding	Myosin family protein with Dil domain-containing protein	XIC	-2.68	-3.97	-4.48	-4.67	-3.64	-2.07	1.11	-1.1	-1.2	-1.39	-1.35	-0.67	-0.37	-2.71	-0.01	-3.31	-3.47	0.89	-2.27	-1.21	6.62808e-09	3.50545e-12	3.92512e-13	1.16716e-13	1.0023e-11	1.14913e-06	0.00277708	0.00246896	0.000954553	0.000182234	0.000372662	0.0634972	0.375016	6.41237e-09	1	1.18788e-10	3.55807e-11	0.0179857	1.28029e-07	0.00138178
AT1G08750	protein_coding	Peptidase C13 family		0.46	0.25	-0.04	-0.28	0.11	0.07	0.07	0.55	0.04	-0.08	0.06	0.19	0.14	-0.57	-0.07	-0.07	0.07	0.08	0.06	-0.16	0.0081428	0.144702	0.830771	0.0990943	0.519289	0.724957	0.722924	0.00192293	0.835199	0.669277	0.765811	0.292781	0.519555	0.00142268	1	0.708968	0.711193	0.702578	0.755527	0.403164
AT1G08760	protein_coding	GPI-anchored adhesin-like protein%2C putative (DUF936)		1.44	1.62	1.54	1.43	1.03	0.46	-0.35	0.94	0.79	0.61	0.33	-0.13	-0.18	0.79	0	1.09	0.94	-0.26	0.75	-0.02	3.07156e-13	7.40015e-15	3.48357e-14	3.07823e-13	3.44324e-09	0.00230769	0.0238606	2.6246e-08	9.68384e-07	6.71762e-05	0.0278313	0.408642	0.293782	7.61211e-07	1	5.66523e-10	2.86774e-08	0.100089	2.04233e-06	0.89843
AT1G08770	protein_coding	prenylated RAB acceptor 1.E	PRA1.E	0.91	1.19	1.3	1.56	0.76	0.67	-0.77	-0.19	0.34	0.68	0.21	-0.55	-0.28	0.8	-0.07	0.96	0.79	-0.7	0.18	-0.52	5.00792e-09	3.34783e-12	2.57669e-13	1.15021e-15	3.20418e-07	4.70742e-06	1.04387e-06	0.154731	0.00966857	2.34375e-06	0.127611	0.00012561	0.0624593	6.62459e-08	1	1.05105e-09	1.48183e-07	8.31439e-06	0.162163	0.000316909
AT1G08780	protein_coding	ABI3-interacting protein 3	AIP3	-0.04	-0.23	-0.19	-0.13	0.2	-0.03	0.53	0.41	0.38	-0.05	0.14	0.12	0.16	-0.54	-0.07	-0.2	0.2	0.59	0.04	0.44	0.790491	0.0997371	0.187915	0.358382	0.16469	0.847081	0.000823168	0.00536445	0.00871916	0.757224	0.357514	0.424823	0.355566	0.000305611	1	0.150151	0.156786	0.000299738	0.769769	0.00424271
AT1G08800	protein_coding	myosin-binding protein (Protein of unknown function%2C DUF593)		1.9	3.76	3.66	3.85	2.27	2.04	-2.1	-0.76	0.85	0.8	0.01	-1.06	-0.41	3.41	0.21	3.56	2.62	-1.84	1.23	-1.02	3.40238e-06	1.30105e-12	2.52914e-12	8.24423e-13	1.82423e-07	2.06664e-06	4.58528e-06	0.0432367	0.0216889	0.0313211	0.987652	0.00719687	0.36769	1.44083e-11	1	5.70767e-12	1.10121e-08	4.09192e-05	0.00117868	0.0105352
AT1G08810	protein_coding	myb domain protein 60	MYB60	-0.8	-2.39	-1.83	-1.59	-1.07	-0.87	0.25	0.33	-0.21	0.05	0.02	-0.23	0.59	-1.76	-0.01	-2.33	-1.36	0.13	-0.52	0.01	0.0188029	1.66023e-08	2.15303e-06	1.87506e-05	0.00236779	0.01493	0.513911	0.330172	0.550009	0.890602	0.974691	0.545122	0.133918	4.41864e-06	1	3.00614e-08	0.000203552	0.772554	0.124434	0.987445
AT1G08820	protein_coding	vamp/synaptobrevin-associated protein 27-2	VAP27-2	1.91	2.18	2.2	2.37	1.51	1.18	-0.48	1.26	1.51	0.9	0.55	-0.04	-0.05	1.84	0.07	2.09	1.4	-0.39	1.66	0.09	3.46766e-16	5.32485e-18	3.66023e-18	4.39315e-19	7.83418e-13	9.70488e-10	0.00411384	8.51635e-11	4.77292e-13	2.28265e-07	0.000709212	0.817911	0.82756	1.03271e-15	1	2.0684e-17	7.5594e-12	0.0208842	2.85224e-14	0.626555
AT1G08830	protein_coding	copper/zinc superoxide dismutase 1	CSD1	2.11	3.25	3.43	3.23	2.83	2.99	-0.17	0.9	2.02	1.81	1.65	1.25	0.86	3.32	0.02	3.1	2.5	-0.16	2.15	1.26	6.69194e-10	8.33696e-15	1.81382e-15	1.09099e-14	7.70531e-13	3.73166e-13	0.604992	0.00134582	1.98934e-09	2.83173e-08	3.61248e-07	4.20545e-05	0.00633562	4.70204e-15	1	3.11742e-14	1.81632e-11	0.641763	4.92831e-10	4.15968e-05
AT1G08840	protein_coding	DNA replication helicase	emb2411	-0.75	-0.77	-0.82	-1.92	-0.55	-0.83	0.71	-2.05	-1.08	-1.12	0.08	1.16	-0.22	-1.34	0.11	-1.1	-0.09	0.56	-1.1	1.24	0.000109023	7.63654e-05	3.05457e-05	2.65572e-13	0.00374147	4.66597e-05	0.000463542	7.64581e-14	3.4363e-07	1.46173e-07	0.697896	1.15265e-07	0.329292	3.37649e-09	1	1.86106e-07	0.642984	0.00531478	2.27873e-07	3.53263e-08
AT1G08845	protein_coding	Ribosomal L18p/L5e family protein		-1.63	-1.28	-1.66	-1.71	-0.11	-0.58	0.14	0.78	-0.35	-0.87	0.3	0.46	0.14	-1.28	0.04	-0.88	0.01	0.06	0.05	0.56	1.25261e-08	1.17394e-06	6.77977e-09	2.98613e-09	0.660098	0.0168775	0.601337	0.000996927	0.133072	0.000377012	0.21495	0.0591809	0.644767	1.26896e-06	1	0.00032687	0.979395	0.837794	0.845769	0.0221773
AT1G08860	protein_coding	Calcium-dependent phospholipid-binding Copine family protein	BON3	2.88	6.41	7.31	5.95	4.15	3.04	-2.13	-4.74	1.33	2.89	1.32	0.08	0.17	7.1	0.57	7.26	4.6	-1.69	1.05	0.63	0.0229269	5.277e-07	3.90329e-08	2.07496e-06	0.000702458	0.0186866	0.393271	0.164849	0.359424	0.0207006	0.378257	0.973719	0.949247	7.04238e-08	1	5.07257e-08	0.0001883	0.485208	0.484535	0.720054
AT1G08880	protein_coding	Histone superfamily protein	H2AXA	-0.02	-0.17	-0.23	-0.25	0.12	-0.64	0.1	-0.33	-0.81	-0.32	-0.9	-0.98	-1.39	-0.88	-0.05	-0.47	-0.05	0.04	-0.66	-0.8	0.897612	0.243264	0.118406	0.0932625	0.413904	8.32704e-05	0.580467	0.0302	1.31093e-06	0.0319767	2.86212e-07	7.27124e-08	2.42675e-10	1.92943e-07	1	0.00200179	0.752818	0.842675	3.19853e-05	3.49202e-06
AT1G08890	protein_coding	Major facilitator superfamily protein		3.53	4.14	3.7	2.64	3.65	3.2	-0.87	2.59	3.75	3.81	2.79	2.34	0.75	4.26	0.33	4.62	3.87	-0.55	3.93	2.28	9.42488e-15	6.44986e-17	1.86522e-15	3.26803e-11	6.78117e-15	6.17379e-13	0.0264794	7.14119e-11	1.66022e-15	1.48293e-15	3.14758e-11	3.04094e-09	0.0450072	2.81434e-17	1	2.65824e-18	1.43395e-15	0.162734	3.81035e-16	7.14156e-09
AT1G08900	protein_coding	Major facilitator superfamily protein		2.08	2.23	1.37	-0.28	-1.01	-0.35	-1.16	2.31	2.19	1.36	-0.15	-0.01	0.19	2.35	0.44	2.15	-1.01	-0.81	2.41	-0.63	2.15963e-12	2.57184e-13	5.29705e-08	0.189278	2.33536e-05	0.126825	8.20025e-06	1.17842e-13	5.39405e-13	8.31133e-08	0.545788	0.985625	0.498862	5.29023e-14	1	7.3934e-13	2.582e-05	0.00118443	3.54056e-14	0.00748267
AT1G08910	protein_coding	zinc ion binding protein		0.22	0.03	1.11	-0.01	0.2	-0.46	0.62	0.24	0.29	0.25	0.76	0.69	0.67	0.63	-0.06	0.39	0.13	0.51	0.3	0.7	0.34063	0.896475	1.02683e-05	0.979123	0.395835	0.0593367	0.014088	0.316263	0.208577	0.297549	0.0021858	0.00531293	0.0134218	0.00701407	1	0.0859761	0.583177	0.0493362	0.191446	0.00479843
AT1G08920	protein_coding	ERD (early response to dehydration) six-like 1	ESL1	3.75	5.16	6.77	5.85	4.77	6.12	0.82	0.59	1.56	2.35	1.63	1.4	0.99	3.73	-0.14	3.65	3.87	0.85	0.62	1.17	2.78758e-13	5.92134e-17	6.85054e-20	2.87541e-18	1.21005e-15	5.64525e-18	0.0301714	0.0999752	3.78638e-05	2.41065e-08	3.06797e-05	0.000285202	0.015271	2.50283e-13	1	4.93144e-13	2.57341e-13	0.0299273	0.0809852	0.0020067
AT1G08930	protein_coding	Major facilitator superfamily protein	ERD6	3.77	4.5	4.51	2.68	0.98	1.32	-2.37	2.72	3.11	2.78	-0.5	0	-0.52	4.07	0.21	4.52	1.27	-1.62	3.56	-0.35	3.36824e-13	3.33098e-15	3.03654e-15	9.97564e-10	0.00562599	0.000409876	1.45188e-07	9.90157e-10	4.08018e-11	6.71616e-10	0.172021	1	0.206722	3.92511e-14	1	3.16996e-15	0.000502859	8.78075e-05	1.50046e-12	0.36179
AT1G08940	protein_coding	Phosphoglycerate mutase family protein		5.5	8.23	8.57	7.69	5.49	4.86	-1.82	1.59	4.16	4.22	2.11	0.5	-0.19	8.22	0.34	7.81	5.85	-0.83	4.93	1.85	2.73689e-10	3.90597e-14	1.58015e-14	1.91666e-13	4.36249e-10	9.29738e-09	0.034544	0.0171292	8.57773e-08	6.96135e-08	0.0022812	0.490287	0.856167	3.9818e-14	1	1.35575e-13	1.30094e-10	0.324296	2.91126e-09	0.00842757
AT1G08960	protein_coding	cation exchanger 11	CAX11	-0.68	-0.67	-0.52	0.1	0.24	-0.13	0.55	-1.75	-0.87	-0.04	0.38	0.56	0.54	-1.03	0.13	-0.98	0.2	0.5	-1.31	0.37	0.00239003	0.00249547	0.0162824	0.64455	0.262944	0.589804	0.017418	5.44432e-10	0.000175053	0.864981	0.0901608	0.0140047	0.0300914	1.59186e-05	1	3.05762e-05	0.37607	0.0346638	2.34297e-07	0.106861
AT1G08970	protein_coding	nuclear factor Y%2C subunit C9	NF-YC9	0.82	0.63	0.45	0.22	0.32	0.14	0.13	0.9	0.62	0.33	0.17	0.03	-0.07	0.44	0.1	0.66	0.31	0.17	0.92	0.3	1.10714e-08	1.8219e-06	0.000303974	0.07125	0.00968537	0.279895	0.336512	1.20137e-09	3.12103e-06	0.00756384	0.177228	0.829315	0.682833	0.000411107	1	1.06361e-06	0.0117442	0.206582	6.19413e-10	0.0222824
AT1G08980	protein_coding	amidase 1	AMI1	3.69	2.54	1.45	-0.33	-0.54	-0.56	-0.05	4.02	3.57	2.53	0.92	1.57	0.1	2.74	0.16	3.1	-0.49	0	3.93	1.24	8.26377e-18	2.50861e-13	2.14293e-07	0.171346	0.0315028	0.0307436	0.889825	7.40382e-19	2.43139e-17	5.04522e-13	0.000558493	1.43865e-07	0.767302	3.12937e-14	1	1.05017e-15	0.0521034	1	1.3012e-18	1.11781e-05
AT1G09000	protein_coding	NPK1-related protein kinase 1	NP1	-2.28	-1.93	-0.95	-1.63	-1.6	-0.85	1.37	-3.69	-1.56	-0.65	0.08	0.58	0.2	-1.21	0.2	-1.18	-1.1	1.14	-1.7	0.6	3.77224e-05	0.000225892	0.0419156	0.000971447	0.00120285	0.077255	0.00479307	8.65974e-08	0.00168147	0.154419	0.888257	0.219368	0.737665	0.0125073	1	0.0138004	0.0202353	0.0203588	0.000790672	0.215698
AT1G09010	protein_coding	glycoside hydrolase family 2 protein		1.51	1.14	0.17	-1.2	-0.9	-0.06	-0.4	2.14	1.53	0.27	-0.5	-0.24	-0.22	1.03	0.02	0.86	-1.22	-0.39	1.5	-0.34	7.10839e-12	6.55713e-09	0.31199	2.55944e-09	1.47949e-06	0.72933	0.0257762	2.73396e-16	5.10405e-12	0.106045	0.00457746	0.174552	0.269258	7.25198e-08	1	2.39452e-06	3.15249e-09	0.0351689	8.49313e-12	0.056316
AT1G09020	protein_coding	sucrose nonfermenting-like protein	SNF4	-0.26	0.15	0.37	0.42	-0.01	-0.37	-0.46	-0.63	-0.67	-0.65	-0.34	-0.43	-0.38	-0.01	-0.04	0.01	0.02	-0.36	-0.56	-0.54	0.0376599	0.220408	0.00376723	0.0010754	0.943334	0.00612976	0.00111015	7.02231e-06	2.26171e-06	4.20134e-06	0.0113281	0.00183747	0.0102307	0.952915	1	0.92236	0.867929	0.0106857	3.96545e-05	0.000152977
AT1G09040	protein_coding	arginine-glutamic acid dipeptide repeat protein		-0.26	-0.83	-1.17	-1.18	-0.26	-0.81	0.32	-1.03	-0.16	-0.16	0.22	0.44	-0.03	-0.82	-0.23	-0.6	-0.09	0.09	-0.31	0.7	0.183268	6.01717e-05	1.69175e-07	1.2739e-07	0.181599	0.00012607	0.118052	2.26378e-06	0.397392	0.419116	0.267534	0.0266722	0.919669	7.57326e-05	1	0.00218496	0.649098	0.722796	0.110831	0.000671891
AT1G09050	protein_coding	arginine-glutamic acid dipeptide repeat protein		-0.48	-0.82	-0.48	-0.4	0.11	-0.9	-0.23	-1.97	-0.47	-0.29	0.04	0.42	-0.36	-0.32	0.13	-0.68	0.26	-0.12	-0.84	0.67	0.0252084	0.000223536	0.0231509	0.0568968	0.601952	0.000112117	0.338013	1.602e-11	0.0265428	0.171853	0.874663	0.0605003	0.149379	0.130623	1	0.00178967	0.229333	0.650857	0.000189797	0.00301991
AT1G09060	protein_coding	JmjC domain protein JMJ24		0.63	0.3	0.57	0.02	-0.35	-0.37	0.15	0	0.07	-0.09	0.03	-0.05	0.18	0.01	0.09	0.39	-0.19	0.26	0.26	0.04	1.84137e-06	0.0101349	7.8516e-06	0.839078	0.00417501	0.00322034	0.252245	0.996595	0.590606	0.464321	0.85471	0.687525	0.205515	0.948473	1	0.00128707	0.110355	0.0491277	0.0292494	0.756442
AT1G09070	protein_coding	soybean gene regulated by cold-2	SRC2	2.25	2.61	4.19	3.57	2.25	1.75	-1.31	0.44	0.67	1.55	0.7	-0.62	-0.33	2.73	0.09	2.5	2.14	-0.9	0.88	-0.25	1.60483e-12	2.34315e-14	3.99114e-20	3.91649e-18	2.90818e-12	2.82649e-09	2.4471e-06	0.0551985	0.00455954	2.23835e-08	0.00449543	0.0114871	0.239517	6.67658e-15	1	8.23926e-14	1.21387e-11	0.00067792	0.000255547	0.323421
AT1G09080	protein_coding	Heat shock protein 70 (Hsp 70) family protein	BIP3	0.27	2.47	3.14	3.26	1.5	-0.36	-6.4	-5.39	-2.25	-0.84	3.62	2.78	-2.26	0.84	0.68	2.04	1.71	-2.07	-1.45	2.44	0.787872	0.0108869	0.00189576	0.00144889	0.11977	0.732947	0.000248769	0.000418849	0.0345592	0.399075	0.00093256	0.00773539	0.0634552	0.366625	1	0.0319996	0.0792853	0.0728832	0.148055	0.0193051
AT1G09090	protein_coding	respiratory burst oxidase-like protein	RBOHB	2.09	8.27	8.11	7.08	5.22	5.65	0	-0.01	6.21	5.62	5.1	4.5	2.99	10.02	-0.01	8.33	5.19	1.78	5.03	4.71	0.362602	3.19338e-06	4.65659e-06	7.69232e-05	0.00719699	0.00399464	1	1	0.000817647	0.00302195	0.0112521	0.0319567	0.260913	4.22037e-08	1	3.05843e-06	0.00805746	0.488858	0.01103	0.0257594
AT1G09100	protein_coding	26S proteasome AAA-ATPase subunit RPT5B	RPT5B	1.4	2.03	2.26	2.65	3.64	1.3	0.07	0.98	0.91	0.58	1.12	1.5	-0.18	1	0.04	1.92	3.64	0.05	1.29	1.66	1.59227e-06	4.29841e-10	2.95181e-11	4.48895e-13	1.89251e-16	9.62843e-06	0.829185	0.000353223	0.000764659	0.0282615	9.73056e-05	1.07151e-06	0.588472	0.00022208	1	1.95428e-09	2.04358e-16	0.885312	6.96494e-06	1.67637e-07
AT1G09130	protein_coding	ATP-dependent caseinolytic (Clp) protease/crotonase family protein		0.82	0.76	0.67	0.57	0.48	0.9	-0.72	-0.72	-0.31	-0.59	-0.8	-0.74	-0.13	0.3	-0.09	0.26	0.19	-0.7	-0.46	-0.72	5.77584e-11	4.61008e-10	7.48866e-09	3.61963e-07	1.0066e-05	1.9207e-11	1.42878e-08	2.32718e-09	0.002345	2.00696e-07	5.16068e-10	3.63601e-09	0.271118	0.00239347	1	0.00812141	0.055949	4.60167e-08	1.79552e-05	9.15381e-09
AT1G09140	protein_coding	SERINE-ARGININE PROTEIN 30	SR30	1.6	1.31	1.56	2.06	1.42	1.08	0.23	2.74	2.01	2.07	1.64	0.3	0.75	1.86	0.06	1.44	1.44	0.31	2.47	0.39	4.41872e-15	1.41795e-12	7.46061e-15	1.86763e-18	2.82376e-13	8.3429e-10	0.128632	2.0316e-22	3.93384e-18	2.68031e-18	1.52724e-14	0.0394571	1.06342e-05	3.75027e-17	1	9.88161e-14	2.1841e-13	0.0436902	4.72866e-21	0.00863573
AT1G09150	protein_coding	pseudouridine synthase and archaeosine transglycosylase (PUA) domain-containing protein		0.3	-0.5	-0.58	-0.69	0.17	-0.07	0.21	0.18	-0.1	-0.4	-0.19	0.19	-0.02	-1.09	-0.03	-0.55	0.05	0.23	-0.05	0.3	0.0778587	0.00353529	0.000714333	0.000100391	0.324777	0.720616	0.264777	0.305168	0.543523	0.0180022	0.297291	0.294722	0.928623	3.69455e-08	1	0.00128328	0.793288	0.234026	0.764711	0.0951362
AT1G09155	protein_coding	phloem protein 2-B15	PP2-B15	-1.71	1.64	2.11	-3.79	-1.29	0.63	-0.58	-3.78	-1.83	-3.77	-3.78	-3.78	-1.96	4.3	0.88	3.35	-1.96	-0.62	2.56	-0.47	0.451958	0.330055	0.198097	0.140434	0.534727	0.74972	0.816669	0.178984	0.413678	0.121582	0.128636	0.115748	0.470777	0.00941499	1	0.0400728	0.375693	0.811556	0.122227	0.838218
AT1G09160	protein_coding	Protein phosphatase 2C family protein		-1.58	-1.94	-1.08	-1.61	-0.95	-1.51	0.77	-1.3	-1.1	-0.43	-0.08	0.25	0.57	-1.55	0.09	-1.75	-0.91	0.79	-1.35	0.23	8.58454e-12	2.46563e-14	7.19524e-08	4.24572e-12	1.22211e-06	8.67533e-11	8.02097e-05	1.58881e-09	6.43472e-08	0.0152601	0.678055	0.176517	0.00448471	1.33474e-11	1	4.81437e-13	2.86851e-06	8.83571e-05	5.64156e-10	0.222688
AT1G09170	protein_coding	P-loop nucleoside triphosphate hydrolases superfamily protein with CH (Calponin Homology) domain-containing protein		-7.46	-7.47	-4.55	-2.68	-2.58	0.37	2.55	-4.51	-7.49	-5.82	-3.55	-1.59	-0.88	-7.47	0.18	-4.47	-5.73	1.84	-4.71	-0.75	4.72663e-06	4.30504e-06	5.46069e-05	0.00178118	0.00224405	0.635752	0.00135256	7.85476e-05	2.74684e-06	4.08295e-06	0.000234892	0.0437511	0.32422	7.16141e-06	1	7.74015e-05	6.9686e-06	0.0193342	3.90822e-05	0.34659
AT1G09176	protein_coding	transmembrane protein		-0.8	1.99	2.82	3.29	2.16	4.6	-2.42	-3.82	-5.92	-2.7	-0.51	-3.77	-1.61	-0.02	-1.5	-1.98	0.75	-3.37	-5.92	-3.49	0.380462	0.0105193	0.00044634	6.25084e-05	0.00643481	9.11496e-07	0.031967	0.00464335	0.000489154	0.0102547	0.582706	0.00179742	0.147498	0.979795	1	0.0582635	0.357402	0.00872635	0.000575575	0.00463936
AT1G09180	protein_coding	secretion-associated RAS super family 1	SARA1A	-3.99	-1.92	0.02	1.93	1.29	2.16	-0.99	-10.35	-7.09	-3.14	-0.02	-0.5	-1.31	-4.11	0.08	-3.87	1.07	-0.98	-7.03	-0.57	3.70062e-10	3.0414e-05	0.960163	8.94156e-06	0.00173468	3.10083e-06	0.0256279	9.23689e-14	2.03531e-13	1.02349e-08	0.97385	0.242749	0.00643965	3.04946e-10	1	6.83323e-10	0.00866295	0.0307206	2.71195e-13	0.186174
AT1G09190	protein_coding	Tetratricopeptide repeat (TPR)-like superfamily protein		-0.57	-0.49	-0.8	0.33	1.61	1.19	0.71	0.32	0.26	0.69	1.36	3.31	0.52	0.09	-0.41	-0.63	1.88	0.97	0.48	3.39	0.172913	0.231486	0.0552153	0.401049	8.08404e-05	0.00335365	0.0899454	0.435937	0.516279	0.0770307	0.000890114	1.71947e-10	0.274738	0.821057	1	0.131403	8.06212e-06	0.0228303	0.220292	1.09793e-10
AT1G09195	protein_coding	Ppx-GppA phosphatase		2.26	1.65	1.21	1.33	0.67	-0.22	-0.06	3.1	2.1	1.76	0.85	0.55	-0.57	1.24	0.07	1.65	0.72	-0.18	2.6	0.14	3.67242e-17	3.98133e-13	1.66881e-09	1.6436e-10	0.000158859	0.219816	0.768387	1.61319e-21	3.70521e-16	1.07909e-13	7.43721e-06	0.00200976	0.00400309	1.03733e-09	1	4.39677e-13	6.54918e-05	0.349285	4.03186e-19	0.459218
AT1G09200	protein_coding	Histone superfamily protein		-2.67	-1.29	-0.72	-1.21	-2.03	-1.62	1.41	-2.51	-2.26	-1.76	-3.06	-1.94	-1.95	-1.26	-0.05	-0.48	-2.46	1.27	-1.74	-2.17	1.44418e-07	0.00230879	0.0772494	0.00388225	1.31778e-05	0.000357617	0.00186153	4.71869e-07	2.38186e-06	9.28603e-05	2.11899e-08	4.21636e-05	0.000135293	0.00296904	1	0.237796	6.7127e-07	0.0055025	0.000109533	9.93247e-06
AT1G09210	protein_coding	calreticulin 1b	CRT1b	-0.35	0.41	0.24	1.72	1.52	-0.22	0.66	-1.6	-0.72	-0.62	1.72	1.67	0.18	0.42	0.4	0.08	1.64	0.71	-0.95	1.65	0.160715	0.0971335	0.322799	8.40478e-09	1.76555e-07	0.408233	0.0148414	5.77279e-08	0.00485672	0.0147179	2.78721e-08	5.99588e-08	0.579373	0.0830076	1	0.747901	4.20276e-08	0.0101925	0.000280055	8.24827e-08
AT1G09220	protein_coding	Pentatricopeptide repeat (PPR) superfamily protein		0.63	0.04	-0.6	-0.26	1.64	0.9	0.61	0.93	0.6	0.9	1.22	3.19	0.71	-1.21	0.16	0.56	1.69	0.32	0.85	3.28	0.309554	0.956345	0.355661	0.684527	0.00634661	0.147579	0.373944	0.126192	0.328407	0.131343	0.0482171	3.09165e-06	0.334642	0.0875679	1	0.362599	0.00507864	0.672697	0.158741	2.25497e-06
AT1G09230	protein_coding	RNA-binding (RRM/RBD/RNP motifs) family protein		1.29	0.49	0.52	0.36	0.34	0.69	-0.43	0.39	0.64	0.7	0.8	0.28	0.19	0.39	-0.03	0.28	0.18	-0.61	0.42	0.2	1.15609e-10	0.00209963	0.00121637	0.0210936	0.0343318	8.15763e-05	0.0125825	0.0156943	0.000129593	3.84128e-05	8.98041e-06	0.0972632	0.335164	0.0148689	1	0.0695363	0.257025	0.000711161	0.00839632	0.258615
AT1G09240	protein_coding	nicotianamine synthase 3	NAS3	3.22	2.96	3.63	2.88	1.82	2.09	-9.52	-7.58	-2.26	-0.42	-2.21	-3.85	-3.35	-0.62	-0.47	0.86	1.11	-7.33	-5.61	-5.3	5.34833e-07	1.99452e-06	5.15355e-08	2.89804e-06	0.00130895	0.00039134	5.48759e-11	3.13003e-11	0.000177288	0.445965	0.000309515	1.77669e-07	8.57488e-06	0.254254	1	0.102435	0.0421346	3.02036e-10	4.81206e-10	2.54441e-09
AT1G09250	protein_coding	basic helix-loop-helix (bHLH) DNA-binding superfamily protein		3.93	3.3	3.06	3.04	1.52	1.75	1.59	3.58	3.34	2.52	1.72	0.84	1.49	2.68	0.13	3.2	1.42	1.66	3.63	0.79	2.42822e-23	3.85036e-21	4.1226e-20	6.17631e-20	8.10309e-11	3.7686e-12	2.33792e-10	3.99773e-22	3.32817e-21	3.12215e-17	7.60766e-12	3.6662e-05	4.30623e-09	2.35062e-18	1	1.03689e-20	4.69617e-10	1.36792e-10	2.38724e-22	9.06323e-05
AT1G09270	protein_coding	importin alpha isoform 4	IMPA-4	0.61	1.19	1.23	1.46	0.9	0.35	-0.38	0.43	0.32	0.19	0.16	-0.58	-0.16	0.93	-0.03	0.9	0.9	-0.26	0.47	-0.51	1.80466e-05	5.74484e-12	1.95493e-12	1.58263e-14	1.16192e-08	0.0106483	0.00796951	0.00142542	0.0147126	0.157798	0.257571	7.92458e-05	0.316589	3.6901e-09	1	6.74161e-09	1.1488e-08	0.0815654	0.000594195	0.00040813
AT1G09280	protein_coding	rhodanese-like domain protein		2.03	1.22	0.51	0.34	0.35	0	0.5	2.01	2.36	1.63	1.28	0.95	0.41	1.45	-0.02	1.63	0.35	0.33	2.24	0.98	6.86667e-16	8.49723e-10	0.00198819	0.0336474	0.0360519	0.98984	0.00552366	9.78278e-16	6.99616e-18	6.73952e-13	1.07987e-09	7.73853e-07	0.0331363	1.06928e-11	1	4.09288e-13	0.0334222	0.0737853	3.20119e-17	5.31341e-07
AT1G09290	protein_coding	hypothetical protein		0.07	-0.89	-1	-1.23	0.03	-0.51	0.07	1.45	0.58	0.15	0.34	0.36	-0.38	-0.75	-0.07	-0.35	0.02	-0.08	0.77	0.35	0.746897	0.000125039	2.16094e-05	6.65217e-07	0.88468	0.0252842	0.790069	1.78785e-08	0.00797145	0.508461	0.133843	0.120319	0.134647	0.000861051	1	0.101023	0.931673	0.786861	0.000593626	0.132234
AT1G09300	protein_coding	Metallopeptidase M24 family protein		-0.59	-0.64	-0.65	-0.65	1.4	0.91	-0.37	-0.72	-0.69	-0.73	0.25	1.47	-0.54	-1.63	0.13	-0.68	1.32	-0.4	-0.35	1.5	0.000837314	0.000305708	0.000209169	0.000224949	7.70961e-11	1.9758e-06	0.0398574	7.45977e-05	0.000115774	5.84621e-05	0.15878	6.85457e-11	0.00592165	2.85294e-12	1	0.0001472	4.16031e-10	0.0314136	0.0362676	4.91703e-11
AT1G09310	protein_coding	plant/protein (Protein of unknown function%2C DUF538)		-6.89	-10.04	-11.04	-5.37	-0.94	-0.42	-1.96	-6.06	-6.64	-5.3	-2.37	-1.65	-1.43	-8.73	0.09	-10.16	-0.72	-1.74	-7.19	-0.77	6.94725e-11	6.38526e-14	1.27845e-14	6.02755e-09	0.157787	0.549917	0.00719505	8.20726e-10	1.53324e-10	1.01182e-08	0.00115579	0.0195671	0.0637878	7.1864e-13	1	6.17087e-14	0.279541	0.0183922	3.34874e-11	0.283123
AT1G09320	protein_coding	agenet domain-containing protein		1.55	1.47	0.97	0.97	1.27	0.54	0.86	3.11	2.98	2.35	1.57	1.45	0.68	2.03	0.06	2.27	1.52	0.66	3.38	1.4	3.4011e-11	1.23343e-10	1.39579e-06	1.43915e-06	7.20369e-09	0.00533756	4.19667e-05	2.57482e-20	1.06719e-19	2.85242e-16	7.94917e-11	8.42367e-10	0.00162307	1.34014e-14	1	4.46971e-16	9.71876e-11	0.00129401	1.85436e-21	2.44041e-09
AT1G09330	protein_coding	golgi apparatus membrane protein-like protein ECHIDNA protein		0.08	0.79	1.01	1.06	1.04	0.72	-0.18	-0.94	-0.26	0.1	0.41	0.21	0.08	0.64	0.03	0.59	0.92	-0.21	-0.42	-0.28	0.738471	0.000813613	3.22858e-05	1.66425e-05	3.14882e-05	0.00315097	0.489308	0.000143239	0.267808	0.684881	0.0864675	0.411036	0.80247	0.00571656	1	0.0107639	0.000174889	0.433593	0.07111	0.268574
AT1G09340	protein_coding	chloroplast RNA binding protein	CRB	-6.33	-7.67	-7.71	-7.11	-3.72	-1.22	-0.87	-4	-5.39	-5.24	-2.44	-1.56	-0.85	-6.74	-0.07	-7.18	-3.94	-0.69	-5.34	-1.46	9.4529e-22	1.02375e-23	1.20863e-23	8.95837e-23	2.34672e-15	8.42569e-05	0.00497971	1.5713e-16	5.94971e-20	2.33868e-19	2.12988e-10	2.72694e-06	0.00975621	1.86048e-22	1	4.63157e-23	5.84571e-16	0.0285624	6.98797e-20	8.825e-06
AT1G09350	protein_coding	galactinol synthase 3	GolS3	-9.53	-9.53	-5.17	-0.75	-1.53	-3.92	-2.82	-9.53	-9.52	-4.07	-4.27	-5.72	-3.49	-9.56	-0.19	-9.53	-1.65	-2.75	-9.51	-4.85	8.34364e-08	7.30321e-08	2.3652e-06	0.2818	0.0377845	4.78196e-05	0.00136214	9.99644e-08	5.67899e-08	1.69861e-05	1.87332e-05	9.81665e-07	0.000499174	1.11179e-07	1	8.84121e-08	0.0272003	0.00195526	6.54627e-08	7.21574e-06
AT1G09380	protein_coding	nodulin MtN21 /EamA-like transporter family protein	UMAMIT25	7.59	12.1	11.41	8.97	6.25	11.45	0.01	0	2.73	0	-0.01	1.43	-0.01	7.71	0.01	6.78	2.53	-0.01	-0.02	1.67	8.05467e-05	5.90781e-10	2.39813e-09	1.15719e-06	0.00260609	7.01653e-09	1	1	0.338166	1	1	0.616793	1	5.32884e-05	1	0.000733924	0.375172	1	1	0.58424
AT1G09390	protein_coding	GDSL-like Lipase/Acylhydrolase superfamily protein		0.39	-0.43	-1.28	-4.31	-3.05	-0.86	-0.85	-2.19	-0.72	-1.57	-3.01	-1.67	-0.59	-0.38	0.4	-2.13	-3.88	-0.57	-1.22	-1.98	0.269116	0.213557	0.000544933	3.26668e-13	4.07987e-10	0.0197173	0.0273603	3.30176e-07	0.043833	5.15677e-05	1.0517e-09	3.72168e-05	0.154866	0.275516	1	4.61686e-07	3.95889e-12	0.151737	0.000981497	3.40156e-06
AT1G09400	protein_coding	FMN-linked oxidoreductases superfamily protein		3.82	3.66	3.09	1.6	1.41	1.86	-0.95	1.39	2.18	2.04	-0.06	-0.1	-0.38	2.31	-0.1	2.97	1.09	-0.29	2.18	0.26	1.05875e-09	2.43561e-09	9.88432e-08	0.00219676	0.00726316	0.000737983	0.149758	0.00910174	5.86594e-05	0.000148904	0.929985	0.88791	0.611187	2.3703e-05	1	2.47488e-07	0.0388184	0.684281	6.22548e-05	0.675763
AT1G09410	protein_coding	pentatricopeptide (PPR) repeat-containing protein		0.77	-0.75	-0.43	-1.13	0.85	-0.07	0.93	2.52	1.31	1.6	1.13	2.92	0.22	0.22	0.12	0.49	1.11	1.09	1.75	2.85	0.127901	0.168239	0.419918	0.0425805	0.0883942	0.909417	0.0836831	2.87827e-06	0.00856552	0.00138095	0.0274847	3.9687e-07	0.756379	0.670945	1	0.334039	0.0263928	0.0452815	0.00056848	7.05807e-07
AT1G09415	protein_coding	NIM1-interacting 3	NIMIN-3	2.04	1.81	0.92	-1.64	-1.3	0.44	0.6	1.92	2.74	1.95	0.21	0.91	1.05	2.61	0.43	1.85	-1.64	0.65	2.31	0.76	1.3426e-11	2.5731e-10	0.000122662	1.14116e-08	1.19018e-06	0.0652573	0.0165333	7.49943e-11	3.64803e-15	5.33968e-11	0.396926	0.00028582	0.000142073	1.08885e-14	1	1.52802e-10	1.4918e-08	0.0115464	4.75717e-13	0.00227765
AT1G09420	protein_coding	glucose-6-phosphate dehydrogenase 4	G6PD4	7.86	6.99	6.66	5.44	3.75	4.23	2.13	6.62	6.91	6.54	4.7	3.12	3.14	6.7	0.08	7	3.74	1.74	7.22	3.39	3.98018e-27	6.57172e-26	2.92494e-25	5.16941e-23	4.48456e-18	2.93641e-19	3.17814e-10	1.9446e-25	9.12981e-26	1.53846e-24	5.62801e-20	4.2285e-15	1.35442e-13	1.50914e-25	1	6.41015e-26	5.25691e-18	4.65281e-08	2.50332e-26	5.97556e-16
AT1G09430	protein_coding	ATP-citrate lyase A-3	ACLA-3	3.62	2.87	2.2	1.08	0.92	1.77	-0.67	3.54	3.13	2.22	0.2	-0.5	-0.02	2.54	0.19	3.28	0.92	-0.4	3.68	-0.67	9.72666e-22	8.81999e-19	2.39559e-15	2.39674e-07	5.88074e-06	5.4249e-12	0.00112004	1.8825e-21	7.90828e-20	3.64185e-15	0.31266	0.010829	0.948949	3.32053e-17	1	1.7153e-20	6.53946e-06	0.051804	6.12851e-22	0.000895583
AT1G09440	protein_coding	Protein kinase superfamily protein		-3.9	-5.43	-6.76	-9.08	-6.63	-2.42	-0.61	-3.01	-3.37	-3.82	-4.41	-2.24	-0.75	-5.2	0.09	-6.32	-7.37	-0.63	-3.8	-2.51	7.5712e-13	6.83079e-16	1.77307e-17	5.48682e-19	2.46191e-17	4.75011e-08	0.109909	2.48101e-10	1.78941e-11	1.01792e-12	1.45069e-13	2.32496e-07	0.0647862	2.15776e-15	1	6.32529e-17	9.03619e-18	0.103263	1.20248e-12	3.29981e-08
AT1G09450	protein_coding	Protein kinase superfamily protein	Haspin	-2.86	-1.92	-5.8	-3.09	-5.79	-0.7	4.42	0.63	-1.61	-1.47	-0.14	2.15	0.97	0.09	0.74	-1.13	-2.09	4.11	0.07	1.64	0.0232645	0.0810736	0.00161544	0.0121011	0.000573128	0.492298	8.84816e-06	0.487838	0.124001	0.134994	0.897757	0.0131893	0.351041	0.9296	1	0.263958	0.0529354	3.53113e-05	0.943612	0.061992
AT1G09460	protein_coding	Carbohydrate-binding X8 domain superfamily protein		4.44	3.85	1.91	0.53	1.19	2.47	3.59	5.8	5.71	3.28	2.25	3.28	2.61	4.4	0.35	4.28	0.88	3.21	5.8	2.98	5.90206e-11	2.07915e-09	0.00105577	0.392399	0.0426709	4.94095e-05	8.35298e-08	4.2166e-14	6.52593e-14	1.22129e-07	0.000171694	2.71054e-07	7.29754e-05	6.24393e-11	1	1.44467e-10	0.148096	1.1991e-06	3.92994e-14	2.14678e-06
AT1G09470	protein_coding	myosin heavy chain%2C cardiac protein		-2.34	-2.92	-2.29	-3.49	-1.32	-2.48	3.97	1.09	0.66	1.14	1.54	2.6	2.35	-0.17	-0.22	-2.86	-1.76	3.48	0.51	2.07	0.00121684	0.000217718	0.00130366	2.62172e-05	0.0283338	0.000876274	8.27294e-09	0.0428285	0.218952	0.0302783	0.00512725	1.06292e-05	0.000152796	0.766923	1	0.00029042	0.00623268	1.62093e-07	0.349535	0.000278028
AT1G09480	protein_coding	NAD(P)-binding Rossmann-fold superfamily protein		4.98	6.76	6.54	5.54	4.32	4.43	-0.26	2.36	4.15	3.84	2.47	2.32	2.99	6.85	0.45	6.54	4.25	-0.08	4.42	1.73	9.45078e-16	1.61357e-19	3.98363e-19	4.42471e-17	1.01297e-13	1.10114e-13	0.640618	3.76242e-07	1.96993e-13	2.02355e-12	2.46157e-07	9.52603e-07	3.53316e-08	1.12574e-19	1	4.27367e-19	1.6964e-13	0.907604	3.04005e-14	0.00015136
AT1G09490	protein_coding	NAD(P)-binding Rossmann-fold superfamily protein		1.02	0.36	-0.18	-0.7	0.17	1.04	-1.25	-1.87	-1.01	-1.65	-1.28	-1.26	-0.77	0.23	-0.04	-0.22	-0.16	-1.26	-1.35	-1.51	1.5146e-06	0.0548378	0.337833	0.000386523	0.378878	2.22959e-06	1.97534e-07	1.85742e-12	2.35016e-06	5.75211e-11	5.01578e-08	9.16077e-08	0.000739173	0.219281	1	0.236133	0.404265	2.47022e-07	6.62239e-09	1.98777e-09
AT1G09500	protein_coding	NAD(P)-binding Rossmann-fold superfamily protein		1.2	2.2	2.31	2.72	3.56	6.52	-2.44	-4.55	-0.62	-2.26	-0.63	-0.91	0.26	2.42	-0.21	-0.29	2.72	-2.54	-1.87	-2.52	0.100849	0.0032516	0.00209441	0.000453402	2.32605e-05	3.08595e-09	0.00615982	3.9178e-05	0.41591	0.0055597	0.435212	0.254952	0.801936	0.00139088	1	0.699916	0.000576785	0.00543306	0.0187467	0.00399138
AT1G09510	protein_coding	NAD(P)-binding Rossmann-fold superfamily protein		2.07	4.72	5.74	8.07	8.55	12.45	-0.01	-0.01	4.9	0.01	4.78	6.43	0.03	6.14	-0.03	2.21	7.35	2.56	2.09	2.44	0.580112	0.126034	0.0407755	0.000570805	0.000247606	2.2618e-07	1	1	0.112394	1	0.129492	0.0175946	1	0.0230494	1	0.555437	0.00279399	0.550892	0.582055	0.542107
AT1G09520	protein_coding	hypothetical protein		0.06	-0.47	-0.51	-0.15	-0.24	-0.25	0.09	0.97	0.52	-0.27	-0.05	-0.22	-0.12	-0.21	-0.09	-0.06	-0.06	-0.02	0.75	-0.12	0.678561	0.000664918	0.000282227	0.247194	0.0743859	0.0686765	0.559073	2.22259e-09	0.000230997	0.0485007	0.772469	0.127239	0.473608	0.111485	1	0.669437	0.644641	0.942617	5.27234e-07	0.440657
AT1G09530	protein_coding	phytochrome interacting factor 3	PIF3	2.69	0.58	0.29	0.91	1.74	1.68	-0.43	5.4	3.76	2.67	0.29	-0.66	-0.71	1.41	0.11	1.24	1.39	-0.44	4.38	-0.32	1.74553e-16	0.00488901	0.157842	3.0348e-05	6.3309e-11	3.14064e-10	0.0591539	3.17852e-25	8.47351e-21	3.77967e-16	0.184646	0.00301493	0.0033738	6.86494e-09	1	1.16163e-07	1.72537e-08	0.0557886	9.31771e-23	0.149548
AT1G09560	protein_coding	germin-like protein 5	GLP5	2.54	2.67	3.04	2.16	2.01	1.85	-1.44	-0.95	1.21	0.87	0.16	-0.8	-0.99	2.34	-0.11	2.14	1.51	-1.17	0.89	-1.11	5.67034e-14	1.14714e-14	2.62483e-16	4.304e-12	5.01964e-11	7.42991e-10	4.58012e-07	0.00011946	2.32174e-06	0.000313354	0.521372	0.00134268	0.000353568	4.39754e-13	1	5.28751e-12	4.35674e-08	2.11271e-05	0.00024207	2.42355e-05
AT1G09570	protein_coding	phytochrome A	PHYA	3.79	2.74	1.81	0.81	-0.01	0.21	0.01	4.86	4.41	3.26	0.75	-0.37	0.19	3.06	0.03	3.31	0.18	0.05	4.94	-0.53	1.01762e-19	9.95876e-16	8.97421e-11	0.000330127	0.96662	0.360184	0.980798	9.95176e-23	1.49189e-21	1.43435e-17	0.00128799	0.116908	0.495252	4.13341e-17	1	4.51055e-18	0.428037	0.858115	6.39773e-23	0.0232915
AT1G09575	protein_coding	calcium uniporter-like protein (DUF607)		1.74	2.92	2.64	1.75	-0.08	-0.66	0.17	3.35	3.72	2.01	-0.11	0.05	0.27	4.86	0.43	3.12	0.53	0.18	3.59	-0.44	1.09943e-05	1.79257e-10	1.86335e-09	7.77805e-06	0.846386	0.107367	0.702972	7.05935e-12	4.18962e-13	8.34902e-07	0.800822	0.913685	0.578465	2.45553e-16	1	3.50462e-11	0.158743	0.699816	1.0565e-12	0.292605
AT1G09580	protein_coding	emp24/gp25L/p24 family/GOLD family protein		-1.79	-1.8	-1.26	-0.86	-0.42	-0.15	0.47	-3.19	-1.27	-0.73	-0.4	0.19	0.17	-1.25	-0.1	-2.25	-0.31	0.59	-2.07	-0.11	2.40544e-07	2.00429e-07	5.74543e-05	0.0034002	0.147483	0.623025	0.126141	1.84692e-12	5.88633e-05	0.0129144	0.187166	0.556414	0.656611	7.51295e-05	1	2.76488e-09	0.284018	0.0617519	1.38079e-08	0.751526
AT1G09590	protein_coding	Translation protein SH3-like family protein		-2.1	-2.24	-1.82	-1.29	-0.03	0.45	1.38	-2	-1.62	-1.2	0.09	0.74	0.59	-2.39	0.05	-2.25	-0.14	1.24	-2.05	0.81	3.37501e-15	4.54429e-16	1.63253e-13	1.59882e-09	0.868492	0.0130291	3.2e-09	1.6831e-14	5.92198e-12	1.23645e-08	0.636486	0.000146525	0.00368421	6.50726e-17	1	4.10699e-16	0.434372	4.69965e-08	7.32309e-15	4.6976e-05
AT1G09600	protein_coding	Protein kinase superfamily protein		-2.38	-3.45	-4.81	-4.24	-2.9	-1.23	3.39	-3.09	-0.38	-0.18	-0.21	1.22	1.92	-2.3	-0.47	-4.76	-2.76	2.88	-0.71	1.45	0.00890138	0.00109034	0.000158052	0.000182506	0.0018014	0.139351	3.61708e-05	0.00233768	0.618862	0.820992	0.802057	0.0981782	0.0180187	0.0128376	1	0.000198545	0.00284222	0.000355764	0.368295	0.0513892
AT1G09610	protein_coding	glucuronoxylan 4-O-methyltransferase-like protein (DUF579)	GXM3	-1.59	-2.37	-3.2	-2.12	-2.04	-0.11	2.39	-5.34	-5.33	-1.4	-3.03	0.5	2.37	-1.74	0.79	-5.34	-2.34	1.52	-2.04	-0.64	0.221552	0.092118	0.0392039	0.108091	0.114799	0.934247	0.041392	0.00883752	0.00604682	0.250901	0.0365141	0.689107	0.0608628	0.194968	1	0.00842111	0.0835486	0.214802	0.129416	0.633829
AT1G09620	protein_coding	ATP binding/leucine-tRNA ligases/aminoacyl-tRNA ligase		0.31	-0.2	-1	-0.99	-0.16	-0.75	0.46	1.01	0.47	0.01	0.16	0.27	0.11	-0.9	0.08	0.2	-0.1	0.51	0.85	0.31	0.153573	0.340682	1.63696e-05	2.18927e-05	0.483811	0.00114127	0.0502183	1.76508e-05	0.0300622	0.962211	0.487022	0.239097	0.712849	8.25692e-05	1	0.356792	0.670496	0.0345596	0.000203233	0.183147
AT1G09630	protein_coding	RAB GTPase 11C	RAB11c	1.6	3.36	3.43	2.45	1	0.24	0.21	0.41	1.61	1.27	0.28	0.55	0.26	4.4	0.09	3.68	1.42	0.26	1.82	0.64	1.77521e-05	2.28595e-12	1.40664e-12	4.8353e-09	0.0046303	0.515656	0.608889	0.241122	1.68161e-05	0.000427727	0.447898	0.131787	0.565282	2.42784e-15	1	2.7488e-13	0.000113686	0.528914	2.18201e-06	0.0787595
AT1G09640	protein_coding	Translation elongation factor EF1B%2C gamma chain		0.81	0.47	0.3	0.12	0.66	0.03	0.31	1.28	1.22	0.78	0.31	0.23	0.13	1.03	0.04	1.08	0.66	0.31	1.43	0.2	2.44233e-10	1.89642e-05	0.00414582	0.234149	5.3431e-08	0.829307	0.00536689	4.68624e-16	1.78513e-15	8.76692e-10	0.00432338	0.0380848	0.29276	2.61117e-13	1	7.42832e-14	5.5851e-08	0.00633992	1.20474e-17	0.076324
AT1G09645	protein_coding	transmembrane protein		1.91	2.95	3.17	2.45	1.53	0.98	-0.67	0.75	1.43	1.19	0.42	0.04	-0.12	3.22	0.12	2.93	1.53	-0.61	1.44	-0.23	1.66896e-09	1.50386e-14	1.79605e-15	2.54721e-12	2.89221e-07	0.000436117	0.0198709	0.00446851	9.217e-07	2.11177e-05	0.123702	0.90672	0.726899	1.18378e-15	1	1.98344e-14	3.01836e-07	0.0361687	7.33971e-07	0.42343
AT1G09650	protein_coding	F-box and associated interaction domains-containing protein		1.61	0.69	0.54	1.07	0.42	0.04	2.44	2.18	2.36	3.09	2.8	3.03	1.99	2.41	1.27	-0.12	0.99	2.77	2.76	2.63	0.0660725	0.459345	0.562518	0.225214	0.663705	0.972559	0.00766409	0.0120574	0.00616177	0.00038571	0.00162566	0.000758863	0.044533	0.0052385	1	0.912432	0.277036	0.00302404	0.00141844	0.00349762
AT1G09660	protein_coding	RNA-binding KH domain-containing protein		-1.26	-2.76	-3.11	-2.28	-0.66	-1.13	0.82	0.31	-0.72	-0.76	0.06	0.3	0.3	-2.37	-0.01	-1.81	-0.68	0.75	-0.57	0.4	1.50843e-05	7.24678e-13	3.1687e-14	7.22491e-11	0.0145205	0.000112624	0.00457645	0.245236	0.00757701	0.00494224	0.839139	0.28773	0.351422	3.53121e-11	1	1.70265e-08	0.0118495	0.0102669	0.0334315	0.160564
AT1G09680	protein_coding	Pentatricopeptide repeat (PPR) superfamily protein		0.09	-1.08	-1.43	-1.32	0.7	-0.07	-0.27	0.42	0.74	0.1	0.37	2.06	-0.43	-0.54	0.14	0.24	0.93	-0.21	1.08	2	0.821008	0.00409372	0.000306002	0.000569709	0.0439289	0.869023	0.502781	0.2357	0.0330927	0.781912	0.309052	3.73642e-07	0.316714	0.128366	1	0.487349	0.00763027	0.626478	0.0020305	7.9101e-07
AT1G09690	protein_coding	Translation protein SH3-like family protein		-1.54	-2.09	-2.18	-1.76	-0.24	0.34	1.27	-0.55	-0.66	-0.89	-0.05	0.64	0.5	-2.17	-0.05	-1.96	-0.42	1.14	-1.15	0.64	7.97699e-10	2.10773e-13	6.00032e-14	2.55328e-11	0.245341	0.101381	3.38809e-07	0.00782356	0.00149367	4.17448e-05	0.842912	0.00298226	0.0332968	8.30674e-14	1	1.30537e-12	0.0400003	3.28785e-06	5.33636e-07	0.00309951
AT1G09700	protein_coding	dsRNA-binding domain-like superfamily protein	HYL1	-2.32	-2.61	-2.85	-2.32	-0.04	-0.74	0.18	-0.74	-1.29	-0.97	0.01	0.47	-0.02	-2.54	0.09	-2.1	0.04	0.22	-1.28	0.72	1.51561e-15	4.58945e-17	3.93903e-18	1.08659e-15	0.849083	0.00019413	0.391932	0.000141766	6.48717e-09	2.22098e-06	0.950809	0.0144357	0.943387	1.24475e-16	1	2.3865e-14	0.848984	0.293356	7.42266e-09	0.000305161
AT1G09710	protein_coding	Homeodomain-like superfamily protein		1.63	0.91	0.46	0.17	0.51	0.15	0.39	1.17	1.01	0.49	0.5	0.86	0.04	0.93	-0.17	1.05	0.17	-0.01	0.97	0.93	5.04476e-11	1.26039e-05	0.0156071	0.372393	0.00970763	0.457705	0.0648827	1.44587e-07	2.47502e-06	0.012211	0.0130349	6.78122e-05	0.890163	7.8572e-06	1	9.57259e-07	0.403642	0.982277	5.0292e-06	2.1139e-05
AT1G09730	protein_coding	Cysteine proteinases superfamily protein		1.11	1.25	1.39	1.21	0.79	0.62	0.37	1.69	1.56	1.37	0.87	0.55	0.33	1.77	0.11	1.25	0.8	0.33	1.61	0.6	2.65021e-15	4.62849e-17	1.464e-18	1.70575e-16	8.16073e-11	6.03592e-08	0.000552077	2.51007e-21	4.53711e-20	5.38843e-18	1.51689e-11	8.1088e-07	0.0030133	5.40564e-22	1	5.30955e-17	7.80693e-11	0.00224537	1.41713e-20	1.51219e-07
AT1G09740	protein_coding	Adenine nucleotide alpha hydrolases-like superfamily protein		3.71	4.13	4.42	4.01	3.41	3.62	-1.49	0.7	2.13	1.59	0.53	-0.48	-0.56	3.33	-0.04	3.33	2.88	-1.08	1.77	-0.63	2.74114e-18	1.0836e-19	1.64435e-20	3.10822e-19	8.44015e-17	3.43329e-17	1.76531e-06	0.00494681	2.12018e-11	3.1543e-08	0.0377262	0.0644724	0.0539678	5.0436e-17	1	5.78768e-17	1.0457e-14	0.00023582	2.45526e-09	0.0185488
AT1G09750	protein_coding	Eukaryotic aspartyl protease family protein		-6.18	-9.17	-8.65	-7.96	-5.5	-1.53	1.01	-0.74	-3.27	-3.83	-2.04	-0.15	0.34	-4.66	-0.04	-7.39	-5.28	1.03	-3.08	-0.5	4.96407e-18	1.91007e-20	3.35526e-20	6.22528e-20	7.63662e-17	4.33954e-05	0.00559542	0.0294969	8.3353e-12	2.29552e-13	4.84731e-07	0.685737	0.405573	1.82404e-15	1	2.66966e-19	2.3354e-16	0.00580776	3.34422e-11	0.167784
AT1G09760	protein_coding	U2 small nuclear ribonucleoprotein A	U2A'	-0.33	-0.9	-1.13	-0.8	0.28	-0.15	0.68	0.98	0.57	0.15	0.47	0.84	0.38	-0.27	0.02	-0.51	0.24	0.53	0.45	0.65	0.0247456	1.32875e-07	7.06588e-10	1.18534e-06	0.0628013	0.349688	6.01788e-05	1.93487e-08	0.000233287	0.310913	0.00275771	1.27291e-06	0.0265305	0.0626769	1	0.000904561	0.110479	0.00154228	0.00269594	8.90847e-05
AT1G09770	protein_coding	cell division cycle 5	CDC5	1.87	1.03	0.4	0.46	0.43	-0.03	0.14	3.28	2.83	2.07	0.65	0.18	0.06	1.9	-0.01	1.91	0.53	0.18	3.17	0.41	3.9451e-15	2.60685e-08	0.0111389	0.00436398	0.00848537	0.86571	0.447077	1.32055e-22	1.2469e-20	3.38189e-16	0.000205483	0.311563	0.807808	2.00229e-15	1	1.9836e-15	0.00146513	0.341331	3.74589e-22	0.0162258
AT1G09780	protein_coding	Phosphoglycerate mutase%2C 2%2C3-bisphosphoglycerate-independent	iPGAM1	-1.21	-1.18	-0.56	0.36	0.95	0.26	-0.19	-2.42	-1.55	-0.87	0.27	-0.07	-0.53	-1.72	-0.16	-1.04	0.96	-0.16	-1.49	0.18	1.39586e-09	1.94046e-09	0.000701244	0.0253318	3.36799e-07	0.120865	0.30202	4.13182e-18	2.28728e-12	1.82588e-06	0.118502	0.695016	0.00554135	9.55725e-14	1	4.22413e-08	3.0858e-07	0.399421	6.87151e-12	0.322927
AT1G09794	protein_coding	Cox19 family protein (CHCH motif)		0.42	0.56	1.29	1.27	1.68	1.6	-0.5	0.22	0.31	1.12	0.31	0.26	-0.32	0.97	0.21	0.62	1.41	-0.31	0.52	0.37	0.144358	0.0493439	2.27503e-05	2.94477e-05	2.98628e-07	1.2615e-06	0.121467	0.467284	0.294123	0.000204625	0.309888	0.412813	0.37828	0.00103904	1	0.0322459	7.20801e-06	0.369224	0.0725272	0.233757
AT1G09795	protein_coding	ATP phosphoribosyl transferase 2	ATP-PRT2	-0.41	-1.2	-1.22	-1	0.13	0.19	0.13	-0.56	-0.91	-1.05	-0.52	0.02	-0.15	-2.22	-0.1	-1.67	0.1	0.07	-1.02	0.07	0.0438964	2.10422e-07	1.522e-07	6.27489e-06	0.543877	0.377968	0.590766	0.00699208	3.00518e-05	3.34494e-06	0.014386	0.936791	0.572752	6.16673e-14	1	1.21391e-10	0.622783	0.789863	4.82091e-06	0.772434
AT1G09800	protein_coding	Pseudouridine synthase family protein		-1.61	-2.17	-2.3	-2.19	-0.43	-1.08	0.69	-1.22	-1.06	-0.89	0.43	0.88	0.47	-0.8	0.18	-1.8	-0.18	0.5	-1.25	1.01	4.63084e-08	4.82551e-11	1.21498e-11	3.28649e-11	0.0806419	6.63522e-05	0.00780651	8.01749e-06	5.40754e-05	0.000489232	0.0860559	0.000695533	0.0937937	0.00156744	1	4.08941e-09	0.474857	0.0584844	4.4354e-06	0.000136141
AT1G09810	protein_coding	evolutionarily conserved C-terminal region 11	ECT11	0.96	0.81	0.12	-0.79	0.1	-0.66	0.74	0.14	0.4	0.2	0.87	0.69	0.42	0.38	-0.07	0.52	0.06	0.58	0.32	0.65	1.412e-07	3.35917e-06	0.446186	6.21151e-06	0.560134	0.000160529	5.20563e-05	0.395726	0.0124827	0.212387	2.02813e-06	9.10141e-05	0.0217581	0.0179805	1	0.00147389	0.707487	0.00133405	0.0473218	0.000201124
AT1G09812	protein_coding	multidrug resistance protein		-3.52	-4.76	-3.1	-2.85	-1.93	-0.97	1.77	-0.12	-0.23	0.23	1.32	1.48	1.53	-1.7	-0.26	-4.69	-1.59	1.53	-1.55	1.23	3.67275e-06	1.48061e-07	1.10526e-05	1.77942e-05	0.000872109	0.0810015	0.0012025	0.833443	0.670847	0.655707	0.0109673	0.00475661	0.00742263	0.0036163	1	2.33597e-07	0.00462932	0.00544315	0.0061358	0.0196081
AT1G09815	protein_coding	polymerase delta 4	POLD4	1.32	1.72	2	1.72	0.84	0.24	0.61	0.51	1.23	1.32	1.16	0.61	0.33	1.8	0.05	1.72	1.12	0.54	0.89	0.82	8.32024e-08	1.41363e-10	2.56203e-12	1.66707e-10	0.000201557	0.297625	0.00895768	0.0194512	4.24692e-07	1.03162e-07	2.23086e-06	0.00711559	0.203228	4.73216e-11	1	1.54391e-10	2.97789e-06	0.0222744	8.73134e-05	0.000443804
AT1G09820	protein_coding	Pentatricopeptide repeat (PPR-like) superfamily protein		-3.25	-3.96	-3.74	-3.8	-2.51	-1.57	0.31	-2.87	-2.33	-2.3	-1.13	-0.22	-0.08	-3.44	0.02	-4	-2.34	0.24	-2.6	-0.41	5.62472e-11	8.80809e-13	2.54023e-12	1.42421e-12	9.29102e-09	4.7148e-05	0.415618	8.53164e-10	4.126e-08	4.27254e-08	0.002017	0.563173	0.87782	1.88655e-11	1	8.89043e-13	4.03498e-08	0.555991	4.94901e-09	0.266725
AT1G09830	protein_coding	Glycinamide ribonucleotide (GAR) synthetase	PUR2	-1.54	-1.8	-1.97	-1.6	-0.17	-0.83	-0.08	-2.19	-2.37	-2.11	-0.66	0.17	-0.62	-3.42	0.02	-1.99	-0.16	-0.07	-2.09	0.42	3.00787e-12	3.0108e-14	2.19339e-15	8.70506e-13	0.311123	6.94416e-06	0.69262	1.32596e-16	1.06969e-17	4.68502e-16	0.000216687	0.342496	0.00124123	2.33527e-22	1	1.80716e-15	0.346053	0.744379	4.46768e-16	0.0158539
AT1G09840	protein_coding	shaggy-like protein kinase 41	SK41	-0.32	-0.89	-0.98	-1.04	-0.74	-0.76	-0.89	-0.4	-0.53	-0.19	-0.42	-0.91	-0.73	-1.03	-0.12	-0.83	-0.78	-0.73	-0.45	-0.82	0.049312	8.07491e-07	1.31915e-07	3.6518e-08	2.64742e-05	2.68427e-05	3.76482e-06	0.0152963	0.00150975	0.250434	0.0132179	1.73825e-06	0.000183982	5.41034e-08	1	3.25356e-06	1.28611e-05	0.000111253	0.0069406	1.07187e-05
AT1G09850	protein_coding	xylem bark cysteine peptidase 3	XBCP3	0.16	0.37	-0.28	0.36	1.21	1.69	-0.46	-0.5	-0.34	-0.72	0.87	0.92	-0.15	-1.11	-0.27	0.12	0.86	-0.47	-0.42	0.76	0.388867	0.04545	0.130719	0.0516276	5.39618e-08	3.03258e-11	0.0258114	0.0105715	0.0734407	0.000332333	3.41714e-05	1.76977e-05	0.537316	3.6413e-07	1	0.511376	2.49886e-05	0.0272503	0.027902	0.000269855
AT1G09870	protein_coding	histidine acid phosphatase family protein		0.97	1.1	1.93	1.66	1.4	0.96	0	0.55	0.63	0.78	0.71	0.38	0.15	0.92	-0.19	1.2	1.35	-0.01	0.49	0.16	8.22516e-08	3.66865e-09	6.14288e-16	6.1207e-14	1.56543e-11	2.30068e-07	1	0.000802548	0.00014818	6.20136e-06	4.67278e-05	0.0208773	0.43431	2.32893e-07	1	4.68703e-10	4.23529e-11	0.968067	0.00242051	0.369562
AT1G09880	protein_coding	Rhamnogalacturonate lyase family protein		0.21	-0.53	0.67	0.7	0.55	2.08	2.84	0.52	-0.74	1.36	0.85	1.02	3.09	0.87	-0.08	-0.86	-1.25	2.74	0.04	1.25	0.858432	0.65433	0.522404	0.502691	0.615886	0.0428542	0.0078904	0.652161	0.538254	0.176311	0.444299	0.349802	0.00664154	0.403503	1	0.485517	0.315565	0.0120476	0.980494	0.254515
AT1G09890	protein_coding	Rhamnogalacturonate lyase family protein		-5.21	-8.07	-4.65	-4.88	-3.49	-1.04	1.23	-4.32	-6.07	-3.83	-6.49	-1.35	1.25	-5.79	0.04	-8.04	-2.78	1.11	-8.01	-1.46	1.38609e-06	1.11947e-07	3.20166e-06	1.19157e-06	2.95905e-05	0.127637	0.0691589	7.21191e-06	3.59255e-07	1.04148e-05	1.21522e-07	0.0497988	0.0884253	1.28113e-06	1	1.47183e-07	0.000306499	0.109901	9.0162e-08	0.0392764
AT1G09900	protein_coding	Pentatricopeptide repeat (PPR-like) superfamily protein		-2.21	-2.66	-3.38	-3.22	-0.53	-1.16	0.14	-1.78	-1.94	-1.82	0.17	0.56	0.2	-2.95	0.01	-2.45	-0.48	0.06	-1.82	0.61	6.54361e-11	5.13349e-13	9.36846e-16	3.49782e-15	0.0373853	4.36072e-05	0.641175	1.08694e-08	1.47682e-09	6.06182e-09	0.534159	0.0377326	0.531737	3.73861e-14	1	4.38419e-12	0.0590869	0.864136	6.28568e-09	0.0245119
AT1G09910	protein_coding	Rhamnogalacturonate lyase family protein		3	1.75	1.06	0.76	-0.12	-0.15	-0.76	3.38	2.88	1.89	0.08	-0.46	-0.71	1.77	0.12	2.4	0.24	-0.41	3.25	-0.02	1.39102e-18	8.93178e-12	1.06151e-06	0.000200255	0.545076	0.465744	0.00061295	4.15384e-20	5.52298e-18	1.68867e-12	0.707069	0.0280414	0.00224453	6.10227e-12	1	1.10912e-15	0.239182	0.0631361	1.25765e-19	0.950975
AT1G09920	protein_coding	TRAF-type zinc finger-like protein		0.94	1.38	2.04	2.02	1.36	1.35	-0.71	0.51	0.47	0.62	0.24	-0.48	-0.3	1.4	-0.02	1.19	1.16	-0.66	0.53	-0.39	8.37473e-06	3.74506e-09	1.22479e-13	1.85179e-13	8.53719e-09	1.85123e-08	0.00112966	0.00978658	0.017958	0.00213687	0.254024	0.0215972	0.19479	2.39759e-09	1	9.59546e-08	2.71524e-07	0.0028163	0.0071643	0.063113
AT1G09930	protein_coding	oligopeptide transporter 2	OPT2	4.09	7.54	9.11	7.48	5.33	5.18	-1.95	-4.56	3.62	5.2	2.49	1.43	-0.2	8.61	1.53	7.98	5.55	-1.5	2.99	2.39	0.00290319	9.04322e-08	1.59716e-09	1.07317e-07	7.97743e-05	0.000175222	0.527396	0.273756	0.00987839	0.000109715	0.109104	0.417205	0.954661	5.72789e-09	1	3.09104e-08	4.27381e-05	0.620433	0.0393093	0.140521
AT1G09932	protein_coding	Phosphoglycerate mutase family protein		1.33	4.17	5.26	4.1	1.82	0.77	-5.25	-1.31	1.05	2.66	0.7	0.14	-1.38	4.86	0.26	4.83	2.18	-1.46	1.49	-0.15	0.096021	8.9574e-06	2.92705e-07	1.12838e-05	0.0260209	0.365348	5.45833e-05	0.124542	0.193564	0.0017847	0.414305	0.892018	0.16197	9.48111e-07	1	1.17348e-06	0.00899204	0.120802	0.0634926	0.883866
AT1G09935	protein_coding	Phosphoglycerate mutase family protein		3.01	9.65	10.03	9.17	6.36	5.44	-2.08	-2.08	4.83	4.59	2.29	1.4	0.95	9.11	-0.06	9.37	7.51	-0.31	4.44	2.19	0.150916	8.89922e-10	2.83343e-10	3.49109e-09	4.20511e-05	0.00107843	0.578602	0.570543	0.00431754	0.00712603	0.323091	0.597266	0.794313	4.05869e-09	1	2.04544e-09	1.05734e-06	0.951283	0.0111975	0.37477
AT1G09940	protein_coding	Glutamyl-tRNA reductase family protein	HEMA2	2.1	4.2	4.71	3.69	1.84	2.44	-0.42	1.4	2.26	2.1	0.53	0.42	0.13	5.26	-0.03	4.04	1.96	-0.42	2.52	0.59	4.30309e-06	2.07118e-12	1.31275e-13	4.85397e-11	3.98456e-05	6.4394e-07	0.364888	0.00100045	1.35309e-06	4.85071e-06	0.223191	0.343058	0.821212	9.93779e-15	1	5.86838e-12	1.66896e-05	0.382269	1.84527e-07	0.179495
AT1G09950	protein_coding	RESPONSE TO ABA AND SALT 1	RAS1	-1.93	-0.76	2.53	0.46	0.4	-0.01	-1.75	-2.96	-1.62	0.27	-0.15	-1.04	-2.07	-0.69	0.1	-1.06	0.56	-2.08	-0.67	-1.1	0.00366874	0.195615	2.05479e-05	0.404777	0.479326	0.994942	0.00928827	8.66425e-05	0.0102909	0.645262	0.818832	0.0872672	0.00481734	0.239298	1	0.0774939	0.317165	0.00325574	0.253442	0.0783405
AT1G09960	protein_coding	sucrose transporter 4	SUT4	0.97	1.11	1.93	1.83	1.46	1.94	1.14	1.72	2.01	2.01	1.37	1.42	0.75	2.24	-0.17	0.97	1.48	1.24	1.47	1.23	0.000803265	0.000140713	3.84481e-09	1.375e-08	2.12439e-06	1.04537e-08	0.000244925	7.36404e-08	1.82274e-09	1.85004e-09	1.00616e-05	6.05224e-06	0.0210513	9.95077e-11	1	0.000737917	1.59429e-06	0.000111195	1.59619e-06	6.44886e-05
AT1G09970	protein_coding	Leucine-rich receptor-like protein kinase family protein	LRR XI-23	2.19	2.98	3.28	3.29	2.2	1.39	-1.88	1.28	2.26	2.94	2	0.88	-0.87	2.58	0.05	2.98	2.3	-1.49	2.34	0.87	2.06951e-12	3.52796e-16	2.01275e-17	2.27539e-17	3.24412e-12	2.6896e-07	1.52882e-09	6.77158e-07	1.06044e-12	9.66889e-16	9.40727e-11	0.000405941	0.00120786	1.99632e-14	1	3.43229e-16	1.12023e-12	2.86838e-07	3.9583e-13	0.000505816
AT1G09980	protein_coding	Putative serine esterase family protein		0	0.6	0.82	0.68	0.23	-0.4	0.33	-0.65	0.04	0.42	0.55	0.36	0.19	1.04	0.03	0.57	0.37	0.26	-0.05	0.15	1	0.000128369	6.50343e-07	2.03274e-05	0.126677	0.0113662	0.0430359	5.48793e-05	0.78102	0.00600554	0.000641495	0.0237576	0.285521	4.45342e-09	1	0.000234646	0.0138645	0.116459	0.771645	0.364478
AT1G09995	protein_coding	DNA repair DEAD helicase RAD3/XP-D subfamily protein		0.85	1.2	1.69	1.36	1.04	0.44	0.25	-0.8	0.51	1.15	1.03	0.63	0.6	1.23	0	1.17	0.94	0.05	0.01	-0.01	0.00266782	4.2036e-05	9.41526e-08	6.25592e-06	0.000338043	0.125286	0.438868	0.00687366	0.0690535	8.96346e-05	0.000582577	0.0315893	0.0649962	3.40599e-05	1	6.63669e-05	0.0010883	0.904948	0.98326	0.972001
AT1G10000	protein_coding	Ribonuclease H-like superfamily protein		0.11	-0.48	-0.43	-0.55	-0.81	-1.15	0.61	0.06	0.28	0.79	0.48	0.79	0.55	0.51	0.16	0.06	-0.51	0.49	0.38	0.73	0.781355	0.200057	0.248404	0.139641	0.0351758	0.00527274	0.125557	0.883391	0.451357	0.0329617	0.219165	0.0410084	0.207829	0.1603	1	0.880612	0.183879	0.23745	0.302728	0.0593951
AT1G10020	protein_coding	formin-like protein (DUF1005)		2.06	1.53	-0.61	-1.23	-1.78	-1.28	0.66	1.9	1.85	0.64	-1.47	-1.5	-0.1	1.37	0.17	1.5	-1.98	0.8	1.42	-1.74	6.55011e-12	9.20009e-09	0.00709368	1.21012e-06	7.16674e-10	1.20648e-06	0.00728926	6.31495e-11	1.21556e-10	0.00531561	8.64365e-08	6.68712e-08	0.744874	1.08984e-07	1	1.54046e-08	5.95316e-11	0.00151036	5.43586e-08	3.56477e-09
AT1G10030	protein_coding	ergosterol biosynthesis protein	ERG28	-0.41	-0.87	-1.46	-2.38	-1.73	-0.82	0.66	-0.63	-0.55	-1.14	-0.93	-0.05	0.3	-0.87	0.08	-1.12	-1.9	0.63	-1.16	-0.39	0.148015	0.00253553	4.14154e-06	2.47656e-10	2.39926e-07	0.00587693	0.0291795	0.0270375	0.0531242	0.000147025	0.00198554	0.87494	0.387199	0.002545	1	0.000180409	4.20786e-08	0.0410209	0.000134911	0.197587
AT1G10040	protein_coding	alpha/beta-Hydrolases superfamily protein		1.33	6.22	6.96	7.22	5.26	3.55	1.1	-0.67	2.79	3.59	3.94	2.41	0.58	6.31	-0.37	5.51	5.27	1.04	3.3	2.37	0.043022	6.64215e-12	5.34104e-13	2.8339e-13	5.02697e-10	1.75565e-06	0.121307	0.37822	4.72077e-05	7.96153e-07	3.07615e-07	0.00051804	0.491779	4.84549e-12	1	1.08568e-10	5.13821e-10	0.15846	3.40509e-06	0.000670433
AT1G10050	protein_coding	glycosyl hydrolase family 10 protein / carbohydrate-binding domain-containing protein		1.7	2.54	3.35	2.78	1.24	0.33	-0.78	-0.07	1.37	2.15	0.85	-0.1	-0.71	3.05	0.24	2.3	1.33	-0.56	1.29	0.02	2.45324e-09	5.92881e-14	2.05704e-17	4.85307e-15	2.46417e-06	0.181423	0.00280849	0.797607	2.84854e-07	8.71298e-12	0.000762003	0.706487	0.00949306	2.96143e-16	1	9.44353e-13	7.11694e-07	0.0317215	9.23066e-07	0.953013
AT1G10060	protein_coding	branched-chain amino acid transaminase 1	BCAT-1	2.18	0.95	0.46	-0.16	-0.2	-1.03	0.46	3.42	3.92	3.11	1.35	0.18	0.33	3.63	-0.04	2.31	0.2	0.33	3.94	0.33	7.29082e-11	0.000397273	0.0749181	0.541869	0.454861	0.000337673	0.100507	3.73596e-16	8.01554e-18	7.79385e-15	4.86715e-06	0.530306	0.303074	4.91907e-17	1	1.427e-11	0.466282	0.262211	6.10113e-18	0.24672
AT1G10070	protein_coding	branched-chain amino acid transaminase 2	BCAT-2	12.41	11.66	9.88	6.32	5.61	5.99	-1.13	12.85	12.82	11.05	6.49	2.68	3.4	12.36	-0.21	11.99	5.5	-1.96	13.06	2.89	2.37669e-23	8.15309e-23	3.81923e-21	2.34575e-16	1.10058e-14	4.59925e-15	0.0623348	1.16534e-23	1.34463e-23	8.16619e-22	1.1871e-15	8.39586e-07	4.92343e-08	2.30245e-23	1	4.68526e-23	1.98203e-14	0.00370157	7.6864e-24	2.17844e-07
AT1G10090	protein_coding	Early-responsive to dehydration stress protein (ERD4)		2.3	1.47	0.91	1.23	1.12	0.34	-1.09	4.57	3.84	3.12	0.06	-0.18	-0.98	3.15	0.02	1.91	1.02	-1.13	4.08	-0.06	1.10011e-17	6.30643e-12	4.84104e-07	6.81275e-10	1.02663e-08	0.0428128	1.26705e-07	1.52153e-26	2.44932e-24	2.26497e-21	0.730539	0.32233	2.55778e-06	6.05325e-22	1	3.40436e-15	7.74332e-08	9.03904e-08	3.6483e-25	0.777729
AT1G10095	protein_coding	Protein prenylyltransferase superfamily protein		1.03	0.93	0.84	0.61	0.53	0.35	0.06	2.27	1.52	1.12	1.08	0.75	0.25	1.92	-0.35	1.03	0.46	-0.02	1.76	0.59	1.84502e-05	7.51288e-05	0.0002874	0.00640857	0.018157	0.127772	0.844475	3.09584e-13	1.05154e-08	4.54368e-06	1.54094e-05	0.00172415	0.357146	2.49687e-11	1	1.6728e-05	0.0422755	0.960846	2.83844e-10	0.0136435
AT1G10110	protein_coding	F-box family protein		0.49	0.22	0.86	0.93	1.06	-1.1	0.41	-0.21	0.84	0.89	1.28	1.35	0.87	0.54	-0.17	0.03	0.68	0.46	0.59	1.34	0.417672	0.719064	0.133227	0.103415	0.0678824	0.10099	0.549484	0.745281	0.150895	0.123782	0.032432	0.0253384	0.210531	0.361978	1	0.973324	0.247115	0.504368	0.320828	0.028122
AT1G10120	protein_coding	basic helix-loop-helix (bHLH) DNA-binding superfamily protein		-0.3	-1.61	-1.15	-0.88	-1.28	-1.25	1.12	2.37	1.49	0.71	0.36	0.5	0.96	0.19	0.09	-1.1	-1.99	1.22	1.24	0.47	0.362679	9.52262e-06	0.000680962	0.00701548	0.00022966	0.000446628	0.00156727	2.63097e-09	1.75941e-05	0.0281632	0.286545	0.138258	0.00946396	0.556733	1	0.00116885	3.32383e-07	0.000815924	0.000234522	0.174478
AT1G10130	protein_coding	endoplasmic reticulum-type calcium-transporting ATPase 3	ECA3	0.36	0.16	-0.08	-0.1	0.21	-0.38	-0.02	1.77	0.99	0.62	0.54	0.5	0.2	0.31	0.11	0.35	0.23	0.07	1.05	0.3	0.0255176	0.306934	0.603059	0.552011	0.193758	0.0234414	0.935993	3.57055e-14	1.18077e-07	0.000263521	0.00177056	0.00386854	0.301566	0.0493614	1	0.029558	0.156903	0.755847	3.05897e-08	0.0800032
AT1G10140	protein_coding	Uncharacterized conserved protein UCP031279		6.03	7.11	5.62	4.67	3.02	2.61	-1.27	5.26	5.4	2.7	1.29	0.22	0.18	7.03	0.37	6.78	3.1	-1.06	5.51	0.51	1.2534e-17	1.85261e-19	5.98419e-17	8.05247e-15	7.16964e-10	3.25128e-08	0.0055204	4.37378e-16	2.32328e-16	7.82868e-09	0.00163263	0.610504	0.744099	2.37282e-19	1	6.18674e-19	4.26744e-10	0.0208319	1.25594e-16	0.223919
AT1G10150	protein_coding	Carbohydrate-binding protein		2.08	3.39	1.14	1.03	0.09	1.72	0.14	1.55	2.14	-11.31	-1.74	-0.16	-0.54	3.85	0.53	3.11	0.07	0.27	2.16	-0.23	0.0160563	0.000248166	0.170281	0.209893	0.926501	0.0509428	0.907319	0.0703854	0.0133703	1.43627e-06	0.0596319	0.877259	0.629014	6.17103e-05	1	0.000646942	0.942702	0.806845	0.0127895	0.825884
AT1G10155	protein_coding	phloem protein 2-A10	PP2-A10	0.74	-0.13	-0.76	-0.94	-1.8	-2.22	-3.26	-1.28	-1.82	-2.1	-2.19	-4.03	-1.31	-1.33	-0.22	-0.1	-2.07	-2.99	-1.66	-4.09	0.0630509	0.750031	0.0529381	0.0190434	4.71458e-05	3.44082e-06	1.05587e-08	0.00222933	4.01541e-05	4.8175e-06	4.17915e-06	5.66084e-11	0.00555096	0.00139606	1	0.816535	6.9027e-06	7.24665e-08	0.000129149	6.08527e-11
AT1G10170	protein_coding	NF-X-like 1	NFXL1	1.11	1.33	1.47	2.7	1.31	1.03	0.06	0.97	1.03	1	1.58	1.47	0.04	1.24	0	1.46	1.3	0	1.22	1.02	6.54112e-09	6.75393e-11	3.87897e-12	6.73873e-20	1.75198e-10	8.8805e-08	0.783774	1.43622e-07	4.00278e-08	8.55973e-08	3.35931e-12	3.08945e-11	0.867385	4.33392e-10	1	5.36748e-12	2.55567e-10	1	8.26136e-10	1.69241e-07
AT1G10180	protein_coding	LOW protein: exocyst complex component-like protein		-0.49	-1.31	-1.04	-1.39	-0.9	-1.32	0.49	0.37	0.07	-0.05	0.28	0.11	0.22	-1.12	-0.01	-1.24	-0.89	0.41	-0.07	0.05	0.0410398	1.23622e-06	4.56191e-05	4.18015e-07	0.000385619	2.38338e-06	0.0587914	0.122857	0.792761	0.836	0.266806	0.693955	0.463939	1.79951e-05	1	3.24949e-06	0.000433451	0.119091	0.794499	0.881034
AT1G10200	protein_coding	GATA type zinc finger transcription factor family protein	WLIM1	1.95	1.41	0.74	0.83	1.14	0.33	0.38	2.18	1.69	1.23	1.08	1.31	0.48	1.05	0.19	1.46	0.78	0.39	1.63	1.5	1.6728e-19	4.41593e-15	1.27027e-07	1.08362e-08	5.48602e-12	0.0113242	0.00522032	4.27093e-21	1.859e-17	4.47475e-13	5.47448e-11	4.37608e-13	0.000973669	2.40779e-11	1	1.89531e-15	6.87951e-08	0.00510851	5.70616e-17	1.20839e-14
AT1G10210	protein_coding	mitogen-activated protein kinase 1	MPK1	1.66	0.91	0.25	0.59	0.38	-0.57	-0.15	2.68	2.16	1.26	0.63	0.54	0.17	0.93	0.19	1.32	0.4	-0.22	2.76	0.39	3.66716e-09	0.000183193	0.28897	0.0115888	0.106184	0.0216287	0.580324	1.0677e-14	4.7818e-12	1.42851e-06	0.0105864	0.0284768	0.577323	0.000155133	1	5.08229e-07	0.0935528	0.420999	4.74222e-15	0.117472
AT1G10220	protein_coding	ZCF37		5.59	7.59	6.89	6.47	4.73	3.59	-0.31	3.73	4.14	0.42	0.15	-0.64	0.4	7.63	-0.37	7.55	5.28	-0.68	5.1	0.17	2.51849e-06	1.96178e-09	1.88122e-08	8.36699e-08	6.11779e-05	0.00381206	0.901312	0.002134	0.000475016	0.806583	0.942806	0.74966	0.86886	1.77441e-09	1	2.40524e-09	9.03415e-06	0.778717	1.47678e-05	0.938623
AT1G10225	protein_coding	transmembrane protein		8.47	6.79	5.49	4.15	5.06	3.46	1.02	10.15	9.09	8.49	6.77	4.88	3.85	8.67	-2.11	8.32	6.21	0.48	9.25	5.75	6.21723e-12	1.03731e-08	5.74571e-06	0.00142549	4.22995e-05	0.0174717	0.648505	1.41026e-14	5.61299e-13	7.29575e-12	2.96718e-08	0.000128563	0.011334	2.25219e-12	1	9.85445e-12	2.48561e-07	0.862533	3.01628e-13	4.33742e-06
AT1G10230	protein_coding	E3 ubiquitin ligase SCF complex subunit SKP1/ASK1 family protein	SK18	-1.79	-2.47	-1.34	-0.01	0.11	-1.11	0.93	-1.29	-0.48	0.24	0.76	0.53	0.5	-0.4	-0.02	-1.42	0.51	0.89	-0.91	0.53	9.59206e-12	1.46896e-15	8.04821e-09	0.964058	0.591349	8.31671e-07	2.401e-05	2.70545e-08	0.0126138	0.214263	0.000249309	0.00824642	0.0235576	0.0375536	1	2.6712e-09	0.00822337	5.78997e-05	1.45175e-05	0.00914635
AT1G10240	protein_coding	FAR1-related sequence 11	FRS11	-0.7	-0.84	-0.79	-0.23	0.12	-0.22	0.76	0.33	-0.49	-0.63	0.08	0.31	0.55	-1.32	0.05	-0.97	0.19	0.65	-0.56	0.3	0.000388342	3.1467e-05	6.8405e-05	0.214859	0.523202	0.25084	0.000240759	0.0787724	0.00954289	0.00123888	0.68742	0.111422	0.0100509	6.96468e-09	1	3.42177e-06	0.324301	0.00182275	0.00355072	0.137949
AT1G10270	protein_coding	glutamine-rich protein 23	GRP23	-3.26	-3.29	-2.98	-1.61	0.52	-0.86	0.01	-2.02	-2.44	-1.53	0.21	0.68	-0.59	-3.81	-0.02	-2.48	0.62	0.08	-1.77	0.91	1.5206e-14	9.88146e-15	9.55241e-14	1.3357e-07	0.0486021	0.00194734	0.981203	1.63426e-09	1.71938e-11	4.50128e-07	0.46295	0.0143882	0.0517131	3.3967e-16	1	1.05485e-11	0.0187089	0.829743	2.45242e-08	0.0012533
AT1G10280	protein_coding	Core-2/I-branching beta-1%2C6-N-acetylglucosaminyltransferase family protein		-2.2	-2.19	-0.8	-0.43	-0.32	-0.53	-0.73	-2.46	-1.84	-0.18	-0.38	-0.51	-0.46	-1.92	-0.03	-2.09	-0.03	-0.32	-2.09	-0.63	5.74039e-13	5.39822e-13	0.000279522	0.0391906	0.131608	0.0163393	0.00163244	4.06098e-14	4.90171e-11	0.406912	0.0823055	0.0221941	0.0590277	2.11742e-11	1	2.31256e-12	0.908149	0.168133	2.05443e-12	0.00493143
AT1G10290	protein_coding	dynamin-like protein 6	ADL6	0.67	1.45	1.75	1.89	1.31	0.25	0.03	0.63	1.04	0.59	0.55	0.26	-0.07	1.95	0.07	1.65	1.48	0.1	0.98	0.42	0.00043808	2.22337e-10	1.55327e-12	2.1032e-13	4.54207e-09	0.186672	0.906056	0.000970419	5.74799e-07	0.00181763	0.00451743	0.183322	0.77227	6.68283e-14	1	8.67178e-12	2.95993e-10	0.656607	1.58203e-06	0.0300682
AT1G10300	protein_coding	Nucleolar GTP-binding protein		-1.13	-0.81	0.72	3.54	3.08	3.51	1.01	-2.81	-1.74	0.89	-0.01	0.97	-0.38	2.85	-1.25	-4.97	3.42	1.1	-1.32	0.24	0.264872	0.398865	0.39097	2.33345e-05	0.000207322	5.09468e-05	0.264777	0.0261314	0.0977438	0.283773	1	0.261382	0.759466	0.000475249	1	0.0026823	5.30794e-05	0.236039	0.189538	0.853917
AT1G10310	protein_coding	NAD(P)-binding Rossmann-fold superfamily protein		0.14	-0.21	0.01	-0.2	0.13	0.16	0.07	-1.16	-0.27	-0.43	-0.09	0.25	-0.02	-0.36	-0.08	-0.44	-0.11	-0.07	-0.56	0.36	0.374111	0.166394	0.944962	0.197683	0.414023	0.337051	0.710226	1.62551e-09	0.0806622	0.00656347	0.59834	0.128279	0.952134	0.0187552	1	0.00497574	0.498527	0.703461	0.000492785	0.0293826
AT1G10320	protein_coding	Zinc finger C-x8-C-x5-C-x3-H type family protein		0.95	0.29	0.54	0.44	0.57	0.09	0.43	1.15	1.1	1.09	1.19	0.62	0.38	0.59	0.06	0.32	0.5	0.31	0.86	0.78	4.28704e-07	0.0744932	0.0013339	0.00828417	0.000884857	0.615586	0.0167271	7.07516e-09	1.88732e-08	2.44817e-08	7.74355e-09	0.00061076	0.0485689	0.000574494	1	0.0499885	0.00335026	0.0891321	2.53427e-06	3.19467e-05
AT1G10330	protein_coding	Tetratricopeptide repeat (TPR)-like superfamily protein		-0.76	-1.65	-1.88	-2.36	-1.12	-0.69	0.28	-1.21	-1	-0.31	-0.16	0.18	-0.1	-2.14	-0.04	-1.62	-0.99	-0.37	-0.81	0.41	0.0720033	0.000302276	6.62024e-05	2.44171e-06	0.00915952	0.113689	0.552708	0.00603649	0.0196069	0.466826	0.741742	0.697826	0.876996	1.48069e-05	1	0.000397349	0.0210989	0.446486	0.0556698	0.362597
AT1G10340	protein_coding	Ankyrin repeat family protein		4.51	3.58	3.6	1.1	0.98	0.03	-6.99	2.03	3.6	2.32	-0.88	-0.17	-1.03	2.65	0.24	4.49	1.16	-2.9	3.93	-0.06	7.50117e-08	2.85369e-06	2.79301e-06	0.0909773	0.144047	0.977613	1.26386e-06	0.00311628	3.44796e-06	0.000907787	0.222874	0.83142	0.210802	0.000197247	1	7.41132e-08	0.0847576	0.00102155	8.47046e-07	0.952195
AT1G10350	protein_coding	DNAJ heat shock family protein		0.78	-0.19	-0.81	-0.06	0.28	0.15	0.21	-0.2	-0.02	-0.11	0.48	0.07	-0.01	-0.86	0.01	-0.57	0.04	0.21	-0.3	0.18	0.00022256	0.346947	0.000159833	0.758341	0.17725	0.501155	0.353655	0.348468	0.924686	0.593222	0.0230502	0.751257	0.988219	7.85855e-05	1	0.00594288	0.861285	0.368459	0.140873	0.43081
AT1G10360	protein_coding	glutathione S-transferase TAU 18	GSTU18	-5.17	-6.76	-5.36	-3.97	-4.2	-0.99	0.1	-2.81	-4.56	-3.59	-2.03	-2.02	0.25	-5.39	0.05	-6.28	-4.03	0.19	-4.84	-1.81	2.95849e-24	2.06541e-26	1.74528e-24	1.98017e-21	1.60971e-21	8.74016e-06	0.680617	3.18385e-17	5.3584e-23	4.69601e-20	1.42326e-12	2.40813e-12	0.296163	1.44154e-24	1	7.34196e-26	5.4305e-21	0.416626	1.15038e-23	4.54053e-11
AT1G10370	protein_coding	Glutathione S-transferase family protein	ERD9	-7.85	-6.82	-5.77	-0.35	-0.49	-0.91	-1.39	-10.35	-10.34	-6.72	-2.24	-3.39	-1.56	-9.73	-0.13	-8.09	-0.7	-1.28	-11.95	-2.95	1.26207e-20	2.52493e-19	1.174e-17	0.302531	0.165047	0.0125513	0.000390828	8.74258e-23	8.06642e-23	6.78926e-19	1.75974e-07	3.94455e-11	0.000213336	2.42683e-22	1	6.53256e-21	0.0477505	0.00119052	1.28297e-23	9.11948e-10
AT1G10380	protein_coding	Putative membrane lipoprotein		-5.22	-8.04	-9.77	-9.16	-6.06	-4.13	-1.03	-1.93	-3.03	-1.89	-1.36	-1.63	-0.43	-5.26	-0.13	-6.31	-4.18	-0.58	-2.73	-1.14	2.51536e-14	6.37597e-17	1.7713e-17	1.26687e-17	1.41321e-15	6.06911e-12	0.0113611	6.25291e-06	1.21555e-09	7.18677e-06	0.000823604	0.000106156	0.346214	2.67945e-14	1	1.27775e-15	2.01279e-12	0.167933	1.0608e-08	0.00497553
AT1G10390	protein_coding	Nucleoporin autopeptidase		1.17	1.32	1.33	1.27	0.83	0.39	0.27	0.98	1	0.76	0.7	0.28	0.18	1.34	0.01	1.21	0.76	0.27	1.06	0.41	2.13359e-14	4.83528e-16	3.64565e-16	1.754e-15	5.76509e-10	0.000615121	0.0187804	5.38951e-12	2.99926e-12	4.26609e-09	5.53166e-08	0.0135859	0.154138	2.9656e-16	1	7.9044e-15	4.45278e-09	0.0257704	4.21916e-13	0.000539086
AT1G10400	protein_coding	UDP-Glycosyltransferase superfamily protein		4.13	6.06	7.6	10.19	8.47	8.24	4.2	-0.02	4.31	5.18	4.64	4.79	3.03	9.76	3.35	5.94	9.04	4.56	3.32	5.05	0.12306	0.00630712	0.000177109	2.84532e-07	2.55381e-05	6.40564e-05	0.138591	1	0.0970908	0.0289118	0.0724038	0.0600957	0.383265	8.60308e-07	1	0.0084887	6.46684e-06	0.105299	0.241634	0.0476165
AT1G10410	protein_coding	CW14 protein (DUF1336)		3.05	3.87	4.35	4.08	3.5	2.77	-0.42	1.91	3.01	3.56	2.51	1.46	0.45	4.19	-0.21	3.65	3.2	-0.56	2.66	1.06	6.67929e-19	5.30062e-22	2.65147e-23	1.82355e-22	4.72163e-20	7.25832e-17	0.0481165	8.32449e-13	1.19083e-18	1.52813e-20	2.33168e-15	3.42213e-09	0.044483	5.4268e-23	1	3.18451e-21	6.2995e-19	0.0100735	4.4847e-17	2.6909e-06
AT1G10417	protein_coding	RUN/FYVE domain protein		-0.39	1.36	2.16	1.76	0.99	-0.47	0.35	-0.99	1.26	1.85	1.62	1.16	-0.36	2.48	-0.17	2.06	1.25	0.5	1.35	0.59	0.529687	0.0167244	0.00026596	0.0021806	0.0849669	0.4653	0.611273	0.125769	0.0280299	0.00163235	0.00651559	0.0516887	0.646923	4.1052e-05	1	0.000480101	0.0308709	0.464345	0.0194223	0.351473
AT1G10430	protein_coding	protein phosphatase 2A-2	PP2A-2	0.05	0.02	0.22	0.55	0.28	0.01	-0.29	0.63	0.15	0.17	-0.21	-0.45	-0.18	-0.01	0.02	0.24	0.37	-0.31	0.27	-0.43	0.65165	0.857807	0.046408	8.2982e-06	0.0147524	0.91788	0.0185909	7.70267e-07	0.194161	0.135059	0.0811665	0.000298779	0.190916	0.960481	1	0.0352292	0.00174477	0.0152676	0.0173992	0.000601898
AT1G10450	protein_coding	paired amphipathic helix Sin3-like protein	SNL6	0.92	0.88	0.58	0.62	0.51	-0.35	0.41	0.43	0.86	0.28	0.45	0.53	0.31	0.89	0.01	1.1	0.79	0.31	1.04	0.32	2.27653e-08	5.55231e-08	8.82486e-05	2.86678e-05	0.000501284	0.0169275	0.00700422	0.00268066	1.05698e-07	0.0508553	0.00257498	0.000540139	0.055086	3.963e-08	1	2.6121e-10	7.25283e-07	0.0486344	1.40198e-09	0.0335263
AT1G10460	protein_coding	germin-like protein 7	GLP7	-8.17	-8.17	-6.07	-8.18	-8.19	-3.37	0.43	-2.81	-8.18	-8.19	-5.87	-8.18	-1.82	-8.19	0.18	-8.19	-8.19	0.64	-6.2	-4.29	2.63416e-06	2.36456e-06	8.09693e-06	1.35334e-06	1.00397e-06	0.000675158	0.612993	0.00184172	1.82495e-06	8.66846e-07	7.52238e-06	1.03541e-06	0.0468409	3.45403e-06	1	2.79497e-06	1.36326e-06	0.446486	6.78423e-06	0.000108617
AT1G10470	protein_coding	response regulator 4	ARR4	-2.59	-2.93	-2.67	-1.93	-2.83	-3.08	-0.53	-1.33	-2.21	-0.94	-1.6	-2.49	-1.09	-2.41	0.01	-2.89	-3.06	-0.45	-2.17	-2.86	9.46025e-14	2.73576e-15	3.73143e-14	1.80421e-10	1.60798e-14	3.87014e-15	0.0377804	7.75408e-07	7.69344e-12	0.000198147	4.56407e-08	2.01271e-12	0.000139713	5.65118e-13	1	4.42272e-15	2.32206e-15	0.0901055	1.09656e-11	7.36589e-14
AT1G10490	protein_coding	GNAT acetyltransferase (DUF699)		-4.52	-4.09	-4.4	-3.51	-0.41	-1.37	0.22	-2.39	-2.39	-2.26	-0.57	0.44	-0.49	-3.9	0.02	-3.8	-0.28	0.1	-2.02	0.32	1.53683e-18	1.56035e-17	2.42425e-18	7.54799e-16	0.124795	5.07047e-06	0.457917	2.10557e-11	1.94547e-11	8.82422e-11	0.038639	0.114124	0.112519	5.48318e-17	1	1.04897e-16	0.299515	0.769403	1.0419e-09	0.252959
AT1G10500	protein_coding	chloroplast-localized ISCA-like protein	CPISCA	1.4	1.73	1.59	1.48	1.22	1.37	-1	-1.13	-0.11	-0.36	-0.23	-0.76	-0.54	1.24	-0.1	1.01	0.84	-0.92	-0.34	-0.93	3.16473e-11	7.01122e-14	7.62563e-13	6.09357e-12	1.54536e-09	1.58695e-10	5.33595e-07	8.61855e-09	0.503517	0.0279831	0.191452	3.49699e-05	0.00448242	5.54368e-10	1	7.55608e-08	3.49678e-06	3.28785e-06	0.0403221	1.43977e-06
AT1G10510	protein_coding	RNI-like superfamily protein	emb2004	-0.53	-0.8	-1.05	-1.19	-0.44	-0.21	0.03	-0.89	-1.11	-1.21	-0.61	-0.25	-0.19	-1.36	-0.06	-1.07	-0.59	-0.02	-1.04	-0.19	0.000414909	6.92463e-07	1.81017e-09	8.65143e-11	0.00314584	0.173355	0.893852	1.18897e-07	6.69743e-10	9.40367e-11	0.000133396	0.108858	0.279078	2.44198e-12	1	1.38113e-09	0.000135801	0.923455	3.57325e-09	0.23285
AT1G10520	protein_coding	DNA polymerase lambda (POLL)	Pol%7Blambda%7D	-1.04	-1.87	-1.48	-0.87	-0.21	0.29	2	-1.6	-0.14	-0.31	0.99	1.39	1.23	0.28	0.23	-1.43	0.06	1.72	-0.73	1.49	0.00499041	8.82117e-06	0.000153831	0.0134773	0.545409	0.422821	7.30307e-07	8.35323e-05	0.697799	0.377027	0.00459501	0.00014664	0.00154209	0.412802	1	0.000269405	0.865605	1.26845e-05	0.0407624	6.04289e-05
AT1G10522	protein_coding	Serine/Threonine-kinase	PRIN2	-0.61	-0.7	-0.35	-0.14	0.87	0.89	1.9	0.34	-0.29	-0.18	0.99	2.64	0.98	-1.14	0.23	-0.78	0.9	1.63	-0.49	2.51	0.00641383	0.00180587	0.106674	0.50757	0.000165931	0.000173331	3.72946e-10	0.125738	0.190966	0.43075	4.40367e-05	2.67231e-14	0.000171979	3.92036e-06	1	0.00068052	0.000106621	1.49609e-08	0.0260717	1.24331e-13
AT1G10530	protein_coding	D-ribose-binding periplasmic protein		-0.15	-0.41	1.04	3.03	3.44	3.13	0.34	-1.28	1.52	2.21	3.15	2.16	1.24	0.34	-0.44	-0.82	3.97	0.34	-0.04	2.99	0.847522	0.587074	0.109539	7.10949e-06	9.95494e-07	8.44543e-06	0.684634	0.122857	0.019422	0.000688764	7.823e-06	0.00133093	0.100117	0.634895	1	0.292933	6.72054e-08	0.692211	0.964247	2.30339e-05
AT1G10540	protein_coding	nucleobase-ascorbate transporter 8	NAT8	3.18	3.52	4.6	4.06	3.74	4.36	0.87	-0.33	3.26	4.52	3.54	1.51	0.11	4.91	-0.8	1.38	1.98	0.4	-0.68	-0.13	0.000225045	4.5245e-05	3.09723e-07	3.58126e-06	2.00855e-05	2.11421e-06	0.414234	0.785543	0.000162567	6.19499e-07	7.28253e-05	0.0990121	0.948228	8.54594e-08	1	0.130181	0.0238144	0.750172	0.55824	0.924784
AT1G10550	protein_coding	xyloglucan:xyloglucosyl transferase 33	XTH33	6.78	5.31	1.32	-2.11	2.99	5.46	1.3	2.7	5.21	3.97	1.78	1.88	3.25	5.69	4.78	7.09	4.86	3.09	5.45	-1.09	5.84979e-06	0.000224155	0.457889	0.437488	0.0503656	0.000282466	0.523634	0.0883259	0.000340304	0.00670567	0.311932	0.285612	0.0629028	8.50905e-05	1	2.53299e-06	0.000958289	0.0643288	0.00018042	0.680954
AT1G10560	protein_coding	plant U-box 18	PUB18	0.56	-0.23	0.95	0.7	-0.33	0.42	-1.05	-1.05	-0.59	1.94	0.68	-1.07	-2.57	-0.83	0.47	-0.05	0.64	-0.83	-1.14	-0.45	0.218472	0.615667	0.031901	0.115976	0.479966	0.386792	0.0407591	0.0309761	0.204813	5.62031e-05	0.150012	0.0293621	5.47896e-05	0.0828258	1	0.926248	0.159926	0.112416	0.0186019	0.37738
AT1G10570	protein_coding	Cysteine proteinases superfamily protein	OTS2	0.98	0.39	0.29	0.07	0	-0.01	0.57	3.31	2.68	2.19	1.18	0.71	0.64	1.62	0.03	0.56	0.17	0.52	2.63	0.43	5.72215e-07	0.0264391	0.0919882	0.69738	0.994462	0.977714	0.00282045	1.60853e-21	1.13005e-18	9.655e-16	3.31106e-08	0.000228371	0.00190333	2.78481e-12	1	0.00167737	0.356872	0.00809107	1.95413e-18	0.0210014
AT1G10580	protein_coding	Transducin/WD40 repeat-like superfamily protein		-0.37	-0.11	0.08	1.41	1.33	0.66	-0.09	-0.4	-0.21	0.21	0.68	0.41	-0.03	0.19	-0.02	-0.03	1.56	-0.04	-0.03	0.64	0.00378973	0.359616	0.507911	6.00723e-15	7.20066e-14	3.35534e-06	0.557709	0.00201418	0.0928342	0.0866134	1.99232e-06	0.00193578	0.893639	0.12628	1	0.800617	8.60223e-16	0.833471	0.813938	7.71864e-06
AT1G10585	protein_coding	basic helix-loop-helix (bHLH) DNA-binding superfamily protein		-0.03	0.18	-0.64	3.35	3.79	3.8	-2.33	-0.99	0	-1.58	0.1	-1.42	-1.11	2.51	-0.48	0.47	4.38	-2.02	-0.17	-1.21	0.97686	0.807901	0.398091	1.50287e-05	3.3596e-06	4.76252e-06	0.0119224	0.212943	1	0.0466057	0.914955	0.0783628	0.227613	0.000610208	1	0.520381	3.17778e-07	0.0275214	0.826698	0.144199
AT1G10590	protein_coding	Nucleic acid-binding%2C OB-fold-like protein		1.05	1.33	1.28	1.38	0.98	0.58	0.16	1.41	1.39	0.91	0.54	0.16	0.1	1.65	0.01	1.51	1.03	0.15	1.31	0.07	1.16896e-11	9.54074e-15	3.0248e-14	3.83552e-15	1.39448e-10	1.18065e-05	0.210632	2.39538e-15	3.55713e-15	7.53647e-10	4.863e-05	0.199438	0.523669	1.0891e-17	1	2.1451e-16	4.09127e-11	0.261729	1.96463e-14	0.60983
AT1G10600	protein_coding	associated molecule with the SH3 domain of STAM 2	AMSH2	1.18	0.5	-0.29	-0.62	-0.27	-0.29	-0.12	0.51	0.52	-0.19	-0.18	0.26	0.06	0.18	0.04	0.4	-0.29	-0.1	0.64	0.13	3.38271e-11	0.000472747	0.0336034	3.33703e-05	0.0517567	0.0439933	0.439002	0.000456706	0.000317647	0.17877	0.229897	0.0779809	0.766994	0.192564	1	0.00384059	0.0385729	0.568491	1.90758e-05	0.401752
AT1G10610	protein_coding	basic helix-loop-helix (bHLH) DNA-binding superfamily protein		0.74	-0.11	-0.85	-1.36	-1.3	-0.97	-0.04	0.98	0.25	0.02	-0.47	-0.59	-0.04	-0.48	-0.05	-0.11	-1.44	-0.25	0.3	-0.57	1.58356e-05	0.467179	1.41941e-06	4.41175e-11	2.07247e-10	2.89661e-07	0.835097	9.63054e-08	0.121681	0.931166	0.00525451	0.000616862	0.865038	0.00269164	1	0.490477	1.59636e-11	0.171176	0.0624622	0.00109404
AT1G10630	protein_coding	ADP-ribosylation factor A1F	ARFA1F	-0.22	0.66	0.97	1.36	1.13	0.33	0.11	-0.37	0.11	0.26	0.64	0.14	0.24	0.64	0.07	0.5	0.81	0.24	-0.09	0.03	0.166959	9.78619e-05	1.34163e-07	4.37782e-11	7.03802e-09	0.0461071	0.555137	0.0228934	0.501897	0.10704	0.000289106	0.417676	0.225432	0.000141605	1	0.00234229	5.42193e-06	0.187461	0.582925	0.904935
AT1G10640	protein_coding	Pectin lyase-like superfamily protein		-2.75	-7.54	-7.54	-4.34	-5.14	-0.86	7.23	-1.94	-4.31	-3.36	1.92	4.94	6.96	-7.52	-0.09	-7.55	-3.2	6.91	-7.58	4.01	0.00437859	7.83442e-05	7.53953e-05	0.000237197	6.13776e-05	0.246093	2.44523e-12	0.0233275	0.000309442	0.000562558	0.0018731	8.56919e-10	1.89296e-11	0.000132828	1	9.46407e-05	0.00107815	9.81113e-12	5.37688e-05	5.04388e-08
AT1G10650	protein_coding	SBP (S-ribonuclease binding protein) family protein		-1.66	-0.43	0.71	0.49	-0.13	-0.2	-0.43	-2.44	-2.79	-1.53	-0.66	-1.52	-0.44	0.46	-0.27	-0.44	-0.22	-0.5	-2.59	-1.43	1.41477e-06	0.149698	0.017368	0.0999911	0.681507	0.54274	0.191303	6.57445e-10	2.65238e-11	5.82262e-06	0.0380962	1.31277e-05	0.219111	0.12352	1	0.143261	0.476283	0.141688	1.55508e-10	3.57711e-05
AT1G10657	protein_coding	transmembrane protein		-5.11	-8.44	-6.98	-6.75	-5.47	-2.56	0.24	-6.12	-6.61	-6.46	-3.66	-2.46	-0.32	-7.48	-0.01	-7.23	-6.38	0.37	-6.92	-2.45	1.57914e-13	9.19599e-17	6.84259e-16	7.80316e-16	4.14564e-14	3.16854e-07	0.60956	7.01964e-15	1.38705e-15	1.60104e-15	3.31553e-10	7.3201e-07	0.52762	4.34441e-16	1	5.57507e-16	3.70882e-15	0.431209	7.48544e-16	9.3517e-07
AT1G10660	protein_coding	transmembrane protein		1.6	1.11	0.44	-0.07	-0.34	0.08	-0.28	0.39	0.98	0.47	-0.19	-0.13	-0.01	0.8	-0.06	1.31	-0.33	-0.44	1.05	-0.63	7.38622e-12	5.1918e-08	0.0128651	0.709215	0.0570583	0.694416	0.153585	0.0308004	7.9232e-07	0.00884199	0.325358	0.512885	0.964124	2.16592e-05	1	1.15657e-09	0.0625726	0.0248354	2.31176e-07	0.00104627
AT1G10670	protein_coding	ATP-citrate lyase A-1	ACLA-1	-0.07	-0.22	-0.22	0.07	0.29	-0.23	-0.13	-0.64	-0.4	-0.5	-0.31	-0.6	-0.43	-0.29	0.03	-0.53	0.17	0	-0.69	-0.61	0.639817	0.14466	0.150152	0.657869	0.0664998	0.149033	0.479337	9.25506e-05	0.0111156	0.0016699	0.0566249	0.000394574	0.0171614	0.0605906	1	0.000901118	0.292954	1	3.23076e-05	0.000346075
AT1G10690	protein_coding	cyclin-dependent kinase inhibitor		-0.26	0.77	0.51	-0.04	-0.39	-0.24	-0.17	-0.03	-0.01	-0.4	-0.27	0.03	0.01	1.18	-0.02	0.78	-0.46	-0.1	-0.21	0.04	0.364289	0.00566685	0.0652706	0.89432	0.175336	0.418522	0.607433	0.919408	0.989208	0.153275	0.376574	0.933743	0.989506	6.11708e-05	1	0.00525854	0.105471	0.79708	0.467097	0.9075
AT1G10700	protein_coding	phosphoribosyl pyrophosphate (PRPP) synthase 3	PRS3	1.16	4.33	4.51	3.34	1.45	1.16	0.02	-0.6	1.1	0.76	-0.08	0.08	-0.13	4.44	0.08	4.06	1.69	-0.04	1.88	0.27	0.0135398	3.33197e-11	1.32645e-11	9.28273e-09	0.00261718	0.0170168	0.993586	0.207004	0.0188684	0.10295	0.885021	0.890294	0.847166	2.00042e-11	1	1.63084e-10	0.00059894	0.962388	0.000168133	0.605741
AT1G10720	protein_coding	BSD domain-containing protein		1.19	1.73	1.59	1.21	0.38	0.32	-0.12	-0.02	0.46	0.81	0.12	-0.09	-0.03	1.41	0.08	1.54	0.46	-0.23	0.53	-0.29	2.30812e-09	8.15669e-14	9.38726e-13	1.55343e-09	0.0242889	0.0659803	0.539379	0.939385	0.0057819	8.03172e-06	0.509908	0.616939	0.898271	2.76165e-11	1	2.73663e-12	0.00706818	0.218399	0.00171001	0.103783
AT1G10730	protein_coding	Clathrin adaptor complexes medium subunit family protein		1.52	1.44	1.59	1.78	1.46	0.84	-0.56	0.93	1.09	1.37	0.51	0.32	-0.15	0.69	0.2	1.31	1.49	-0.69	1.02	0.53	1.5283e-13	6.53416e-13	2.98691e-14	1.03267e-15	8.18682e-13	8.73125e-07	0.000866588	6.07691e-08	1.64369e-09	3.64901e-12	0.00126122	0.0392009	0.437647	1.40195e-05	1	9.6322e-12	4.60383e-13	8.86035e-05	6.78694e-09	0.000990349
AT1G10740	protein_coding	alpha/beta-Hydrolases superfamily protein		-0.57	-0.78	-0.77	-0.63	-1.04	1.1	-0.65	-1	-1.13	-0.46	-0.84	-1.54	-0.4	-0.58	0.03	-0.61	-1	-0.45	-1.02	-1.68	0.00188222	3.84089e-05	4.58576e-05	0.000645671	4.06277e-07	2.12742e-07	0.00100365	8.54402e-07	6.53028e-08	0.0119718	2.69453e-05	1.68887e-10	0.0533287	0.0014896	1	0.000951139	9.61766e-07	0.0237651	4.81658e-07	2.47718e-11
AT1G10750	protein_coding	carboxyl-terminal peptidase%2C putative (DUF239)		0.83	-0.21	0.39	-2.62	-2.93	0.08	3.5	1.46	1.15	1.43	2.71	2.78	1.7	0.48	-0.07	0.65	-2.26	3.35	1.13	2.64	0.135908	0.733978	0.488756	0.000590966	0.000180942	0.901635	1.57594e-07	0.00837608	0.0369977	0.0087845	7.34667e-06	5.5298e-06	0.00639333	0.399832	1	0.243417	0.00172353	5.07129e-07	0.040774	1.40976e-05
AT1G10760	protein_coding	Pyruvate phosphate dikinase%2C PEP/pyruvate binding domain-containing protein	SEX1	-2.14	-2.96	-2.76	-1.99	0.87	-0.91	-1.11	-1.3	-2.23	-1.86	-0.36	0.31	-0.72	-3.19	-0.21	-2.86	0.71	-1.05	-1.98	0.9	1.50677e-13	1.07926e-17	8.27113e-17	1.04146e-12	6.5339e-05	4.48694e-05	4.23851e-06	4.84609e-08	4.89557e-14	9.94297e-12	0.0931044	0.150549	0.00247721	1.24383e-18	1	3.02215e-17	0.000733691	1.35104e-05	1.37873e-12	7.14427e-05
AT1G10780	protein_coding	F-box/RNI-like superfamily protein		-3	-2.36	-4.21	-2.81	-0.8	-1.14	3.97	-0.79	-0.42	-0.57	0.22	2.58	1.5	-1.81	-0.05	-3.62	-0.94	3.51	-0.57	2.45	0.000260655	0.00141525	1.68965e-05	0.000245557	0.181788	0.0787024	2.23112e-08	0.208394	0.490148	0.335374	0.726229	2.36538e-05	0.0173702	0.00919829	1	6.66398e-05	0.122467	3.52318e-07	0.349972	5.47285e-05
AT1G10810	protein_coding	NAD(P)-linked oxidoreductase superfamily protein		-1.41	-0.88	-0.28	-0.15	-0.49	0.96	1.14	-0.23	0.86	1.8	0.11	1.15	1.47	0.25	0.13	-1.29	0	0.75	0.97	1.15	0.0473713	0.190033	0.665113	0.813831	0.452923	0.129814	0.086053	0.738264	0.160266	0.00364265	0.888699	0.070829	0.0369967	0.698378	1	0.0653126	0.99798	0.286969	0.113538	0.0771682
AT1G10820	protein_coding	hypothetical protein (DUF3755)		-0.64	-1.24	-1.74	-0.98	-0.26	-0.63	0.39	0.31	-0.01	-0.25	0.4	0.4	0.4	-0.84	0.02	-1.1	-0.56	0.33	0.02	0.15	0.000211573	1.03378e-09	1.53698e-13	2.04141e-07	0.117114	0.000378169	0.0283312	0.058726	0.951791	0.133048	0.0216569	0.0214218	0.0378857	3.81276e-06	1	1.9808e-08	0.00122669	0.0742862	0.931668	0.428066
AT1G10830	protein_coding	15-cis-zeta-carotene isomerase	Z-ISO	-0.87	-0.97	-0.93	-1.06	-1.01	-0.48	-0.47	-2.26	-1.95	-2.01	-1.41	-0.91	-0.69	-1.58	-0.05	-1.23	-0.9	-0.37	-2.15	-1	2.40574e-06	2.51507e-07	5.26002e-07	4.60863e-08	1.75299e-07	0.00544956	0.00996706	9.96028e-17	6.71907e-15	3.49374e-15	1.74622e-10	2.29443e-06	0.000462873	2.3598e-12	1	1.48529e-09	1.46784e-06	0.0417183	3.47505e-16	5.34875e-07
AT1G10840	protein_coding	translation initiation factor 3 subunit H1	TIF3H1	0.8	0.26	-0.13	-0.35	0.05	-0.17	0.24	1.29	0.8	0	-0.35	-0.26	0.09	-0.05	0	0.56	0.02	0.23	0.95	-0.29	3.87076e-09	0.0193294	0.23802	0.00226169	0.693141	0.157948	0.048018	6.01614e-15	3.54484e-09	0.982471	0.00356425	0.0290929	0.523832	0.674082	1	4.90808e-06	0.859743	0.0643288	4.35322e-11	0.015567
AT1G10850	protein_coding	Leucine-rich repeat protein kinase family protein		-4.24	-5.09	-5.23	-4.93	-3.01	-0.85	1.45	-1.75	-1.94	-1.4	-0.09	0.09	1.26	-3.23	-0.11	-4.34	-2.89	1.36	-2.68	0.05	1.18686e-14	2.65933e-16	1.40005e-16	3.3811e-16	2.48907e-11	0.0108144	6.09624e-05	1.69262e-06	2.38613e-07	5.06455e-05	0.809122	0.820215	0.000715284	5.0253e-12	1	7.22852e-15	7.06474e-11	0.000182037	3.10856e-10	0.899554
AT1G10865	protein_coding	cytochrome C oxidase assembly factor		2.66	1.85	1.73	1.53	1.02	0.53	-0.79	2.17	2.26	2.01	1.02	0.24	-0.17	1.95	0.15	2.56	1.36	-0.68	2.34	0.34	2.7672e-21	2.45209e-16	1.93376e-15	9.31153e-14	7.27118e-09	0.000752752	6.0773e-06	1.90525e-18	5.51815e-19	3.40033e-17	1.5339e-08	0.123959	0.344011	4.59125e-17	1	8.11483e-21	5.16681e-12	8.03828e-05	1.45625e-19	0.0303965
AT1G10870	protein_coding	ARF-GAP domain 4	AGD4	-0.57	-0.59	-0.56	-0.06	-0.27	-0.51	0.42	0.57	-0.09	0.14	0.41	0.03	0.46	-0.44	0.08	-0.87	-0.35	0.48	-0.4	-0.09	8.79016e-05	4.51345e-05	9.6339e-05	0.647807	0.0494	0.000502837	0.00428533	7.72933e-05	0.504732	0.317472	0.00435672	0.850434	0.00388324	0.00150456	1	4.06549e-08	0.011868	0.00174018	0.00389467	0.583163
AT1G10890	protein_coding	arginine/glutamate-rich 1 protein		1.69	1.28	1.53	1.33	0.65	0.53	0.27	3.45	2.46	2.06	0.9	0.41	0.41	1.81	0.1	1.37	0.45	0.32	2.68	0.6	5.59262e-13	7.98479e-10	7.95843e-12	3.05945e-10	0.000274354	0.00307018	0.146805	2.68891e-22	9.31635e-18	2.82803e-15	3.75041e-06	0.0232287	0.0363842	7.10327e-14	1	1.41322e-10	0.0102049	0.0929458	6.08976e-19	0.00118537
AT1G10900	protein_coding	Phosphatidylinositol-4-phosphate 5-kinase family protein		-3.18	-2.14	-1.8	-1.22	-1.65	-1.79	-2.2	-5.37	-4.22	-3.64	-2.28	-2.62	-1.53	-1.73	-0.19	-2.02	-1.24	-2.04	-3.98	-2.45	6.03654e-12	3.83692e-08	1.06337e-06	0.00032213	6.66754e-06	2.67924e-06	1.5361e-07	1.90186e-17	5.9953e-15	3.03133e-13	3.39121e-08	2.3399e-09	0.000120483	2.26023e-06	1	1.37516e-07	0.000365234	8.62568e-07	2.62449e-14	1.09699e-08
AT1G10910	protein_coding	Pentatricopeptide repeat (PPR) superfamily protein	EMB3103	-0.17	-0.86	-1.91	-3.28	-1.78	-0.93	0.22	2.31	0.66	-0.01	-0.66	-0.11	0.14	-0.71	-0.06	-0.5	-1.77	0.14	1.11	-0.5	0.406642	4.81464e-05	2.17841e-12	6.49705e-19	2.53023e-11	2.87736e-05	0.329659	9.73276e-15	0.00132436	0.986575	0.00190449	0.636908	0.589393	0.000525142	1	0.0126818	3.12653e-11	0.562335	7.33337e-07	0.0187802
AT1G10920	protein_coding	NB-ARC domain-containing disease resistance protein	LOV1	0.05	-0.42	-0.66	-0.99	-0.83	0.07	-0.7	0.83	0.18	0.59	-0.27	-0.17	-0.19	-1.29	0.24	0	-0.6	-0.45	0.62	0.06	0.780631	0.0216741	0.000468587	1.32311e-06	2.87903e-05	0.7172	0.000629957	2.31302e-05	0.338224	0.00162626	0.156274	0.406958	0.39951	6.37003e-09	1	0.991841	0.00161661	0.026579	0.000917138	0.768116
AT1G10930	protein_coding	DNA helicase (RECQl4A)	RECQ4A	-3.05	-3.11	-2.78	-3.53	-2.07	-1.19	0.98	-4.47	-2.67	-2.3	-0.61	0.79	0.36	-2.76	-0.03	-3.49	-1.7	0.78	-2.97	0.92	3.79253e-18	1.79272e-18	4.14492e-17	5.5975e-20	2.17401e-13	2.35843e-07	1.24339e-05	2.52959e-22	1.32285e-16	9.50912e-15	0.00276229	0.000194787	0.106573	6.00661e-17	1	1.06762e-19	4.66438e-11	0.000386747	6.45359e-18	2.19935e-05
AT1G10940	protein_coding	Protein kinase superfamily protein	SNRK2.4	0.29	0.08	0.4	0.32	-0.07	0.14	-0.67	0.73	0.23	0.11	-0.58	-1.08	-0.29	0.37	-0.04	0.15	-0.05	-0.58	0.39	-0.89	0.0277764	0.530388	0.0022634	0.012415	0.627327	0.293842	1.06361e-05	7.48012e-07	0.0732691	0.413773	6.4763e-05	4.07434e-10	0.0587897	0.00454007	1	0.237701	0.702692	0.000112596	0.00344789	3.59163e-08
AT1G10950	protein_coding	transmembrane nine 1	TMN1	1.35	1.28	0.79	1.16	0.98	0.18	0.2	1.29	1.48	0.98	0.68	0.4	0.27	1.49	0.14	1.42	1	0.28	1.48	0.2	2.29451e-12	7.94388e-12	7.76355e-07	1.21934e-10	1.38925e-08	0.231159	0.217722	9.244e-12	1.60702e-13	1.00802e-08	2.47827e-05	0.00836852	0.103771	1.00392e-13	1	4.58382e-13	8.45416e-09	0.0771316	1.67129e-13	0.192559
AT1G10960	protein_coding	ferredoxin 1	FD1	-5.63	-6.17	-5.59	-3.4	-2.25	-2.22	-0.76	-3.86	-5.45	-3.56	-0.9	-1.49	-0.73	-6.48	-0.03	-5.83	-1.91	-0.52	-5.23	-1.3	4.60532e-23	4.83357e-24	6.59745e-23	4.03848e-17	6.18261e-12	1.81236e-11	0.00330711	1.22484e-18	1.18043e-22	1.91609e-17	0.000476082	2.16236e-07	0.00822049	1.46891e-24	1	1.85187e-23	3.94524e-10	0.0465618	2.83611e-22	3.01739e-06
AT1G10970	protein_coding	zinc transporter	ZIP4	-0.81	-1.97	-2.72	-2.4	-0.99	-0.39	-0.66	-0.01	-0.84	-0.52	-0.59	0.3	-1.08	-1.49	-0.12	-0.87	-0.65	-0.71	-0.5	0.6	0.0140786	4.02434e-07	7.42755e-10	7.75533e-09	0.00329161	0.253443	0.0589909	0.976883	0.0113824	0.112252	0.0801919	0.384799	0.00474296	3.5633e-05	1	0.00828302	0.0483774	0.0473386	0.122551	0.0772448
AT1G10990	protein_coding	transmembrane protein		3.54	5.45	5.42	2.49	-0.01	1.52	2.26	2.64	4.19	5.11	2.34	1.39	2.82	6.24	0.67	4.94	0.46	2.76	4.12	1.29	1.22327e-08	8.61265e-14	9.41884e-14	1.58116e-05	0.9917	0.0107523	0.000211542	8.04392e-06	1.64741e-10	8.8227e-13	7.61962e-05	0.018454	1.54729e-05	1.82599e-15	1	1.4533e-12	0.464465	1.27776e-05	2.63295e-10	0.0332057
AT1G11000	protein_coding	Seven transmembrane MLO family protein	MLO4	-1.06	-1.33	-1.01	-1.06	-1.06	-1.12	1.92	2.25	1.05	2.83	1.95	2.06	1.6	0.99	-0.05	-1.06	-0.69	1.74	1.29	2.04	0.00963283	0.00161191	0.0118422	0.00744641	0.00761944	0.00775654	5.18763e-06	7.19107e-08	0.00438281	3.78388e-10	2.1265e-06	9.45162e-07	0.000181824	0.00721814	1	0.00915924	0.0746107	3.47199e-05	0.000564003	1.2667e-06
AT1G11020	protein_coding	RING/FYVE/PHD zinc finger superfamily protein		0.51	0.64	0.87	0.59	0.17	0.15	-0.24	0.57	0.53	0.5	0.1	-0.12	-0.04	0.5	-0.04	0.57	0.23	-0.37	0.43	-0.47	0.00070135	3.08396e-05	1.16278e-07	0.000109238	0.260926	0.323978	0.131221	0.000214143	0.00041269	0.000848501	0.548931	0.461927	0.837696	0.000694046	1	0.000177994	0.119231	0.0235855	0.00333521	0.00263848
AT1G11050	protein_coding	Protein kinase superfamily protein		0.69	2.8	3.67	1.65	0.4	0.43	-1.76	-0.26	1.53	2.68	0.14	-0.15	-0.43	2.96	0.03	2.68	0.84	-1.34	1.49	-0.03	0.0102052	1.93221e-13	1.01657e-16	7.74209e-08	0.138535	0.120626	3.16676e-07	0.355077	4.42769e-07	1.08866e-12	0.637853	0.608822	0.173643	4.0161e-14	1	6.74195e-13	0.00236614	3.28055e-05	7.36646e-07	0.937786
AT1G11060	protein_coding	WAPL (Wings apart-like protein regulation of heterochromatin) protein		0.27	0.68	0.76	0.49	0.34	-0.1	0.06	0.46	0.3	0.4	0.6	0.32	0.27	0.85	-0.08	0.53	0.37	0.02	0.5	0.22	0.0163337	8.82131e-08	6.43515e-09	3.25649e-05	0.00306	0.419305	0.636585	0.000112639	0.00788131	0.000556839	2.35471e-06	0.00761798	0.0383136	5.3995e-10	1	1.2069e-05	0.00135722	0.883204	2.88919e-05	0.0647022
AT1G11070	protein_coding	hydroxyproline-rich glycoprotein family protein		-0.85	-1.83	-2.72	-3.25	-3.16	-1.41	-1.16	-2.58	-1.96	-2.41	-2.28	-3.79	0.27	-1.94	-0.17	-0.48	-2.05	-1.29	-0.33	-3.06	0.0791635	0.000455527	3.74848e-06	2.3582e-07	2.94409e-07	0.00681354	0.0269538	9.91537e-06	0.000237423	1.68186e-05	4.91583e-05	2.88513e-08	0.66726	0.000299032	1	0.31082	0.000155313	0.017308	0.494914	1.16417e-06
AT1G11080	protein_coding	serine carboxypeptidase-like 31	scpl31	6.25	4.75	6.27	3.22	2.44	0.01	0	8.95	7.7	6.8	0	1.44	3.93	6.45	0.01	6.01	3.06	0	7.78	0	0.000966974	0.0169456	0.000858467	0.128567	0.260926	1	1	2.98867e-06	4.15128e-05	0.000291622	1	0.501869	0.104314	0.000597175	1	0.00156005	0.158029	1	3.35063e-05	1
AT1G11090	protein_coding	alpha/beta-Hydrolases superfamily protein		-1.08	-0.87	-0.77	-0.21	-0.41	-1.02	-0.7	-2.21	-1.25	-1.05	-1.1	-1.29	-0.9	-0.77	-0.15	-1.76	-0.46	-0.72	-1.87	-0.82	9.69692e-08	5.08716e-06	3.52112e-05	0.210143	0.0197958	6.36142e-07	0.000320864	1.12915e-15	3.79472e-09	1.8288e-07	1.46177e-07	5.79493e-09	2.41934e-05	3.44314e-05	1	5.58375e-13	0.00909248	0.000310869	1.1276e-13	3.47418e-05
AT1G11100	protein_coding	SNF2 domain-containing protein / helicase domain-containing protein / zinc finger protein-like protein		1.21	4.85	5.07	4.68	2.74	1.72	0.81	-1.13	1.97	2.54	3.23	1.22	0.57	5.67	0.45	4.42	3.23	0.98	2.31	0.99	0.0616261	4.19725e-10	1.42838e-10	9.87913e-10	3.82925e-05	0.00922026	0.261176	0.163667	0.00227646	0.000104856	4.30971e-06	0.0671787	0.497964	1.08579e-11	1	3.74323e-09	2.79221e-06	0.180841	0.000385351	0.153586
AT1G11112	protein_coding	hypothetical protein		-2.87	-2.86	-0.75	-2.88	-2.87	-2.84	6.21	0.55	-0.14	0.45	1.86	2.57	3.85	-2.81	-2.84	-2.85	-2.85	5.42	-2.89	1.76	0.230647	0.225198	0.708816	0.194638	0.17627	0.2317	0.000197152	0.769415	0.946199	0.798111	0.241069	0.0939576	0.0205904	0.248751	1	0.23465	0.192087	0.000989554	0.213893	0.283901
AT1G11120	protein_coding	CTTNBP 2 amino-terminal-like protein		-1.95	-6.06	-6.05	-2.12	-4.36	-4.08	3.56	-0.19	-1.5	-0.66	2.24	2.86	3.15	-3.82	0.29	-6.03	-1.13	3.6	-1.78	2.07	0.0438316	0.000339238	0.000325772	0.0260255	0.000505476	0.0018515	2.8257e-05	0.827077	0.0939874	0.413551	0.00338281	0.000329879	0.000296823	0.00306933	1	0.000427407	0.185298	3.55699e-05	0.056718	0.00754801
AT1G11125	protein_coding	hypothetical protein		-2.31	-1.44	-2.21	-0.81	-1.94	-1.65	2.75	0.95	1.56	2.62	2.04	1.52	1.68	0.17	-1.06	0.71	-1.2	2.4	1	1.59	0.130959	0.295292	0.139825	0.516393	0.153708	0.252016	0.0167196	0.413536	0.150152	0.0141286	0.0674161	0.184061	0.192735	0.892715	1	0.543074	0.366084	0.040752	0.379015	0.170499
AT1G11130	protein_coding	Leucine-rich repeat protein kinase family protein	SUB	-7.66	-7.24	-8.17	-6.07	-2.84	-1.21	0.8	-5.67	-5.89	-4.89	-1.18	0.47	0.38	-6.83	-0.2	-6.49	-2.11	0.79	-6.81	0.36	1.38226e-15	2.06277e-15	6.93638e-16	9.83288e-15	2.08496e-08	0.00402148	0.0593374	6.41787e-14	2.13899e-14	3.65628e-13	0.00515963	0.26616	0.436209	5.60519e-15	1	8.75862e-15	4.0602e-06	0.0716453	3.22104e-15	0.412269
AT1G11160	protein_coding	Transducin/WD40 repeat-like superfamily protein		-4.16	-4.1	-1.99	-0.75	-0.32	-1.65	3.07	-7.05	-3.81	-1.81	0.3	2.62	1.37	-1.79	-0.26	-4.02	0.1	2.9	-3.02	2.38	3.20021e-05	3.51771e-05	0.00561572	0.224328	0.611213	0.0202095	7.30652e-06	2.06791e-06	3.99685e-05	0.00745509	0.64513	5.07573e-05	0.0402346	0.0130424	1	4.98937e-05	0.87811	2.36291e-05	0.000313849	0.000197086
AT1G11170	protein_coding	lysine ketoglutarate reductase trans-splicing-like protein (DUF707)		1.21	1.12	1.63	1.98	3.01	1.69	-0.13	-0.77	0.79	1.36	1.77	1.52	-1.06	1	0.11	1.21	3.18	-0.41	0.17	1.6	0.000263998	0.000582189	2.39312e-06	4.92773e-08	2.89705e-12	2.61583e-06	0.748331	0.0272673	0.0136156	4.99378e-05	1.1079e-06	1.78626e-05	0.00750577	0.0020443	1	0.000245569	7.4098e-13	0.279972	0.610443	8.86711e-06
AT1G11180	protein_coding	Secretory carrier membrane protein (SCAMP) family protein	SCAMP2	2.14	2.52	2.01	0.44	-0.36	0.25	-0.69	1.17	2.05	1.4	-0.42	0.34	-0.08	3.43	0.06	2.63	-0.36	-0.54	2.21	0.23	4.1029e-14	2.51676e-16	2.05919e-13	0.0238629	0.0703538	0.233578	0.00185902	2.11797e-07	1.59931e-13	4.31372e-09	0.0468967	0.103995	0.761966	2.33519e-20	1	7.62805e-17	0.0790597	0.0147804	1.67223e-14	0.286159
AT1G11190	protein_coding	bifunctional nuclease i	BFN1	2.53	7.39	8.38	6.97	4.88	7.77	2.3	-1.07	0.77	0.6	-0.03	0.82	2.05	5.79	0.24	0.83	-0.56	2.03	-3.33	0.56	0.000270116	1.09935e-14	4.57542e-16	5.37622e-14	7.33259e-10	1.66488e-14	0.00167923	0.265687	0.30226	0.422114	0.975591	0.282973	0.00851554	5.54019e-12	1	0.267748	0.515672	0.00675886	0.00982792	0.495924
AT1G11200	protein_coding	organic solute transporter ostalpha protein (DUF300)		1.43	2.94	3.33	2.36	1.69	1.18	-0.25	-0.55	0.76	1.22	0.52	0.53	0.09	3.14	0.02	2.58	1.7	-0.13	1.22	0.18	0.000194902	2.76441e-10	1.40525e-11	3.72816e-08	2.1395e-05	0.00221302	0.569971	0.149889	0.0379028	0.00124507	0.174065	0.171429	0.869698	6.28054e-11	1	6.14704e-09	2.1487e-05	0.793532	0.00123595	0.672583
AT1G11210	protein_coding	cotton fiber protein%2C putative (DUF761)		6.4	5.2	5.61	4.89	6.54	2.61	-3.68	3.55	4.73	4.48	3.6	4.57	0.52	2.72	-0.51	5.59	6.41	-3.07	5.58	5.33	8.53816e-15	1.9069e-12	2.4823e-13	1.07082e-11	9.85786e-15	3.48301e-05	0.00216799	4.92698e-08	3.31615e-11	1.57262e-10	6.5621e-08	3.3452e-10	0.521796	1.0149e-05	1	2.97782e-13	1.8586e-14	0.00546474	3.60815e-13	9.11393e-12
AT1G11220	protein_coding	cotton fiber%2C putative (DUF761)		-2.69	-2.15	-5.63	-1.74	-1.12	-1.25	3.91	-0.67	-1.07	-0.39	-0.14	1.48	1.87	-2.04	-0.54	-5.63	-0.74	3.78	-1.98	0.87	0.0204877	0.0446147	0.000877433	0.0752773	0.221747	0.209094	3.07096e-05	0.48498	0.254008	0.66207	0.889594	0.0766206	0.042483	0.058961	1	0.00107778	0.416579	6.53116e-05	0.0558709	0.323463
AT1G11240	protein_coding	ribosomal RNA-processing protein		0.12	-0.65	-1.03	-0.86	0.36	-0.26	0.86	2.29	1.19	0.73	0.71	0.92	0.28	-0.1	0.1	-0.09	0.3	0.73	1.17	1.16	0.536247	0.000610281	6.60457e-07	1.44769e-05	0.0498456	0.174872	4.45669e-05	7.43259e-16	2.91106e-08	0.00016039	0.000371682	1.02912e-05	0.19577	0.587957	1	0.621475	0.106165	0.000460768	4.51945e-08	1.60589e-07
AT1G11250	protein_coding	syntaxin of plants 125	SYP125	3.61	2.17	0	0.03	0.03	0.02	1.89	8.95	6.18	5.63	3.8	0.01	3.04	2.16	2.71	0.02	0.01	3.87	6.41	2.87	0.107558	0.331806	1	1	1	1	0.44583	1.97856e-05	0.00238595	0.00597109	0.0899736	1	0.251294	0.328734	1	1	1	0.107841	0.00159521	0.226276
AT1G11260	protein_coding	sugar transporter 1	STP1	6.92	5.92	3.56	0.18	-0.48	0.05	0.8	6.17	5.59	2.69	1.17	1.46	1.4	4.94	0.01	5.71	-1.17	0.82	5.78	1.35	1.91566e-20	7.59507e-19	2.8422e-13	0.594663	0.151739	0.907038	0.0259302	3.40584e-19	4.19667e-18	4.65634e-10	0.00104887	8.46862e-05	0.000410678	7.00753e-17	1	2.00832e-18	0.000848036	0.0261265	1.67893e-18	0.000241941
AT1G11270	protein_coding	F-box and associated interaction domains-containing protein		1.52	0.79	-0.08	-0.63	-0.17	0.03	0.59	2.36	1.69	1.45	0.65	0.75	0.3	1.12	0.14	1.13	-0.38	0.28	1.98	0.48	1.33096e-06	0.00593679	0.800859	0.0325807	0.577417	0.941267	0.0584174	7.39316e-11	1.69638e-07	3.44822e-06	0.029521	0.0126443	0.404362	0.000168225	1	0.000149998	0.204892	0.409552	5.06428e-09	0.116976
AT1G11280	protein_coding	S-locus lectin protein kinase family protein		-1.35	-2.44	-2.89	-2.26	-2.04	-1.26	0.93	0.51	-1.06	-0.68	-0.96	-0.67	0.28	-2.67	-0.03	-2.04	-2.12	0.83	-0.96	-0.49	1.08046e-08	2.03717e-15	1.81913e-17	1.75933e-14	4.95418e-13	1.0205e-07	3.28914e-05	0.0100241	1.44312e-06	0.000833901	1.50245e-05	0.00147664	0.227336	1.90972e-16	1	3.41304e-13	2.04294e-13	0.000231207	8.66029e-06	0.0195934
AT1G11290	protein_coding	Pentatricopeptide repeat (PPR) superfamily protein	CRR22	-3.64	-4.1	-4.44	-4.06	-2.45	-1.06	0	-2.31	-2.92	-2.66	-1.85	0.29	-0.2	-5.17	0.12	-3.77	-2.19	-0.06	-2.58	0.25	4.72454e-12	3.49543e-13	6.81219e-14	3.07823e-13	1.55642e-08	0.00356509	1	5.78069e-08	4.19074e-10	2.49472e-09	4.21867e-06	0.431118	0.658433	7.29969e-15	1	2.30389e-12	1.51732e-07	0.91174	5.71429e-09	0.517145
AT1G11300	protein_coding	G-type lectin S-receptor-like Serine/Threonine-kinase		-2.63	-2.02	-1.94	-2.02	-2.22	-1.33	0.69	-1.93	-1.41	-0.89	-0.29	-0.17	0.19	-1.57	0.1	-2.21	-1.84	0.53	-1.39	-0.28	1.68053e-12	7.12107e-10	1.51665e-09	5.375e-10	8.53318e-11	5.22397e-06	0.0103228	2.46749e-09	1.05885e-06	0.000710516	0.276085	0.54481	0.547667	1.62407e-07	1	1.04314e-10	6.23264e-09	0.0546655	1.42957e-06	0.309516
AT1G11303	protein_coding	G-type lectin S-receptor-like Serine/Threonine-kinase		-2.14	-3.56	-2.56	-0.44	-0.5	-0.97	1.38	-1.65	-1.25	-0.56	1.3	1.53	1.44	-1.01	0.28	-3.24	-0.07	1.35	-1.81	1.3	1.06457e-05	2.79891e-09	6.2667e-07	0.284089	0.234462	0.0259826	0.00206578	0.000309629	0.00387225	0.174536	0.00270724	0.000584193	0.00244087	0.0176069	1	1.74708e-08	0.874328	0.00307377	9.21424e-05	0.00295713
AT1G11310	protein_coding	Seven transmembrane MLO family protein	MLO2	1.98	3.81	4.38	3.14	1.81	1.87	-0.49	1.16	1.43	1.33	0.57	0.93	0.26	3.79	0.04	3.19	1.79	-0.44	1.83	0.7	3.12635e-07	8.85022e-14	2.50072e-15	1.19086e-11	2.17561e-06	1.92151e-06	0.178772	0.000858231	7.19249e-05	0.000186157	0.104186	0.00941945	0.548276	9.28819e-14	1	7.81314e-12	2.83547e-06	0.251876	1.45343e-06	0.0504572
AT1G11320	protein_coding	GDSL esterase/lipase		-1.54	-1.38	-0.79	-1.01	-0.46	-0.98	0.34	-1.85	-1.22	-0.85	0.34	0.72	0.1	-1.57	-0.1	-1.78	-0.2	0.25	-1.48	0.56	3.64969e-09	3.35185e-08	0.000279409	8.65028e-06	0.0281465	3.12076e-05	0.128173	5.37605e-11	4.25158e-07	0.000135178	0.121258	0.00113238	0.72667	2.19023e-09	1	1.20769e-10	0.356752	0.287761	8.303e-09	0.0113989
AT1G11330	protein_coding	S-locus lectin protein kinase family protein		-0.38	-0.91	-2.06	-2.14	-0.86	-0.66	-1.15	-0.98	-0.55	-0.58	-0.68	-0.01	-0.72	-1.67	0.17	-0.61	-0.38	-0.59	-0.41	-0.25	0.17547	0.00138811	3.0919e-09	1.22131e-09	0.00278967	0.0240332	0.000278518	0.000786655	0.0513315	0.0389278	0.0195156	0.991063	0.0262566	2.49233e-07	1	0.0282165	0.175136	0.057219	0.13786	0.410812
AT1G11340	protein_coding	G-type lectin S-receptor-like Serine/Threonine-kinase		0.65	-0.29	-1.36	-2.64	-2.11	-2.07	-0.98	1.53	1.3	0.5	-0.9	-0.56	0.21	0.07	-0.1	-0.18	-2	-0.72	1.29	-0.46	0.1037	0.469655	0.00153017	2.27361e-07	8.35296e-06	2.00291e-05	0.0273188	0.000293958	0.00166582	0.211568	0.0347361	0.196679	0.690488	0.857232	1	0.657593	1.88987e-05	0.114492	0.00167975	0.300926
AT1G11350	protein_coding	S-domain-1 13	SD1-13	0.28	-0.59	-1.7	-2.57	-2.48	-1.64	-0.59	0.25	0.26	-0.38	-1.66	-0.74	-0.55	-0.39	0.29	-0.15	-2.39	-0.46	0.35	-0.64	0.183815	0.00574218	2.71567e-10	5.48182e-15	2.57678e-14	2.08605e-09	0.0109281	0.244153	0.222219	0.0759623	1.56892e-09	0.00118518	0.0261291	0.0636057	1	0.471331	8.34916e-14	0.0493749	0.0975434	0.00518967
AT1G11360	protein_coding	Adenine nucleotide alpha hydrolases-like superfamily protein		3.31	2.75	2.17	1.5	0.93	0.16	0.03	2.7	2.86	2	0.58	0.13	-0.14	2.35	0.26	2.75	0.65	0.26	3.1	0.38	6.79266e-24	1.79285e-21	3.27902e-18	3.63537e-13	1.15332e-07	0.326725	0.888345	3.80351e-21	6.9241e-22	8.76271e-17	0.000411314	0.426064	0.470888	2.92164e-19	1	2.02982e-21	5.91988e-05	0.120614	5.05158e-23	0.0192633
AT1G11362	protein_coding	Plant invertase/pectin methylesterase inhibitor superfamily protein		10.84	8.95	6.5	1.92	0.01	0	0	10.79	10.85	9.3	4.65	2.62	0	10.84	-0.01	9.09	2.53	0.01	11.34	0	8.04952e-11	2.33934e-08	0.0001542	0.396961	1	1	1	1.0446e-10	8.70393e-11	9.78815e-09	0.0222226	0.271959	1	6.73611e-11	1	1.54648e-08	0.275817	1	2.3637e-11	1
AT1G11370	protein_coding	Pectin lyase-like superfamily protein		6.83	9.86	8.72	5.88	2.43	2.77	0.01	0.01	7.81	5.43	2.84	3	0	12.57	0.04	9.66	3.75	-0.01	9.01	1.69	0.00248242	8.0772e-07	1.63475e-05	0.0150844	0.45899	0.424466	1	1	0.0002352	0.0322821	0.403977	0.370616	1	1.90629e-09	1	1.443e-06	0.221375	1	9.74627e-06	0.635932
AT1G11380	protein_coding	PLAC8 family protein		4.08	3.22	-0.95	-1.99	-1.07	1.09	0.74	3.69	3.66	0.48	0.88	1.13	0.8	3.54	0	3.21	-1.54	0.52	3.48	0.83	3.31128e-20	3.30029e-17	0.000288826	9.34073e-10	5.66554e-05	3.14809e-05	0.00392011	6.83497e-19	9.16036e-19	0.0458515	0.000510972	1.81005e-05	0.00348541	1.92217e-18	1	3.81251e-17	2.04203e-07	0.0460874	3.6001e-18	0.00108585
AT1G11390	protein_coding	Protein kinase superfamily protein		-0.49	0.03	0.1	0.63	0.73	0.27	0.21	0.06	-0.01	0.12	0.4	0.43	0.23	0.43	-0.16	0.04	0.77	0.1	0.03	0.53	0.000220801	0.797048	0.41268	4.25241e-06	4.52065e-07	0.0409729	0.132996	0.645838	0.956669	0.364787	0.00272837	0.00182095	0.118632	0.000960564	1	0.730526	1.52813e-07	0.523528	0.85435	0.000151282
AT1G11400	protein_coding	partner of Y14-MAGO	PYM	2.15	2	1.51	1.62	0.96	0.69	0.57	2.68	2.5	1.45	0.97	0.54	0.56	2.87	-0.08	2.24	1.09	0.44	2.38	0.45	1.05342e-20	1.03386e-19	7.70359e-16	1.06219e-16	7.58697e-10	1.44966e-06	7.09413e-05	9.79939e-24	8.45916e-23	4.7701e-15	1.12532e-09	0.000107864	0.000162147	1.06825e-24	1	2.68838e-21	3.01701e-11	0.00174682	3.71073e-22	0.000910564
AT1G11410	protein_coding	S-locus lectin protein kinase family protein		-5.15	-4.32	-3.72	-2.74	-2.78	-1.83	-1.53	-4	-3.97	-3.66	-2.16	-2.43	-1.03	-1.77	0.09	-4.49	-2.47	-1.33	-4.5	-2.2	1.65065e-19	9.31313e-18	3.61008e-16	1.03733e-12	1.26323e-12	4.08835e-08	2.67016e-06	8.22295e-17	8.70809e-17	8.68733e-16	1.24595e-09	1.17236e-10	0.0012077	3.55456e-08	1	4.09973e-18	2.7181e-11	3.2179e-05	3.58558e-18	1.24357e-09
AT1G11420	protein_coding	agenet domain protein (DOMAIN OF UNKNOWN FUNCTION 724 2)	DUF2	-0.1	-1.28	-1.11	-2.71	-1.02	-1.05	2.61	0.9	1.65	2.2	2.88	3.15	1.91	0.36	0.74	-1.88	-0.13	2.48	1.7	2.83	0.913103	0.152165	0.197653	0.00871947	0.222474	0.243684	0.000872586	0.2357	0.0221968	0.00247301	0.000175273	6.23248e-05	0.0206317	0.647791	1	0.0536422	0.876223	0.00183825	0.01885	0.000272871
AT1G11430	protein_coding	plastid developmental protein DAG	MORF9	-0.62	-0.75	-0.92	-1.67	-0.61	-0.08	0.53	-1.04	-1.06	-1.45	-0.84	0.35	0.27	-1.05	-0.03	-0.88	-0.94	0.49	-1.01	0.29	0.000101718	6.08308e-06	1.22057e-07	3.25434e-14	0.00017766	0.651632	0.00155779	1.17721e-08	7.37535e-09	2.64216e-12	1.68652e-06	0.0314088	0.129909	6.20208e-09	1	2.7747e-07	1.30869e-07	0.00426081	1.98313e-08	0.0705723
AT1G11440	protein_coding	hypothetical protein		-1.03	-1.49	-2.74	-3.42	-2.46	-0.86	-0.26	-0.62	-0.9	-1.34	-1.28	-0.71	-0.39	-1.96	0.1	-0.76	-2.45	-0.09	-0.52	-0.51	7.60258e-05	1.22357e-07	7.32166e-14	2.45807e-16	1.77497e-12	0.000963421	0.331482	0.0120535	0.000380889	1.10777e-06	4.46204e-06	0.006163	0.169917	3.46709e-10	1	0.00219411	2.32151e-12	0.766903	0.0331316	0.04716
AT1G11450	protein_coding	nodulin MtN21 /EamA-like transporter family protein	UMAMIT27	0.43	-0.12	-0.43	-1.6	-2.23	-2.31	3.7	2.84	2.11	1.23	2.11	2.55	2.25	1.32	-0.87	-6.89	-3.2	3.21	0.85	1.59	0.553899	0.876079	0.560224	0.0458609	0.0090917	0.0125851	3.65956e-06	6.66135e-05	0.00193738	0.06725	0.00266993	0.000405983	0.00356293	0.0487027	1	7.75137e-05	0.00124687	4.17589e-05	0.214017	0.0249172
AT1G11475	protein_coding	RNA polymerases N / 8 kDa subunit	NRPB10	-0.2	-0.58	-0.67	-0.63	0.95	0.85	0.18	-0.38	-0.05	-0.01	0.54	0.93	0.06	-0.98	-0.06	-0.29	0.95	0.19	0.14	0.92	0.293372	0.00245601	0.00057025	0.0011108	4.82652e-06	3.79726e-05	0.391297	0.0473746	0.793694	0.970546	0.0060071	1.20694e-05	0.811501	3.12301e-06	1	0.118175	5.12126e-06	0.391028	0.470399	1.67184e-05
AT1G11480	protein_coding	eukaryotic translation initiation factor-like protein		2.19	2.09	1.95	2.09	1.38	1	-0.06	2.41	2.27	1.45	0.89	0.29	0.14	2.23	0.02	2.31	1.43	-0.03	2.42	0.36	6.81127e-23	2.71938e-22	3.15583e-21	4.5694e-22	5.55285e-16	1.49599e-11	0.644878	3.34503e-24	2.26717e-23	8.86123e-17	3.95656e-10	0.0113349	0.293486	3.53851e-23	1	1.15793e-23	2.0295e-16	0.852157	2.75754e-24	0.00204855
AT1G11530	protein_coding	C-terminal cysteine residue is changed to a serine 1	CXXS1	1.82	1.31	0.47	-1.57	-0.13	-0.1	-1.5	2.15	1.85	0.77	-0.79	-0.01	-0.97	1.1	-0.05	1.76	-0.29	-1.35	2.17	-0.14	1.66436e-09	1.55006e-06	0.0533539	9.36952e-08	0.615886	0.722646	1.11651e-06	2.87031e-11	1.17246e-09	0.00236064	0.00275079	0.976844	0.00104354	2.64755e-05	1	3.11653e-09	0.2511	8.31439e-06	2.17332e-11	0.620718
AT1G11545	protein_coding	xyloglucan endotransglucosylase/hydrolase 8	XTH8	-3.59	-5.67	-4.98	-4.96	-5.75	-4.12	0.96	-1.43	-2.39	-1.98	-3.57	-1.64	-0.33	-3.34	0.19	-6.74	-6.32	1.09	-2.46	-1.99	6.85965e-07	1.39322e-09	6.02633e-09	4.06352e-09	5.5445e-10	1.53105e-07	0.100286	0.0118532	0.000110138	0.000755604	7.24394e-07	0.005542	0.639695	1.72694e-06	1	3.24708e-10	2.73929e-10	0.066666	8.31587e-05	0.00121606
AT1G11570	protein_coding	NTF2-like protein	NTL	0.12	-0.3	0.42	-0.17	-0.85	0.44	1.07	-1.21	0.49	1.28	0.69	0.92	2.15	0.92	-0.17	-0.55	-2.19	1.31	0.22	0.49	0.845068	0.602528	0.451881	0.77457	0.152953	0.460069	0.0732032	0.0546181	0.38329	0.0199607	0.233618	0.111385	0.000815766	0.0938344	1	0.352509	0.00126831	0.0304066	0.714099	0.425023
AT1G11580	protein_coding	methylesterase PCR A	PMEPCRA	-2.2	-1.99	-1.55	-0.32	-0.53	0.67	-0.47	-1.08	-1.35	-1.29	-0.74	-0.48	-0.63	-1.88	-0.16	-2.25	-0.67	-0.41	-1.54	-0.07	1.55709e-06	6.56671e-06	0.000185748	0.409227	0.175293	0.0929563	0.27494	0.00689952	0.000939829	0.0015387	0.0699874	0.247443	0.174974	1.64517e-05	1	9.18286e-07	0.0907381	0.362849	0.000221202	0.895306
AT1G11590	protein_coding	Plant invertase/pectin methylesterase inhibitor superfamily		1.46	0.64	0.24	-0.05	-1.52	0.5	-0.89	3.1	2.38	2.06	0.69	0.61	0.32	0.23	-0.6	1.23	-1.26	-0.27	2.07	-0.3	0.0352108	0.364015	0.743326	0.952333	0.0577933	0.516077	0.297768	2.88964e-05	0.00076917	0.00313121	0.351921	0.422594	0.743717	0.757389	1	0.0746257	0.113301	0.775537	0.00301699	0.729017
AT1G11591	protein_coding	hypothetical protein		0.81	0.18	0.56	0.14	-0.07	-0.08	0.72	1.58	1.31	1.33	1.34	0.92	0.62	0.59	0.04	0.2	-0.24	0.48	1.1	0.7	4.28409e-05	0.331939	0.00253066	0.444574	0.703066	0.706171	0.000452781	3.69638e-11	3.56441e-09	2.81197e-09	5.72368e-09	1.07249e-05	0.00400854	0.00177664	1	0.266086	0.19951	0.0181356	1.97205e-07	0.000504634
AT1G11600	protein_coding	cytochrome P450%2C family 77%2C subfamily B%2C polypeptide 1	CYP77B1	0.01	0	0.01	-0.03	-0.02	0	12.54	2.98	1.91	0	5.14	6.67	6.9	2.29	4.03	0	0.01	12.08	-0.05	4.74	1	1	1	1	1	1	2.71795e-06	0.484673	0.644938	1	0.127996	0.0216549	0.0291008	0.590908	1	1	1	7.07044e-06	1	0.193547
AT1G11630	protein_coding	Tetratricopeptide repeat (TPR)-like superfamily protein		-0.72	-0.65	-1.15	-1.01	-0.29	-0.7	0.18	-0.63	-0.6	-0.31	0.01	0.11	-0.14	-0.9	0.01	-0.47	-0.18	0.08	-0.72	0.05	1.78267e-06	9.37138e-06	4.17751e-11	1.13417e-09	0.0335558	6.08919e-06	0.227289	1.96075e-05	3.57831e-05	0.0228524	0.964522	0.479101	0.40563	1.98958e-08	1	0.000823653	0.18088	0.632253	1.91748e-06	0.737911
AT1G11650	protein_coding	RNA-binding (RRM/RBD/RNP motifs) family protein	RBP45B	0.74	1.14	0.94	0.52	0.63	0.69	-0.4	1.63	1.12	0.26	-0.22	0.11	-0.05	1.12	-0.02	1.45	0.5	-0.28	1.54	0.23	3.3506e-08	3.86301e-13	7.63561e-11	2.4119e-05	1.27235e-06	3.32195e-07	0.00179439	6.9431e-18	8.34658e-13	0.0273604	0.0656988	0.366378	0.766468	5.64321e-13	1	2.31629e-16	5.60049e-05	0.0264027	4.09691e-17	0.0630701
AT1G11660	protein_coding	heat shock protein 70 (Hsp 70) family protein		-0.01	0.08	0.21	0.24	0.28	0.09	-0.3	0.78	0.36	0	-0.35	0.02	-0.29	0.21	-0.02	0.06	0.31	-0.26	0.31	0.08	0.954574	0.427708	0.0320877	0.0147894	0.00722256	0.417355	0.00649849	4.00051e-10	0.000621101	0.99303	0.00130191	0.863019	0.0142613	0.0319655	1	0.553101	0.00292447	0.0207397	0.00244835	0.505299
AT1G11670	protein_coding	MATE efflux family protein		-7.52	-3.96	-2.6	-2.32	-3.81	-3.07	-0.36	-8.03	-4.93	-3.13	-1.47	-1.97	-2.23	-3.92	-0.17	-4	-4.08	-0.22	-4.85	-2.54	5.70298e-12	1.72075e-08	1.07374e-05	4.38058e-05	2.96414e-08	1.8737e-06	0.537371	4.12925e-12	5.49518e-10	6.62266e-07	0.00680659	0.00057602	0.000407543	2.61663e-08	1	1.7102e-08	1.13768e-08	0.734059	7.25862e-10	3.16306e-05
AT1G11680	protein_coding	CYTOCHROME P450 51G1	CYP51G1	1.13	0.65	0.24	0.14	0.16	0.26	-0.18	0.56	0.56	0.13	0	-0.24	0.04	0.28	-0.02	0.55	0.02	-0.08	0.6	-0.27	5.68895e-10	3.65001e-05	0.0935065	0.352025	0.279785	0.0852625	0.262843	0.000339484	0.000288236	0.390198	0.992593	0.128279	0.845159	0.0578834	1	0.000366776	0.884828	0.686293	0.000123886	0.0886035
AT1G11700	protein_coding	senescence regulator (Protein of unknown function%2C DUF584)		-2.75	-2.25	-1.32	-1.29	-0.95	0.34	-2.2	-3.36	-3.42	-2.96	-2.63	-3.6	-1.97	-2.84	-0.17	-3.47	-1.73	-2.13	-3.61	-2.77	4.82496e-15	9.13689e-13	2.70593e-07	3.77095e-07	7.91543e-05	0.138607	3.6733e-11	2.37101e-17	1.23345e-17	8.37094e-16	8.13228e-14	3.8968e-17	1.63116e-09	1.93387e-15	1	8.24816e-18	1.19744e-09	1.28289e-10	2.58566e-18	3.98921e-14
AT1G11710	protein_coding	Pentatricopeptide repeat (PPR) superfamily protein		-1.22	-1.16	-1.41	-1.37	-0.83	-0.66	0.19	-1.38	-0.84	0.02	0.39	-0.03	-0.45	-1.05	-0.24	-0.98	-0.67	-0.02	-0.53	0.08	9.58558e-08	2.29906e-07	3.50527e-09	6.54524e-09	7.40531e-05	0.0015085	0.379168	7.77586e-09	6.20225e-05	0.943297	0.0509802	0.904567	0.0456478	1.76979e-06	1	5.52849e-06	0.00104415	0.963088	0.00714357	0.707688
AT1G11720	protein_coding	starch synthase 3	SS3	-2.99	-3.14	-3.6	-3.12	-1.86	-0.83	-0.96	-3.25	-3.08	-3.28	-1.6	-1.42	-0.68	-3.83	-0.09	-3.35	-1.83	-0.9	-3.01	-1.26	2.59585e-17	5.07504e-18	1.17581e-19	7.16604e-18	2.46176e-11	0.000219218	5.84142e-05	2.45607e-18	1.1236e-17	2.68031e-18	2.0234e-09	3.53642e-08	0.00517126	2.04198e-20	1	8.42463e-19	3.98891e-11	0.000186066	2.00277e-17	4.35416e-07
AT1G11730	protein_coding	Galactosyltransferase family protein		-1.54	-2.09	-1.76	-2.69	-2.11	0.24	2.55	-0.53	-0.97	-0.48	0.7	1.31	1.36	-1.93	0.06	-3.25	-1.87	2.1	-1.59	1.15	0.00286009	0.000162438	0.000795945	5.92978e-06	9.32918e-05	0.622727	1.65495e-06	0.267388	0.0422844	0.295396	0.130243	0.00510605	0.00757611	0.000490515	1	1.23635e-06	0.000394491	4.72434e-05	0.00195372	0.0140029
AT1G11740	protein_coding	ankyrin repeat family protein		3.85	0.86	-0.82	-3.9	-4.21	-3	-1.61	2.72	1.67	0.32	-4.28	-4.17	-0.89	1.27	0.27	2.02	-5.38	-1.13	1.56	-2.43	1.45078e-06	0.221507	0.285222	0.000332584	0.000138113	0.00274711	0.0687628	0.000250013	0.0180845	0.671625	0.000149001	0.000123764	0.343031	0.0702953	1	0.00432096	4.24406e-05	0.198313	0.0269122	0.00822641
AT1G11750	protein_coding	CLP protease proteolytic subunit 6	CLPP6	-0.42	-1.16	-1.42	-1.7	-1.09	-0.32	-0.29	-0.56	-1.25	-1.6	-1.49	-0.77	-0.44	-2.24	-0.12	-1.43	-1.29	-0.31	-1.22	-0.71	0.0171108	1.47471e-08	1.09016e-10	9.75153e-13	9.6019e-08	0.0767662	0.128775	0.00184918	3.82745e-09	7.71237e-12	1.37482e-10	7.78098e-05	0.0282138	3.30788e-16	1	1.04119e-10	2.29108e-09	0.114257	6.45572e-09	0.000241654
AT1G11755	protein_coding	Undecaprenyl pyrophosphate synthetase family protein	LEW1	-0.7	-1.1	-1.47	-1.2	0.4	-0.01	0.16	-0.12	-0.39	-0.44	0.14	0.64	0.13	-1.34	0.01	-1.12	0.27	-0.07	-0.46	0.41	0.000150956	6.18092e-08	7.06238e-11	9.01891e-09	0.0220471	0.965452	0.428461	0.503695	0.0241927	0.0117322	0.453044	0.000608163	0.569944	7.71247e-10	1	4.75436e-08	0.126308	0.749259	0.00969414	0.0268313
AT1G11760	protein_coding	mediator of RNA polymerase II transcription subunit-like protein	MED32	0.97	0.83	1.02	0.67	0.65	0.57	0.7	1.64	1.41	0.97	1.01	0.84	0.76	0.98	0.02	0.85	0.42	0.65	1.45	0.97	6.60417e-08	1.38686e-06	1.6037e-08	4.72533e-05	9.73947e-05	0.000654328	7.16704e-05	7.33354e-14	5.67282e-12	6.79311e-08	6.57207e-08	2.87372e-06	5.4792e-05	5.18532e-08	1	8.47918e-07	0.0085101	0.000246363	2.70665e-12	1.79693e-07
AT1G11780	protein_coding	oxidoreductase%2C 2OG-Fe(II) oxygenase family protein		-1.32	-1.21	-0.82	-0.73	0.02	-0.27	-0.19	-1.87	-1.5	-0.77	-0.42	-0.03	-0.1	-2.13	-0.17	-1.55	-0.04	-0.15	-1.65	-0.4	2.9542e-09	1.66114e-08	2.1881e-05	0.00012183	0.939297	0.156141	0.348846	4.72722e-13	1.31624e-10	7.24834e-05	0.0278897	0.896223	0.685107	1.06182e-14	1	5.45036e-11	0.828583	0.497362	1.05888e-11	0.0398727
AT1G11785	protein_coding	transmembrane protein		2.14	1.87	1.69	2.18	1.65	1.87	-0.15	0.46	-0.34	1.03	-2.29	-1.62	-0.58	1.01	0.36	2.73	1.89	-0.31	1.51	-0.25	9.09579e-05	0.000464751	0.00136146	5.97397e-05	0.00200651	0.000764347	0.83568	0.410959	0.552087	0.049837	0.000792182	0.00968856	0.406029	0.0562793	1	1.77509e-06	0.000482512	0.656182	0.00432961	0.702646
AT1G11790	protein_coding	arogenate dehydratase 1	ADT1	-5.35	-5.69	-4.84	-3.18	-1.47	-1.5	-0.2	-5.95	-4.38	-3.5	-1.01	-0.39	-0.42	-5.04	-0.11	-5.9	-1.56	-0.24	-5.57	-0.61	5.48316e-21	1.31415e-21	5.07953e-20	2.3781e-15	3.99526e-07	4.57244e-07	0.47705	5.94803e-22	5.7937e-19	2.62496e-16	0.000240222	0.146815	0.152442	2.29958e-20	1	7.47996e-22	1.28274e-07	0.409994	1.82547e-21	0.0214258
AT1G11800	protein_coding	endonuclease/exonuclease/phosphatase family protein		-0.71	-0.74	-0.57	-0.31	-0.38	-0.72	-0.38	-2.81	-1.35	-0.73	-0.37	-0.35	-0.4	-1.89	0	-0.94	0	-0.37	-1.66	-0.19	6.03632e-05	2.95751e-05	0.000757689	0.055022	0.0236103	7.83929e-05	0.0323975	3.23111e-19	1.93032e-10	3.79841e-05	0.033126	0.0463486	0.0364926	2.46798e-14	1	6.05752e-07	0.991587	0.0463205	8.0651e-13	0.303573
AT1G11820	protein_coding	O-Glycosyl hydrolases family 17 protein		-0.56	-1.44	-2.2	-3.33	-1.86	-1.79	0.47	0.57	-0.23	-0.8	-0.9	-0.25	-0.26	-0.9	-0.1	-0.94	-1.84	0.37	-0.06	-0.54	0.0012484	3.17832e-11	1.91046e-16	1.21788e-21	5.54477e-14	4.15525e-13	0.0095933	0.00100786	0.169024	1.441e-05	3.30431e-06	0.163927	0.195642	1.32798e-06	1	6.55217e-07	9.29581e-14	0.0458537	0.716612	0.00290141
AT1G11840	protein_coding	glyoxalase/bleomycin resistance protein/dioxygenase superfamily protein	GLX1	-3.93	-4.29	-4.25	-2.07	-0.34	0.59	-0.45	-4.15	-3.66	-3.44	-1.2	-0.7	-0.92	-5.12	-0.03	-4.4	-0.54	-0.36	-3.96	-0.51	5.32621e-20	4.23751e-21	6.21679e-21	3.23407e-12	0.121393	0.0101332	0.0571068	1.21634e-20	4.21746e-19	3.90956e-18	2.3436e-06	0.00276114	0.000378394	4.64615e-23	1	2.29738e-21	0.0149585	0.138218	4.25857e-20	0.0288162
AT1G11850	protein_coding	transmembrane protein		-6.12	-7.49	-7.89	-6.65	-3.96	-3.34	2.65	-1.23	-2.63	-2.17	-0.04	0.5	1.42	-5.76	0.01	-11.35	-7.18	2.6	-3.89	0.03	5.82544e-14	7.74022e-15	4.85389e-15	9.5455e-15	2.33875e-11	1.84724e-09	7.10703e-08	0.00211816	6.37427e-08	1.38362e-06	0.939081	0.207403	0.00142539	1.6137e-13	1	1.9212e-15	6.59427e-15	1.53624e-07	4.64029e-11	0.962545
AT1G11860	protein_coding	Glycine cleavage T-protein family		-4.95	-6.79	-7.34	-6.76	-3.43	-1.68	-0.52	-2.17	-3.72	-3.93	-1.65	-0.92	-0.76	-5.52	-0.08	-5.69	-3.53	-0.34	-3.29	-0.72	2.46553e-17	8.22627e-21	1.54167e-21	1.23609e-20	5.35624e-13	4.26914e-06	0.133655	1.74482e-08	4.38243e-14	1.48859e-14	6.47427e-06	0.00678137	0.038151	1.27378e-18	1	6.57326e-19	3.01421e-13	0.350977	8.95274e-13	0.0335935
AT1G11870	protein_coding	Seryl-tRNA synthetase	SRS	-0.83	-1.26	-1.71	-2.7	-1	-0.23	0.19	-0.24	-0.71	-1.13	-0.72	-0.23	-0.02	-1.34	-0.05	-1.05	-1.12	0.13	-0.68	-0.27	4.81311e-06	7.06244e-10	1.72287e-13	3.19929e-19	1.71267e-07	0.188692	0.289767	0.143013	5.2322e-05	1.10355e-08	8.20477e-05	0.201567	0.953742	1.46934e-10	1	4.79348e-08	1.58735e-08	0.51394	0.000104915	0.133288
AT1G11880	protein_coding	transferases%2C transferring hexosyl groups		-0.29	-0.69	-0.5	-0.25	0.34	-0.18	0.3	-0.24	-0.12	0.21	0.48	0.66	0.19	-1.13	-0.13	-0.8	0.3	0.28	-0.4	0.5	0.246897	0.00700452	0.0463364	0.301344	0.1713	0.508961	0.281163	0.346369	0.63644	0.413187	0.0633078	0.0119253	0.55313	4.04019e-05	1	0.00208498	0.234124	0.324867	0.113627	0.0563762
AT1G11890	protein_coding	Synaptobrevin family protein	SEC22	-0.22	0.55	1.11	1.27	1.23	0.49	-0.69	-1.01	-0.48	-0.09	0.2	0.02	-0.22	0.54	0.07	0.6	1.23	-0.49	-0.45	0.01	0.171917	0.0010254	9.37965e-09	4.31548e-10	1.54771e-09	0.00491822	0.000213579	1.34766e-07	0.00442822	0.59259	0.259205	0.916061	0.261258	0.0012217	1	0.000400665	1.67979e-09	0.00812991	0.00762196	0.970925
AT1G11900	protein_coding	Tetratricopeptide repeat (TPR)-like superfamily protein		-0.31	-0.21	-0.06	-0.02	-0.12	0.09	-0.54	-1.03	-0.54	-0.01	0	-0.13	-0.35	-0.04	-0.12	-0.31	-0.41	-0.51	-0.52	-0.23	0.177777	0.344384	0.79556	0.934648	0.603437	0.723794	0.0304656	4.78112e-05	0.0207967	0.957471	1	0.610132	0.198336	0.862054	1	0.166821	0.0759573	0.0441048	0.0243522	0.369682
AT1G11905	protein_coding	B-cell receptor-associated protein 31-like protein		1.23	1.85	2.08	2.28	1.65	0.8	-0.3	-0.03	1.48	1.26	1.01	0.73	0.24	2.36	-0.08	2.17	1.75	-0.19	1.22	0.4	3.30766e-07	1.8732e-11	7.58585e-13	6.03732e-14	6.58543e-10	0.000465695	0.216033	0.909031	7.42948e-09	2.53695e-07	2.27523e-05	0.00156256	0.355961	2.01986e-14	1	2.76651e-13	1.51536e-10	0.466179	4.67831e-07	0.0835233
AT1G11910	protein_coding	aspartic proteinase A1	APA1	2.09	1.78	2.36	1.98	1.63	2.07	-0.79	1.25	1.24	1.64	0.59	-0.43	-0.34	0.96	-0.12	1.1	1.19	-0.72	0.82	-0.45	3.33623e-18	4.5821e-16	6.59735e-20	2.03687e-17	1.55837e-14	2.68809e-17	2.95274e-06	1.983e-11	2.23591e-11	1.07796e-14	0.000155215	0.00489099	0.0388271	1.01758e-08	1	4.41845e-10	1.02768e-10	2.2212e-05	3.75059e-07	0.0032303
AT1G11915	protein_coding	wall-associated receptor kinase galacturonan-binding protein		-3.38	-4.16	-6.27	-2.64	-1.08	-0.27	0.78	0.16	0.07	0.62	1.32	1.41	1.59	-0.5	-0.38	-6.27	-2.09	1.74	0.08	1.63	0.000270928	6.17308e-05	4.50322e-06	0.00112422	0.107691	0.705083	0.252727	0.90234	0.955782	0.319631	0.0380708	0.0281375	0.0254305	0.453328	1	6.14597e-06	0.00541259	0.0107335	0.937016	0.0129545
AT1G11925	protein_coding	Stigma-specific Stig1 family protein		10.31	13.51	13.83	13.68	12.37	13.14	0	7.36	9.56	8.5	5.97	-0.01	-0.02	13.67	0	13	12.15	-0.02	9.46	5.69	9.4012e-06	3.76639e-09	1.8153e-09	2.6502e-09	7.00884e-08	2.28275e-08	1	0.0144771	7.39792e-05	0.00106972	0.105004	1	1	2.58895e-09	1	1.14228e-08	1.19013e-07	1	9.94446e-05	0.152095
AT1G11930	protein_coding	Putative pyridoxal phosphate-dependent enzyme%2C YBL036C type		1.14	0.67	0.59	0.25	-0.2	-0.01	-0.1	1.5	1.07	0.62	-0.16	-0.52	-0.1	0.47	0.08	0.64	-0.23	0.01	1.19	-0.31	8.4273e-13	3.17467e-07	3.89516e-06	0.0307253	0.094308	0.917063	0.442258	1.94947e-16	4.86133e-12	2.32253e-06	0.198719	7.06307e-05	0.520861	0.000130264	1	9.64786e-07	0.0531488	0.957235	2.2894e-13	0.0131894
AT1G11940	protein_coding	Core-2/I-branching beta-1%2C6-N-acetylglucosaminyltransferase family protein		-0.04	2.12	2.57	2.54	1.94	2.4	0.94	-1.73	0.62	1.12	1.2	1.29	0.71	2.42	0.26	1.53	1.53	0.87	-0.22	1.28	0.910236	2.3071e-08	2.50413e-10	3.53168e-10	2.10357e-07	3.99372e-09	0.007925	1.56528e-05	0.0576966	0.000803192	0.000550998	0.000266019	0.0592939	1.1571e-09	1	1.21886e-05	1.45314e-05	0.0150284	0.515324	0.000305552
AT1G11950	protein_coding	Transcription factor jumonji (jmjC) domain-containing protein		1.99	0.46	0.88	-0.2	-0.11	-0.76	0.21	2.41	1.85	1.75	1.46	1.37	0.42	0.27	-0.25	1	0.48	0.24	2.43	1.33	6.6489e-09	0.10759	0.00228236	0.496979	0.707633	0.0144677	0.520346	6.75653e-11	3.35785e-08	1.18081e-07	6.46515e-06	2.00543e-05	0.220288	0.335802	1	0.000647255	0.0966659	0.475918	4.87104e-11	3.64352e-05
AT1G11960	protein_coding	ERD (early-responsive to dehydration stress) family protein		1.25	0.7	3.17	2.42	1.87	0.85	0.16	1.26	0.96	2.08	1.58	0.9	0.2	0.57	-0.03	0.79	1.73	-0.02	1.09	0.91	7.43861e-05	0.0183233	1.3789e-13	1.72505e-10	9.06883e-08	0.00674384	0.658508	7.79035e-05	0.00168459	8.59541e-09	3.58386e-06	0.00479942	0.617138	0.0549202	1	0.00854396	4.44973e-07	0.970248	0.0004344	0.00440156
AT1G11990	protein_coding	O-fucosyltransferase family protein		-7.13	-5.02	-7.13	-7.15	-7.15	-5.2	2.66	0.22	-1.79	-2.1	-0.75	-0.28	1.06	-7.12	0.07	-7.14	-4.1	2.57	-1.14	-0.15	3.7073e-06	1.90763e-05	3.23273e-06	1.49769e-06	8.14701e-07	1.81538e-05	0.000312664	0.757933	0.0154141	0.0049412	0.287588	0.702647	0.158589	5.86229e-06	1	4.2518e-06	3.87764e-05	0.000591917	0.102589	0.850353
AT1G12000	protein_coding	Phosphofructokinase family protein		-1.34	-2.22	-2.16	-1.47	-0.03	-0.64	0.66	-1.93	-0.81	-0.94	0.31	0.91	0.16	-1.92	0.04	-2.13	0.06	0.74	-1.54	0.79	5.93663e-07	5.46552e-12	1.0278e-11	7.17055e-08	0.893902	0.00910768	0.00894278	2.37075e-10	0.00082278	0.000152679	0.208471	0.000358406	0.593877	2.16024e-10	1	1.71497e-11	0.79867	0.00440988	3.74605e-08	0.00184089
AT1G12010	protein_coding	2-oxoglutarate (2OG) and Fe(II)-dependent oxygenase superfamily protein		3.75	2.82	2.57	1.01	-1.14	0.59	-0.91	2.1	0.79	0.47	-0.95	-2.23	-1.62	0.21	-0.25	3.4	-0.86	-0.56	1.38	-1.88	1.48431e-11	9.69553e-09	6.76265e-08	0.0138585	0.0102494	0.169568	0.0538336	4.06379e-06	0.0574958	0.258657	0.0358014	1.7439e-05	0.00221343	0.616338	1	1.43009e-10	0.0493374	0.250165	0.00108676	0.000210858
AT1G12020	protein_coding	hypothetical protein		-2.65	-4.22	-4.46	-4.08	-2.98	-1.95	-0.01	-0.97	-2.17	-1.81	-0.14	-0.63	0.27	-3.62	-0.07	-3.3	-2.48	-0.2	-1.81	-0.55	7.89271e-11	1.09873e-15	2.92999e-16	1.95845e-15	5.7625e-12	1.34875e-07	0.99419	0.00191966	7.10768e-09	2.62441e-07	0.683859	0.0478766	0.463939	4.81389e-14	1	3.8033e-13	4.67272e-10	0.585653	2.59204e-07	0.0866249
AT1G12030	protein_coding	phosphoenolpyruvate carboxylase%2C putative (DUF506)		-1.26	0.22	-0.1	0.1	-0.57	-1.82	0.6	-2.11	-1.28	-3.53	-3.34	-7.38	-2.28	1.26	-0.64	0.42	-2.45	-0.87	-1.83	-3.53	0.1445	0.788	0.907623	0.899518	0.507755	0.0479978	0.513911	0.0253062	0.138639	0.000742781	0.00127456	4.47097e-06	0.0325474	0.115452	1	0.604539	0.00963795	0.372598	0.0457079	0.0012349
AT1G12050	protein_coding	fumarylacetoacetase		1.99	0.82	0.51	0.01	0.56	0.33	-0.43	0.85	0.9	0.42	-0.35	-0.32	-0.09	0.03	0.05	1.24	0.24	-0.31	1.36	-0.21	1.07203e-14	1.28903e-05	0.00352453	0.968134	0.00190058	0.0661132	0.0245436	7.79205e-06	2.93822e-06	0.0164438	0.053106	0.0848341	0.688398	0.847747	1	3.6479e-09	0.179316	0.107663	4.26975e-10	0.266228
AT1G12060	protein_coding	BCL-2-associated athanogene 5	BAG5	-1.32	-1.8	-1.52	-1.79	-1.75	-0.58	-0.58	-0.25	-0.88	-0.53	-0.6	-1.57	-0.54	-0.84	0.06	-1.47	-1.63	-0.6	-1.29	-1.13	4.58263e-07	5.60025e-10	2.29471e-08	5.44744e-10	1.26667e-09	0.0139042	0.017824	0.270823	0.00024636	0.0194785	0.0111903	3.18222e-08	0.0416175	0.00039034	1	5.31986e-08	7.21079e-09	0.0181368	6.81803e-07	1.50034e-05
AT1G12080	protein_coding	Vacuolar calcium-binding protein-like protein		0.94	-1.03	-0.98	-1.72	-1.79	-1.77	0.65	6.25	4.07	3.47	1.99	-0.04	0.76	3.02	0.58	1.54	-0.82	0.94	4.32	0.37	0.0540056	0.0513377	0.0623555	0.00212744	0.00146724	0.00267741	0.232222	8.65745e-15	2.01559e-10	7.41874e-09	0.000172338	0.946283	0.192447	8.93385e-08	1	0.00180146	0.113217	0.0828804	4.87104e-11	0.500349
AT1G12090	protein_coding	extensin-like protein	ELP	-4.83	-8.94	-11.34	-11.33	-9.41	-4.79	0.05	-1.8	-3.54	-3.36	-2.69	-1.53	-0.44	-4.86	-0.2	-10.43	-9.21	0.05	-4.51	-2.07	2.66775e-11	9.51083e-17	4.0304e-18	3.59548e-18	8.84425e-17	1.00669e-10	0.953114	0.000500079	1.66305e-08	5.07802e-08	4.39319e-06	0.00388654	0.468317	2.00111e-11	1	1.17412e-17	1.55372e-16	0.95374	1.2272e-10	0.000192654
AT1G12100	protein_coding	Bifunctional inhibitor/lipid-transfer protein/seed storage 2S albumin superfamily protein		-5.79	-5.79	-5.79	-5.78	-5.78	-5.79	3.31	1.03	-1.21	-3.39	-2.31	0.7	2.54	-3.59	0.42	-5.79	-5.79	2.82	-5.78	-0.02	0.000608641	0.000570335	0.000547349	0.000321385	0.000201359	0.000589832	0.000406138	0.200912	0.181772	0.00289103	0.0222638	0.412573	0.00697851	0.00505432	1	0.000669583	0.000274312	0.00212301	0.000476546	0.992632
AT1G12110	protein_coding	nitrate transporter 1.1	NRT1.1	-1.77	-2.5	-1.87	1.8	0.71	0.2	-1.79	-1.75	-3.28	-1.87	-0.68	-2.86	-1.1	-3.08	-0.18	-2.35	0.78	-1.38	-2.79	-2.35	7.21422e-09	1.3221e-12	1.84218e-09	4.40208e-09	0.00601952	0.459594	4.04005e-08	1.12578e-08	1.13726e-15	2.88934e-09	0.0102363	3.5345e-13	0.000268863	5.01741e-15	1	6.78099e-12	0.00267061	6.87521e-06	9.05134e-14	5.01773e-11
AT1G12120	protein_coding	hypothetical protein (DUF863)		0.61	0.25	0.11	0.54	0.34	-0.23	-0.14	0.9	0.8	0.78	0.59	0	0.26	0.54	-0.12	0.46	0.36	-0.16	0.69	0.18	1.33849e-07	0.0120592	0.253953	1.3792e-06	0.00116501	0.0310732	0.197788	1.06924e-11	2.37438e-10	4.74561e-10	6.08141e-07	0.986486	0.0294673	1.17448e-06	1	2.40308e-05	0.000669563	0.159895	1.06394e-08	0.100826
AT1G12140	protein_coding	flavin-monooxygenase glucosinolate S-oxygenase 5	FMO GS-OX5	-0.28	0.02	0.25	0.97	0.61	-0.23	-1.94	-2.62	-1.94	-1.45	-0.96	-1.44	-1.25	-1.5	-0.11	-0.27	0.54	-1.69	-1.88	-1.11	0.143038	0.919962	0.179981	3.78635e-06	0.00224292	0.255221	1.3397e-11	1.31551e-16	6.10923e-13	1.3161e-09	1.00488e-05	5.20821e-09	5.49012e-07	4.30196e-10	1	0.146742	0.00632328	5.46837e-10	1.48384e-12	1.15967e-06
AT1G12150	protein_coding	weak chloroplast movement under blue light protein (DUF827)		-0.03	-0.18	0.52	0.3	-0.56	0.18	-1.73	-0.98	-1.11	-0.56	-1.52	-3.43	-0.22	-1.05	-0.32	-0.83	-0.97	-2.11	-1.47	-2.37	0.950031	0.626183	0.153554	0.418291	0.135942	0.648528	0.000120957	0.0127904	0.00463506	0.135579	0.000307345	8.65319e-10	0.649857	0.00708104	1	0.030681	0.0124762	1.13957e-05	0.000359994	9.02645e-07
AT1G12160	protein_coding	Flavin-binding monooxygenase family protein		2.19	2.83	2.01	3.27	2.15	2.75	2.63	4.22	5.09	5.23	4.35	3.48	2.72	3.89	2.37	1.69	1.56	2.6	4.92	2.96	0.0414408	0.00573271	0.0598329	0.00118967	0.0409677	0.00994129	0.0174111	4.05565e-05	1.13734e-06	6.85734e-07	3.47176e-05	0.000871357	0.0206246	0.000128657	1	0.126499	0.160184	0.0215256	2.13779e-06	0.00565379
AT1G12200	protein_coding	Flavin-binding monooxygenase family protein	FMO	0.48	1.8	1.84	2.09	1.67	1	-3.12	-1.63	0.93	1.21	0.29	-0.42	-0.38	2.68	-0.46	2.32	1.63	-2.51	1.54	-0.19	0.231715	2.41556e-05	1.74596e-05	2.30815e-06	9.9279e-05	0.0155258	8.57696e-08	0.000294344	0.0208693	0.00318704	0.512991	0.336284	0.456853	2.10973e-08	1	3.61156e-07	0.000131546	3.00364e-06	0.000237102	0.676648
AT1G12210	protein_coding	RPS5-like 1	RFL1	0.57	0.36	-0.4	1.47	1.58	1.33	-0.28	1.53	0.77	0.86	1.04	2.27	0.19	-0.13	0.04	-0.49	1.63	-0.02	0.78	2.09	0.288708	0.501665	0.466627	0.00572807	0.00388042	0.0164617	0.669404	0.0048249	0.14868	0.105831	0.0601881	0.000130802	0.799714	0.8134	1	0.378625	0.00290476	0.996281	0.143403	0.000382811
AT1G12211	protein_coding	hypothetical protein		4.04	2.63	3.86	3.26	2.84	1.58	-0.54	-0.79	2.18	3.29	0.91	1.38	-0.53	1.52	-0.73	4.7	3.56	-0.06	3.43	2.07	0.00169643	0.0389741	0.00230641	0.00931931	0.0263991	0.259522	0.788041	0.657346	0.0924356	0.00998636	0.539465	0.336551	0.811139	0.265003	1	0.000319333	0.00561648	0.988169	0.0072551	0.136211
AT1G12220	protein_coding	Disease resistance protein (CC-NBS-LRR class) family	RPS5	1.16	1.14	-0.78	-1.79	-1.23	-0.58	-1.42	1.21	1.87	-0.11	-0.74	0.3	-0.23	1.15	0.36	1.56	-0.94	-0.75	2.26	0.13	1.608e-06	1.85551e-06	0.000601524	2.76471e-10	1.02217e-06	0.0121044	2.82715e-07	7.87733e-07	3.6811e-11	0.644848	0.00159531	0.191989	0.394625	1.49127e-06	1	2.52766e-09	7.11067e-05	0.00260802	1.96956e-13	0.589912
AT1G12230	protein_coding	Aldolase superfamily protein		1.68	0.82	0.32	-0.68	-1.06	-0.32	0.2	1.75	1.3	0.82	-0.01	-0.31	0.44	0.72	-0.08	0.97	-1.2	0.25	1.6	-0.48	9.24919e-12	3.08079e-05	0.07717	0.000402024	6.55138e-07	0.0954222	0.332143	3.2825e-12	6.94406e-09	4.64401e-05	0.959999	0.116217	0.0413444	0.000193809	1	2.28301e-06	6.07857e-08	0.23136	3.69796e-11	0.0169309
AT1G12240	protein_coding	Glycosyl hydrolases family 32 protein	ATBETAFRUCT4	3.19	3.2	1.51	-0.44	-1.54	1.21	-0.46	2.87	3.27	0.15	-1.13	-1.69	-0.88	3.27	0.05	3.19	-2.06	-0.17	3.47	-1.61	1.02005e-12	7.33343e-13	7.64777e-06	0.152527	9.25535e-06	0.000335701	0.172469	1.602e-11	5.85092e-13	0.635616	0.000762999	3.57021e-06	0.0150074	4.14404e-13	1	9.09883e-13	4.6523e-08	0.653494	1.22965e-13	8.96263e-06
AT1G12244	protein_coding	Polynucleotidyl transferase%2C ribonuclease H-like superfamily protein		-3.16	-3.36	-4.53	-4.44	-3.85	-1.73	-0.07	-2.79	-2.76	-2.88	-2.05	-0.73	-0.38	-2.11	-0.05	-4.05	-3.8	-0.02	-2.8	-1.12	4.98991e-15	9.10286e-16	5.84201e-19	7.92279e-19	5.08584e-17	3.16455e-08	0.836555	1.40219e-13	1.66667e-13	6.01282e-14	7.70895e-10	0.00615081	0.206804	1.35783e-10	1	9.24896e-18	8.88651e-17	0.955872	1.10595e-13	7.04721e-05
AT1G12250	protein_coding	Pentapeptide repeat-containing protein		-2.86	-4.45	-4.98	-5.15	-3.9	-0.92	-0.94	-1.89	-2.87	-3.09	-1.67	-1.29	-0.64	-3.26	0.03	-3.74	-4.04	-0.78	-2.81	-1.35	2.57019e-14	1.63006e-19	1.06789e-20	5.04921e-21	1.34932e-17	0.000510499	0.000604401	1.1254e-09	2.46618e-14	4.19721e-15	4.08199e-08	6.22123e-06	0.0262231	6.15244e-16	1	1.59392e-17	6.35655e-18	0.00460545	3.96135e-14	3.04482e-06
AT1G12260	protein_coding	NAC 007	NAC007	-3.66	-3.71	-3.94	-6.13	-4.19	-0.88	1.24	-0.12	-1.61	-1.51	0.42	0.49	1.17	-3.44	-0.84	-8.04	-4.05	1.33	-1.43	0.33	3.98249e-06	2.6704e-06	1.45887e-06	1.36941e-08	3.48357e-07	0.132097	0.0323059	0.849015	0.00704561	0.00935905	0.475852	0.403696	0.0589639	1.13748e-05	1	1.05394e-08	7.56183e-07	0.0250492	0.0150019	0.589323
AT1G12270	protein_coding	stress-inducible protein	Hop1	0.12	-0.06	-0.28	-0.11	0.42	-0.51	0.09	0.51	0.24	-0.05	0.41	0.56	0.09	-0.31	-0.01	0.02	0.36	0.22	0.36	0.58	0.409871	0.700317	0.0527295	0.459154	0.00462196	0.00109234	0.604622	0.000683987	0.101614	0.731002	0.00671127	0.000393557	0.649957	0.0300818	1	0.910241	0.0142926	0.176884	0.0132406	0.000253436
AT1G12280	protein_coding	LRR and NB-ARC domains-containing disease resistance protein	SUMM2	-0.18	-0.87	-1.12	-0.38	-0.92	-0.77	-0.89	0.11	0.56	0.51	-1.16	-1.47	-0.94	0	0.01	-0.24	-1.11	-0.87	0.53	-1.82	0.376246	7.50007e-05	1.3511e-06	0.0646008	3.99458e-05	0.000572349	0.000166329	0.619918	0.00721306	0.0155722	1.61094e-06	1.76172e-08	0.00016093	0.985988	1	0.237253	2.20812e-06	0.000289813	0.0107596	1.97667e-10
AT1G12290	protein_coding	Disease resistance protein (CC-NBS-LRR class) family		2.32	1.71	1.49	1.57	0.61	-0.58	-0.98	1.31	2.13	2.44	1.09	0.24	-0.28	1.73	-0.13	2.06	1.02	-0.74	2.73	0.42	1.08921e-15	6.52995e-12	2.67845e-10	7.18126e-11	0.00212786	0.00538984	1.93295e-05	8.30241e-09	1.54967e-14	3.62612e-16	8.38446e-07	0.236333	0.229641	5.18311e-12	1	3.35606e-14	1.8846e-06	0.00082973	7.28811e-18	0.0376276
AT1G12300	protein_coding	Tetratricopeptide repeat (TPR)-like superfamily protein		-2.36	-2.59	-1.99	-2.12	-1.08	-1.1	0.36	-0.88	-1.62	-0.91	-0.45	0.42	0.08	-1.84	-0.17	-2.38	-0.83	0.54	-1.01	0.42	1.21717e-09	1.37606e-10	2.88216e-08	6.83733e-09	0.000436178	0.000480696	0.253462	0.00345638	1.33256e-06	0.00231143	0.133219	0.161767	0.847516	1.81751e-07	1	9.68771e-10	0.00531399	0.0867073	0.000840548	0.174175
AT1G12310	protein_coding	Calcium-binding EF-hand family protein		0.77	0.92	0.61	0.65	0.52	0.48	0.57	2.14	1.36	0.8	0.37	0.09	0.44	0.79	0.06	1.14	0.34	0.66	1.56	0.28	0.000423552	3.45536e-05	0.00397316	0.00231533	0.0142701	0.0269743	0.0122837	3.59482e-13	3.75183e-08	0.000306054	0.0957105	0.713942	0.070022	0.000295828	1	1.02227e-06	0.1082	0.00510339	1.60022e-09	0.212383
AT1G12320	protein_coding	ankyrin repeat/KH domain protein (DUF1442)		2	2.75	3.31	3.25	1.83	1.29	0.73	0.84	2.02	1.85	1.31	0.81	1.15	3.24	0.03	2.5	2.01	0.72	1.49	0.44	1.21693e-09	2.39344e-13	1.41338e-15	2.72665e-15	1.17969e-08	1.52186e-05	0.0120304	0.00231396	9.94778e-10	8.0294e-09	1.22799e-05	0.00450509	0.000296756	2.59605e-15	1	3.39647e-12	1.61308e-09	0.0153941	6.54202e-07	0.124941
AT1G12330	protein_coding	cyclin-dependent kinase-like protein		-2.09	-2.94	-3.52	-3.64	-2.96	-2.14	0.66	-0.08	-0.99	-0.92	-0.07	-0.16	0.33	-2.22	0.08	-2.33	-2.38	0.67	-1.03	0.02	2.7307e-08	1.2555e-11	1.90053e-13	7.62856e-14	1.43245e-11	3.74e-08	0.0470107	0.811191	0.00178907	0.00354495	0.839788	0.644244	0.380799	7.0151e-09	1	2.61332e-09	2.23584e-09	0.0478948	0.00126026	0.967465
AT1G12340	protein_coding	Cornichon family protein		-3.89	-1.63	-6.03	-6.02	-2.39	-0.85	1.48	-0.59	-3.19	-1.41	-1.07	0.76	1.1	-2.91	0.43	-6.01	-4.21	1.23	-1.56	0.67	0.00200716	0.0837755	0.000207604	0.000114538	0.0155613	0.379671	0.098305	0.521125	0.00463096	0.118758	0.248256	0.393475	0.266422	0.00983299	1	0.000265281	0.000724131	0.181373	0.096274	0.464259
AT1G12350	protein_coding	4-phospho-panto-thenoylcysteine synthetase	COAB	0.62	0.31	0.17	-0.03	0.04	0.18	-0.19	0.22	0.15	0.21	0.29	0.02	0.05	0.04	-0.1	0.14	-0.18	-0.29	0.24	-0.45	0.0010931	0.0890244	0.347495	0.86777	0.855135	0.365284	0.369499	0.237544	0.422976	0.260172	0.141371	0.925431	0.866962	0.815957	1	0.448346	0.349017	0.165187	0.186198	0.023603
AT1G12360	protein_coding	Sec1/munc18-like (SM) proteins superfamily	KEU	2.43	3.15	3.36	3.01	1.88	1.33	-0.25	2.45	2.41	1.64	0.62	0.17	-0.06	3.69	0.12	3.38	1.97	-0.08	2.78	0.27	2.57941e-14	1.13285e-17	1.73119e-18	4.86666e-17	4.96956e-11	2.41145e-07	0.294257	2.11346e-14	3.60885e-14	1.0931e-09	0.00700177	0.467178	0.845261	1.17828e-19	1	1.58263e-18	1.56034e-11	0.789841	5.24085e-16	0.244961
AT1G12370	protein_coding	photolyase 1	PHR1	-5.95	-6.83	-2.68	0.11	-0.39	0.26	0.4	-6.81	-6.25	-1.73	-0.11	-1.22	-0.01	-7.22	-0.26	-7.59	-0.26	0.15	-9.79	-0.98	4.94263e-18	6.74877e-19	6.64438e-11	0.724964	0.200381	0.416415	0.225905	9.14152e-19	1.47464e-18	6.38099e-07	0.75493	0.000249538	1	7.15342e-19	1	2.96201e-19	0.399122	0.696718	2.80346e-20	0.00261678
AT1G12380	protein_coding	hypothetical protein		-6.04	-6.49	-5.09	-3.59	-1.96	-2.28	1.66	-2.57	-3.36	-0.95	0.9	0.15	0.37	-4.32	-0.04	-6.63	-1.47	1.62	-4.16	0.27	7.61965e-12	2.38457e-12	3.53449e-11	6.20896e-09	8.6138e-05	1.91406e-05	0.000765514	2.76147e-06	2.61864e-08	0.0349812	0.050962	0.774886	0.506191	7.55971e-10	1	2.80217e-12	0.00187235	0.00122227	8.3084e-10	0.593867
AT1G12390	protein_coding	Cornichon family protein		1.45	1.03	0.55	0.28	0.52	0.4	0.14	1.39	1.59	0.29	-0.03	0.37	0.1	1.27	-0.06	1.03	0.29	0.14	1.33	-0.32	7.85566e-10	1.14314e-06	0.00460266	0.145357	0.00798019	0.0430194	0.537794	2.27802e-09	8.10903e-11	0.137793	0.905106	0.0703181	0.685279	1.49731e-08	1	1.17583e-06	0.141933	0.540818	6.13701e-09	0.120266
AT1G12400	protein_coding	Nucleotide excision repair%2C TFIIH%2C subunit TTDA		-0.02	-0.12	-0.45	-0.05	0.41	1.03	-0.3	-1.13	-0.22	0.15	0.2	-0.08	0.16	-0.31	-0.2	-0.13	0.08	-0.33	-0.77	-0.74	0.957903	0.678379	0.105851	0.849312	0.144782	0.000488238	0.334409	0.000221448	0.43334	0.590024	0.504837	0.819875	0.658096	0.262	1	0.642724	0.780162	0.309615	0.00751285	0.0141276
AT1G12410	protein_coding	CLP protease proteolytic subunit 2	CLP2	0.75	0.36	0.06	-0.3	-0.28	-0.11	-0.23	0.76	0.47	-0.17	-0.75	-0.46	-0.14	0.12	-0.03	0.29	-0.54	-0.19	0.48	-0.44	9.84569e-08	0.00345457	0.603902	0.0153188	0.0245606	0.401114	0.085091	9.43995e-08	0.000255546	0.179825	2.30882e-07	0.000589553	0.37045	0.336508	1	0.0167656	4.65735e-05	0.18187	0.000176278	0.000988949
AT1G12420	protein_coding	ACT domain repeat 8	ACR8	-0.09	-0.32	1.12	1.2	0.77	1.27	1.73	1.39	0.75	2.87	1.67	1.34	1.46	-0.22	-0.07	0.33	1.04	1.56	0.75	1.08	0.826315	0.400616	0.00309337	0.00169551	0.0409942	0.00164578	6.30213e-05	0.000433718	0.0480418	1.68733e-09	6.47155e-05	0.000984567	0.000973669	0.557676	1	0.382357	0.00667554	0.000300693	0.0462818	0.00752638
AT1G12430	protein_coding	armadillo repeat kinesin 3	ARK3	0.41	-0.6	-1.01	-1.94	-1.16	-1.35	1.33	1.49	0.77	0.68	0.49	0.52	0.62	-0.38	0.07	-0.44	-0.87	1.22	0.89	0.55	0.126028	0.0273681	0.000369452	6.8648e-09	7.65227e-05	1.38245e-05	2.21047e-05	9.84904e-07	0.00514816	0.0135141	0.0849695	0.0702923	0.0475547	0.158729	1	0.0974327	0.00205162	0.000104111	0.00135709	0.053818
AT1G12440	protein_coding	A20/AN1-like zinc finger family protein		3.95	3.24	2.13	1.27	1.14	0.51	0.19	4.17	4.03	2.45	0.21	0.55	0.19	3.67	0.2	4.04	1.13	0.4	4.18	0.39	1.5729e-26	3.9728e-24	1.53235e-18	1.04318e-11	3.29498e-10	0.000849023	0.219254	3.22172e-27	1.24935e-26	5.02676e-20	0.159644	0.000456947	0.263085	1.17339e-25	1	1.14242e-26	3.64684e-10	0.0124772	3.03484e-27	0.0106874
AT1G12450	protein_coding	SNARE associated Golgi protein family		1.56	1.45	-0.07	-0.05	-0.25	0.11	0.14	0.91	1.25	-0.19	-0.92	0.28	0.08	1.48	0.22	1.29	-0.37	0.32	1.2	-0.2	2.24707e-09	1.10874e-08	0.743109	0.811666	0.258326	0.656974	0.59011	7.72721e-05	3.14865e-07	0.400238	0.000145875	0.230028	0.798453	7.49037e-09	1	1.50441e-07	0.0939527	0.19261	7.58214e-07	0.399185
AT1G12460	protein_coding	Leucine-rich repeat protein kinase family protein		-4.12	-4.13	-4.43	-4.12	-5.04	-2.75	0.55	-0.48	-2.21	-2.07	-1.64	-0.54	0.15	-2.28	-0.12	-3.57	-4.56	0.58	-2.12	-0.96	9.81065e-19	8.06604e-19	1.67943e-19	7.56194e-19	1.73127e-20	1.19681e-13	0.031319	0.0441171	8.60804e-12	4.83899e-11	2.51418e-08	0.0287507	0.627641	4.29255e-12	1	3.36048e-17	2.11551e-19	0.0249667	2.47948e-11	0.000240199
AT1G12470	protein_coding	zinc ion binding protein		0.49	0.72	0.59	0.56	0.3	0.03	-0.25	-0.07	0.16	0.17	-0.12	-0.28	-0.25	0.42	0.01	0.69	0.33	-0.21	0.2	-0.36	2.61647e-05	1.67056e-08	1.04191e-06	2.42823e-06	0.00664342	0.83283	0.0320483	0.562371	0.135472	0.129857	0.31703	0.0142444	0.0497387	0.000192595	1	4.02632e-08	0.00345976	0.0846705	0.069837	0.00203259
[truncated: 19,544 more rows]

## Sheet: Legend
value	meaning
logFC	Log2FC of gene expression compared to non-submerged old leaves of Col-0
[truncated: 13 more rows]
